# Supplementary material for: Dysregulated gene subnetworks in breast invasive carcinoma reveal novel tumor suppressor genes
Source: Sci Rep. 2024 Jul 8;14:15691. doi: 10.1038/s41598-024-59953-0 (PMC11231308; doi:10.1038/s41598-024-59953-0)
Supplement: Supplementary file 1 — Supplementary Information 1. [file 41598_2024_59953_MOESM1_ESM.zip]

Archive with 18 entries (18 files):
- Supplementary information.docx
- Supplementary tables legends.docx
- supplementary_data.docx
- Supplementary_fig.S1.pdf
- Supplementary_fig.S2.pdf
- Supplementary_fig.S3a.pdf
- Supplementary_fig.S3b.pdf
- Supplementary_fig.S3c.pdf
- Supplementary_fig.S4a.pdf
- Supplementary_fig.S4b.pdf
- Supplementary_fig.S4c.pdf
- Supplementary_fig.S5a.pdf
- Supplementary_fig.S5b.pdf
- Supplementary_fig.S5c.pdf
- Supplementary_fig.S6.pdf
- Supplementary_fig.S7.pdf
- Supplementary_tables.xlsx
- TMA-slides-Metadata_sheet.pdf
