# Supplementary material for: Dysregulated gene subnetworks in breast invasive carcinoma reveal novel tumor suppressor genes
Source: Sci Rep. 2024 Jul 8;14:15691. doi: 10.1038/s41598-024-59953-0 (PMC11231308; doi:10.1038/s41598-024-59953-0)
Supplement: Supplementary file 1 — Supplementary Information 1. [file 41598_2024_59953_MOESM1_ESM.zip › Supplementary_tables.xlsx]

## Sheet: Index
Supplementary Table	Description
S1a	List of differentially expressed genes in early stage ER/PR+/HER-2-
S1b	List of differentially expressed genes in late stage ER/PR+/HER-2-
S1c	List of differentially expressed genes in early stage ER/PR-/HER-2+
S1d	List of differentially expressed genes in early stage triple negative breast cancer
S1e	List of differentially expressed genes in late stage triple negtive breast cancer
S2a	Overlap of dysregulated genes among different classses
S2b	List of differentially expressed genes specific to class
S2c	The inverse expression pattern of genes that were found among different classes
S3a	Biological pathways in early stage ER/PR+/HER-2-
S3b	Biological pathways in late stage ER/PR+/HER-2-
S3c	Biological pathways in early stage ER/PR-/HER-2+
S3d	Biological pathways in early stage TNBC
S3e	Biological pathways in late stage TNBC
S4a	Mutations present in components of cluster in early stage ER/PR+/HER-2-
S4b	Mutations present in components of cluster in early stage ER/PR-/HER-2+
S4c	Mutations present in components of cluster in early stage triple negative breast cancer
S4d	Mutations present in components of cluster in late stage triple negative breast cancer

## Sheet: S1a
LIST OF DIFFERENTIALLY EXPRESSED GENES
Early stage ER/PR+/HER-2-
UPREGULATED		DOWNREGULATED
Gene symbol	Log2 fold change; p-value<0.05	Gene symbol	Log2 fold change; p-value<0.05
CST1	9.00054	RNASE12	-9.70312
IBSP	7.92223	HSD3B2	-7.58789
COL10A1	7.80993	C15orf43	-7.40402
COL11A1	7.63295	ANO3	-7.35409
GRM4	7.31481	SCGB1A1	-7.317
EPYC	7.14601	SZRD1	-7.19633
MMP11	6.82534	TH	-6.98071
PYDC1	6.6784	PLA2G4E	-6.89948
MMP13	6.65134	PGA4	-6.24218
CLDN25	6.46699	AKR1B15	-6.21856
GNGT1	6.21432	PHOX2B	-6.21378
IGFL3	6.17874	NR1H4	-6.08534
HAPLN1	6.13842	AKR1D1	-5.97809
SLC24A2	6.01347	CNGB3	-5.87652
WBSCR28	6.01043	LOC100133920	-5.86221
HOXB13	5.84974	C6orf58	-5.80273
BRSK2	5.76999	HPD	-5.75401
SYT13	5.66538	CFHR5	-5.70923
OR2B6	5.59276	C12orf39	-5.68616
TMEM145	5.55241	PNLIPRP3	-5.61517
SCT	5.54954	BC070322	-5.57231
NMU	5.44102	CRISP2	-5.56006
KCNJ3	5.4279	UGT2B28	-5.51405
SRPK3	5.41138	GYS2	-5.42937
PMS2L2	5.38352	BMP3	-5.33919
PLAC1	5.3451	OR4D6	-5.33682
RDM1	5.18594	KRT13	-5.3088
MYT1	5.15062	LYVE1	-5.2814
S100P	5.11307	TRHDE-AS1	-5.28055
OPRD1	5.1126	C6orf223	-5.2477
TNNT1	5.05772	FAM107B	-5.22739
TMEM155	4.99322	LEP	-5.22455
MS4A15	4.92002	GLYAT	-5.2127
KREMEN2	4.91684	CA4	-5.19684
PPAPDC1A	4.87823	TRIML1	-5.17792
CCR8	4.84648	SSB	-5.16668
PKMYT1	4.79181	LINC00895	-5.15791
GBX2	4.78722	CFDP1	-5.15317
HIST1H2BO	4.78289	OR51F1	-5.1416
BMPR1B	4.76504	AQP7P1	-5.1241
FAM196A	4.75404	NOTO	-5.11802
HJURP	4.7359	GSG1	-5.1127
CCDC78	4.72903	APOB	-5.10928
NEK2	4.71466	ADH1A	-5.06832
CCL11	4.66378	BC171868	-4.9606
DIO1	4.57907	C2orf83	-4.95693
DQX1	4.53662	C4orf17	-4.93213
CHRNA6	4.50673	SCARA5	-4.92645
GPR139	4.49252	GSTM5	-4.9177
RIIAD1	4.46769	SLCO1B1	-4.90377
ORC1	4.44188	KRTAP13-4	-4.89063
MYBL2	4.43858	TULP1	-4.88082
CIB3	4.42351	LOC100506172	-4.87036
LPCAT3	4.41613	ACVR1C	-4.86393
NELL2	4.38576	AQPEP	-4.8623
COMP	4.38566	SLC7A10	-4.84886
GJB2	4.35611	CYMP	-4.84619
NEURL	4.33339	HIF3A	-4.78516
MMP10	4.32299	NBPF8	-4.77562
EMX1	4.30446	HSD17B13	-4.76627
FCRL4	4.28192	CPA1	-4.76586
UBE2C	4.27378	FIGF	-4.76377
PITX1	4.25265	KCNIP2	-4.75895
KISS1R	4.23134	AX746677	-4.74848
KRT18P55	4.22954	TMEM182	-4.74663
LRRC15	4.22138	PCOLCE2	-4.74599
KRT37	4.22091	ALDH1L1-AS2	-4.7377
HES6	4.20359	SPRR2F	-4.7201
NKAIN1	4.20097	DKFZp434L187	-4.71939
CYP2B7P1	4.17991	AQP7	-4.70557
KIAA1199	4.16017	C14orf180	-4.70121
HAGHL	4.13917	ANGPTL7	-4.69425
KIF4A	4.13767	SLC19A3	-4.68678
TDO2	4.07999	LHCGR	-4.68561
PLA2G10	4.06092	ADH1B	-4.68505
RIMS4	4.05823	PCK1	-4.6766
NUF2	4.00784	TBATA	-4.66083
C20orf201	3.97913	PLIN1	-4.65315
CDC25C	3.97883	CIDEC	-4.65311
LPPR5	3.97744	FABP9	-4.64925
TPRG1	3.95912	GMNC	-4.64647
RNFT2	3.95839	PGA5	-4.63526
MS4A7	3.94388	C8orf22	-4.63323
CNIH2	3.93943	LTBP1	-4.63183
WISP1	3.9345	ADIPOQ	-4.6078
ARMC3	3.93132	TECTB	-4.58796
MELK	3.91538	NANOGP1	-4.58425
PYY	3.9054	SGCG	-4.58273
TROAP	3.89704	CD300LG	-4.57144
PPP2R2C	3.89517	WIF1	-4.57043
KCNH1	3.87962	ADAM2	-4.56947
HIST2H3C	3.87384	AK000840	-4.567
LOC283403	3.87238	MRAP	-4.56305
APITD1	3.8699	CYLC2	-4.56224
PTPRN2	3.86699	CIDEA	-4.56119
PROC	3.84039	HBG2	-4.55986
RIPPLY3	3.83906	FGFBP2	-4.55063
CLEC5A	3.83285	HSPB7	-4.54825
SKA1	3.83001	PPBPP2	-4.54597
IQGAP3	3.82812	FABP7	-4.53428
AK125684	3.82671	AADAC	-4.53035
HIST1H3J	3.82593	EPB42	-4.52662
HIST1H3H	3.82091	GPD1	-4.51786
HTR1D	3.80904	C19orf80	-4.50769
NETO1	3.79716	SLC22A12	-4.50749
JAKMIP1	3.79657	PENK	-4.50679
EEF1A2	3.77501	ALDH1L1	-4.50002
CILP2	3.77416	RBP4	-4.49922
FZD6	3.7684	PKHD1L1	-4.49587
SPC24	3.76351	FABP4	-4.49107
E2F8	3.75493	FRMD1	-4.48619
KIF14	3.74989	HEPACAM	-4.48579
SELL	3.74179	KCNH5	-4.48135
EXO1	3.73642	HEPN1	-4.44484
MAP1LC3A	3.73622	AY455283	-4.44458
AIM1L	3.73494	TUSC5	-4.43391
ITPKA	3.73453	MYH1	-4.42044
ERMN	3.72344	MAGEB1	-4.40821
CDYL	3.7001	ACSM2B	-4.40295
ISG15	3.69935	LOC93432	-4.37952
CENPA	3.69648	SCAND2P	-4.37063
RDH16	3.67822	RBM46	-4.37023
ASPM	3.67803	PLIN4	-4.36824
PAX1	3.66213	LGALS12	-4.36818
CXCL11	3.65941	AQP7P3	-4.36496
INHBA	3.65283	MYOM2	-4.36172
CXCL9	3.6479	TMEM132C	-4.33764
DNASE1L2	3.6461	KIAA0408	-4.3309
PNCK	3.63566	DCT	-4.32693
CCDC19	3.6247	UQCC	-4.32541
CNTNAP2	3.62453	LRIT1	-4.3159
NBPF6	3.62175	FHL1	-4.30886
CLSPN	3.61972	SMYD1	-4.2902
SGOL1	3.61507	FTMT	-4.286
TOP2A	3.61061	GABRE	-4.28573
CKAP2L	3.60803	SST	-4.27931
TFR2	3.60779	LPL	-4.27298
UHRF1	3.60216	ANGPTL5	-4.26877
BUB1	3.58471	ATP1A2	-4.25969
LAMP5	3.56852	CYP1A1	-4.24492
COL24A1	3.56371	PRG4	-4.23961
AP1B1	3.54764	KCNJ16	-4.23886
GABRD	3.5417	TXNRD1	-4.23382
MYLK2	3.54074	RNASE11	-4.22239
KLKP1	3.5395	PRSS36	-4.21573
MISP	3.53879	HSPB6	-4.20904
NEIL3	3.52711	ZFP112	-4.18351
CXCR2P1	3.52172	AWAT2	-4.18328
RET	3.52122	SLC2A4	-4.18222
NAT1	3.51559	HBB	-4.17326
KIF18B	3.51228	GAGE10	-4.16703
HIST1H3I	3.50891	KIAA1239	-4.15972
KIF20A	3.50856	OR9G9	-4.152
KIF2C	3.50743	GLP2R	-4.14604
KIAA0101	3.50398	SEC14L2	-4.12242
LHFPL5	3.4827	RPE65	-4.11735
DLGAP5	3.47609	GNRH2	-4.11643
HIST1H2AJ	3.46539	GPR144	-4.10492
NBPF4	3.46306	ASB11	-4.09217
TNFRSF19	3.45904	CA3	-4.08807
TPX2	3.45758	PPP1R17	-4.08691
RAB26	3.45305	BCMS	-4.08519
DTL	3.45269	ADRA1A	-4.06976
IGFL2	3.45155	AK311558	-4.06774
PBK	3.43094	SLC36A2	-4.06668
AURKB	3.42382	TIMP4	-4.06447
DL491896	3.42378	POF1B	-4.05329
ACSL6	3.42362	KLB	-4.04779
GUCY1B2	3.41848	SAA2	-4.04671
IFI6	3.41565	PGA3	-4.04581
RAMP1	3.39767	CLCA4	-4.04517
DPEP1	3.39507	HBA1	-4.04368
PLK1	3.37702	OR2AG1	-4.01947
HIST1H2AM	3.37629	C9orf173	-4.01803
KCNK15	3.37475	CHRDL1	-4.01562
IL17REL	3.37377	C10orf90	-4.00828
KLK4	3.36369	MIA-RAB4B	-3.99793
CDH1	3.35496	AKR1C2	-3.99595
SYNDIG1	3.35346	OXTR	-3.99164
SYNGR3	3.35331	PRAMEF22	-3.99064
CDC20	3.35169	NBEA	-3.98956
TFF1	3.3491	VIT	-3.98043
RRM2	3.33599	MGC34034	-3.97728
RHBDL1	3.32292	NPY2R	-3.96785
ENTHD1	3.31865	RDH5	-3.95696
CCDC151	3.31253	ABCD2	-3.95208
CLPSL2	3.3089	CRYAB	-3.94457
NKX3-2	3.28379	ACSM2A	-3.93479
HSD17B6	3.27349	MOGAT1	-3.93469
METRN	3.2679	SAA1	-3.92226
ZNF670-ZNF695	3.25934	ACADL	-3.91831
ASIC3	3.25761	AX747550	-3.91783
FAM72D	3.25307	S100B	-3.91751
LOC402160	3.25274	TRDN	-3.90379
BC019846	3.24785	XAGE3	-3.89722
NDC80	3.24341	SPHKAP	-3.8906
NOTUM	3.23636	GYG2	-3.88942
FAM83D	3.23425	TRHDE	-3.88915
HIST1H2AL	3.23365	SYNM	-3.8824
OIT3	3.22964	PPP1R1A	-3.86593
DEPDC1B	3.22882	RIPPLY1	-3.85835
IGFALS	3.22371	LIPE	-3.85599
RUFY4	3.21914	TMEM100	-3.84615
CNTD2	3.2183	TNXB	-3.83306
NCAPH	3.21097	BTNL9	-3.83245
NCAPG	3.20848	ADH4	-3.83142
UBE2T	3.20359	GPN1	-3.82466
LOC100128885	3.20279	VWA3B	-3.82312
SYT1	3.20086	CAMKV	-3.81876
CENPF	3.19226	HBG1	-3.81825
MATN3	3.19202	STAB2	-3.81359
MAPK15	3.18969	ROPN1	-3.80449
C9orf169	3.18737	AVP	-3.79787
CXCL10	3.18576	GPAM	-3.79754
HIST1H3C	3.18574	FBXO40	-3.79592
POTEG	3.18322	TNMD	-3.77929
HIST2H2AB	3.17957	CRHBP	-3.7782
SPC25	3.17719	CD36	-3.77748
CPNE7	3.1688	X15673	-3.77231
CEP55	3.16378	SPTBN4	-3.76972
ZFYVE27	3.16283	RPH3A	-3.7683
PACSIN1	3.15157	HS3ST4	-3.75871
C16orf59	3.14757	CTCFL	-3.75489
FOXM1	3.14596	SLC6A2	-3.75064
HMMR	3.14495	BC150503	-3.74898
PP14571	3.14098	SLC7A14	-3.74561
AK097370	3.1337	MARCO	-3.74497
CD1E	3.13104	B3GALT1	-3.74177
MCIDAS	3.1257	DEFB132	-3.73315
WDR62	3.12438	OR7C2	-3.7318
NUSAP1	3.11943	CYP1A2	-3.72982
CDC45	3.11839	FAM180B	-3.72249
CDK1	3.1153	DNER	-3.72019
LOC253044	3.1118	C1QTNF9	-3.71159
CACNG1	3.10833	DACT2	-3.70711
ADAMTS14	3.10829	COLQ	-3.7047
CCNB2	3.10822	HBA2	-3.70324
ESPL1	3.10725	CXCL2	-3.70099
FAM64A	3.10097	DEFB119	-3.69717
CDCA3	3.10012	SLC5A11	-3.69643
TUBB3	3.09969	GPX3	-3.69512
SPIC	3.0954	MAP1LC3C	-3.68993
GRM8	3.08931	BEND2	-3.68281
AK097957	3.08751	MESTIT1	-3.67953
TNFRSF9	3.08637	FAM71A	-3.67578
FKBP8	3.07549	STAC2	-3.67503
DUSP13	3.07381	STK33	-3.6746
CLRN1	3.06912	BC039437	-3.67375
E2F7	3.06887	LINC00842	-3.67026
ANLN	3.06164	PSG1	-3.65662
TGM3	3.05134	FAM3D	-3.6551
ASF1B	3.05071	EGFEM1P	-3.65151
MFAP2	3.04858	KLK5	-3.64836
PTTG1	3.04547	PDE3B	-3.63299
HOXC11	3.04273	NRG2	-3.63267
HIST1H2BH	3.04047	SDPR	-3.63147
SMCO2	3.03793	CLEC3B	-3.62805
CCNE2	3.0246	OR6C70	-3.62689
C20orf144	3.01729	GSN	-3.62236
CENPM	3.01705	C18orf63	-3.6218
DEPDC1	3.01669	KLK7	-3.6189
KIF15	3.01263	RYR3	-3.61665
OIP5	2.99939	ALAS2	-3.61454
C2orf48	2.99654	SFRP1	-3.6136
FN1	2.99592	UGT2B4	-3.60815
FBXO43	2.98515	CLEC4G	-3.60728
RAD54L	2.9827	AL832797	-3.59923
BUB1B	2.97934	SGCZ	-3.58693
TLL2	2.97719	MASP1	-3.5865
P4HA3	2.97484	PYGM	-3.58392
ENTPD8	2.97428	TRPM3	-3.58175
HIST1H2AB	2.97298	CMTM5	-3.57056
LDLRAD4	2.97235	OCA2	-3.56933
ARTN	2.95953	SOX10	-3.55836
COX6C	2.95928	ITIH5	-3.55193
AEN	2.95426	ANGPT4	-3.55177
F12	2.94381	NUP210P1	-3.55117
MKI67	2.94324	AOC3	-3.54789
TNFRSF18	2.94319	MYOM1	-3.54685
HSH2D	2.94316	GHITM	-3.54561
RECQL4	2.93894	FXYD1	-3.54354
IL21R	2.93754	FAM150B	-3.5375
SKA3	2.93649	OR2H1	-3.53434
EPHA8	2.93545	DPP6	-3.53396
PCDP1	2.93325	CAV3	-3.5333
CDKN3	2.92603	PFKFB1	-3.52716
MAPK8IP2	2.92435	FAM196B	-3.52644
FLJ46481	2.91974	REG3G	-3.52517
COL22A1	2.91958	ACSM5	-3.52333
SLC1A1	2.91925	ITLN1	-3.52278
KIF26B	2.91107	CAPZA3	-3.52208
SPEF1	2.91007	CYB5A	-3.52145
CCNO	2.90926	KY	-3.52035
ZNF182	2.90803	AADACL2	-3.51982
ESCO2	2.90685	RAX2	-3.51283
BC041451	2.90418	AK055980	-3.51245
HIST2H2AA4	2.89821	PAK7	-3.51155
RAD51	2.89607	MLXIPL	-3.51066
CAMK2B	2.89123	C1orf213	-3.50349
KISS1	2.89083	CPA2	-3.5002
CAPN9	2.88594	T	-3.49742
HIST3H2BB	2.8829	PRRT4	-3.48833
NBPF22P	2.87938	G0S2	-3.48827
HIST1H3D	2.87608	CSF3	-3.48807
MND1	2.8739	OR1A1	-3.48444
CASC5	2.86656	FMO2	-3.4835
GFRA1	2.86416	ABCB5	-3.48246
HOXC13	2.86309	XAGE5	-3.48154
SLITRK6	2.85856	SLC39A12	-3.47281
DEGS2	2.85418	OR5M1	-3.47032
KCNE4	2.84442	AK127270	-3.46857
ERCC6L	2.84247	ABCA9	-3.46781
MCM10	2.84232	CHIA	-3.46587
FOXD3	2.83054	ABCA10	-3.46235
ZMYND10	2.83023	TCTEX1D1	-3.44012
FAM72A	2.82954	SLCO1A2	-3.4372
TICRR	2.82622	LOC284578	-3.43349
CDCA5	2.82618	SLC16A7	-3.43022
BIRC5	2.82422	C2orf40	-3.42927
C19orf33	2.82308	FAM107A	-3.42623
BC069212	2.81995	C3orf55	-3.42605
ESM1	2.81905	PRSS3	-3.42326
BMP8A	2.81594	ABCG5	-3.42047
SULT4A1	2.81451	AK098665	-3.41999
PAQR4	2.81201	FABP1	-3.41871
AURKA	2.81159	C10orf129	-3.41439
CYP21A1P	2.81056	TTYH1	-3.41395
TCRVB	2.80899	SULT1E1	-3.41277
MNX1	2.80197	PRR23B	-3.41181
KIFC1	2.80143	PAK3	-3.4113
ZNF695	2.79511	OR5AN1	-3.40939
CFB	2.7927	CES1	-3.40642
CYP21A2	2.78269	AADACL3	-3.40422
AX747517	2.78201	GRIA4	-3.40331
SERPINA9	2.78168	MOSPD2	-3.40175
DLX2	2.78135	PAMR1	-3.39989
LINGO1	2.781	PAPPA2	-3.39695
IL12B	2.77818	ABCA8	-3.39514
LCK	2.77368	CLCA1	-3.38804
POLR1B	2.77007	MME	-3.38323
CST6	2.76826	AKR1C1	-3.38095
TFEC	2.76817	XPNPEP2	-3.38086
HMGB3	2.76642	PDE1C	-3.38079
TMPRSS6	2.76298	NPAP1	-3.37851
NFATC4	2.76105	PLCZ1	-3.37778
SLC16A14	2.75635	AK094196	-3.37762
EME1	2.75402	ACACB	-3.37667
TRAF1	2.75337	DSC1	-3.37637
CLPS	2.75185	ASB10	-3.37388
CTXN1	2.74981	GPR149	-3.37369
DNAAF3	2.74577	ROPN1B	-3.37311
HIST1H2BL	2.73716	C6	-3.37031
TK1	2.73543	PRHOXNB	-3.37026
CCDC64	2.7339	GABRP	-3.36702
CIT	2.72866	KRR1	-3.36602
TUBGCP2	2.72614	NT5C1B	-3.36565
AMZ1	2.72539	COL6A6	-3.36541
LRRC46	2.72526	PSG8	-3.36506
TUBB8	2.72416	PTCHD1	-3.36409
RMI2	2.72175	DUXA	-3.35978
DCTN1	2.72152	OTC	-3.35527
ICOS	2.72123	PI16	-3.35511
SPAG5	2.72081	RESP18	-3.35133
ZBED2	2.7202	OR5J2	-3.34971
SALL4	2.71046	TBC1D3G	-3.34846
MTFR2	2.7018	ATOH8	-3.34483
TTK	2.69971	NTNG1	-3.34411
DCDC5	2.69924	DGAT2	-3.34282
GJA3	2.69273	C13orf45	-3.34014
PPFIA4	2.69084	CDH12	-3.3362
BC033241	2.69052	CDO1	-3.33618
IL4I1	2.68903	SERTM1	-3.33608
POLQ	2.68867	CLEC4GP1	-3.3345
FOXP3	2.68442	MRGPRX2	-3.32983
SLC44A4	2.68353	PKD1L2	-3.32531
LOC440335	2.68334	FEZF2	-3.32526
C9orf172	2.67955	OR4C13	-3.32193
MMP9	2.67703	C3orf65	-3.3159
C1orf167	2.67683	TAAR5	-3.31079
SSTR2	2.67243	BBOX1	-3.30704
ALG1L	2.66961	SSRP1	-3.30507
CENPK	2.66555	KLF15	-3.3026
CDCA8	2.66206	ITGA7	-3.3011
TCRA	2.66198	SAA4	-3.29891
HIST1H4D	2.65953	ALOX15B	-3.29833
FOPNL	2.65209	ANK1	-3.29768
CD80	2.6514	SCN4A	-3.29711
SPATA17	2.65126	FRMPD2P1	-3.2959
TNIP3	2.64918	UGT2B7	-3.29561
NUAK2	2.64747	PTH2	-3.29336
TSPAN1	2.64635	PROL1	-3.29275
BC014150	2.645	EDN3	-3.29197
HIST1H2BI	2.6333	ANXA13	-3.29042
DQ583756	2.63211	COL25A1	-3.29035
AKR7A3	2.6301	OR10H4	-3.28951
CELSR3	2.62871	ATP13A5	-3.28916
KIF23	2.62581	OR2J3	-3.28796
FAM111B	2.62111	TNNI1	-3.28761
IL9R	2.62054	OR10A6	-3.28744
CDCA2	2.61642	KLHL31	-3.28719
BCL2A1	2.61462	GRID2	-3.28468
KRT19P2	2.6083	VGLL1	-3.27949
KCNJ10	2.60012	FLII	-3.27724
BAI2	2.59424	NPR1	-3.27653
CYP4A22	2.594	LOC100128593	-3.27415
DOK7	2.59364	WFDC8	-3.26987
CACNA1H	2.59239	IL33	-3.26671
PADI6	2.59071	CNTNAP3B	-3.26548
ZIC2	2.58214	CLDN2	-3.26403
GPRIN1	2.57951	KLHL13	-3.25915
UNG	2.57827	BTNL3	-3.25802
ZWINT	2.57697	PTGS2	-3.25697
C1QTNF6	2.57442	GCNT2	-3.25288
NOL3	2.57379	SPRR2B	-3.25182
STMND1	2.57338	PPBP	-3.25116
PMCH	2.57215	HPSE2	-3.24919
E2F1	2.57015	SGK2	-3.24897
SHCBP1	2.56807	CLDN19	-3.24736
CAPS	2.56165	LILRB5	-3.24435
DYDC2	2.56141	GLRA4	-3.24401
SRRD	2.55512	NOL4	-3.24332
TFF3	2.55229	KIT	-3.24328
PRR11	2.5483	OR5E1P	-3.23748
GTSE1	2.54648	AX746604	-3.23541
PLA2G4D	2.54477	C2orf71	-3.23425
BCAS4	2.54456	SYN2	-3.2336
CENPI	2.54412	EPS8L3	-3.23189
UMODL1	2.54137	DHRS7C	-3.23081
HS6ST3	2.53968	CCL24	-3.23068
CCNA2	2.53533	HCAR2	-3.23053
CREB3L1	2.53484	EPHB1	-3.22977
FSIP1	2.53366	LRRC3B	-3.22892
CDC6	2.5329	MMRN1	-3.22875
TCRBV6S1A1N1	2.52833	BC070118	-3.22386
PLEKHD1	2.52748	OR1E2	-3.21901
TLE6	2.52709	HHATL	-3.21722
MYBL1	2.52304	WFIKKN2	-3.21509
GPRC5A	2.52241	HTR2A	-3.21467
ACAN	2.51867	RNF150	-3.21357
NKAIN4	2.51858	GPIHBP1	-3.20933
SAMD14	2.51728	NMUR1	-3.20932
MUC1	2.51523	GDF10	-3.20782
THPO	2.51404	PRRG3	-3.20655
DQ580909	2.50547	BC043188	-3.20612
C19orf45	2.4981	SLC22A3	-3.20116
F7	2.49725	RGR	-3.19537
LCN12	2.49609	HSD3B1	-3.19518
PAFAH1B3	2.4951	BMX	-3.19318
PDCD1	2.49356	TNNT3	-3.18936
PTTG3P	2.49198	KCNB1	-3.18841
CCNI2	2.4911	PDK4	-3.18788
CXXC1P1	2.48424	DSG1	-3.18201
TTC16	2.48003	RERGL	-3.18126
EDN2	2.47834	FAM192A	-3.17902
SERPINB7	2.47572	LRRTM4	-3.17348
CLGN	2.4733	LOC100132146	-3.16978
C10orf82	2.47238	ADAMTS5	-3.16763
DIAPH3	2.46523	KCNA2	-3.16638
S100A14	2.46408	AK097585	-3.16444
FGD3	2.45991	GCK	-3.16006
CDT1	2.45315	IL17A	-3.15725
HPN	2.453	AOC4	-3.15665
SAMD11	2.44196	CETP	-3.15574
PRR25	2.43812	SYCP3	-3.1535
CTHRC1	2.43719	GABRA4	-3.14218
C9orf116	2.43533	HAS1	-3.14071
ANXA9	2.43317	CHRNA2	-3.1406
IRF7	2.42795	FOSB	-3.13892
MYO18B	2.4264	TANK	-3.13839
MMP3	2.42568	AL953854.2-002	-3.13703
C1orf65	2.42493	CAV1	-3.13655
LOC285548	2.42285	CCDC129	-3.13319
SCXB	2.42148	ENPP3	-3.13054
CD72	2.41795	MAMDC2	-3.12513
FKSG40	2.41745	SLC17A7	-3.12317
HIST1H2BD	2.41728	SLC7A3	-3.12072
GBP5	2.41465	MYPN	-3.11997
C3orf67	2.4143	CCDC178	-3.1176
SPATC1	2.41308	KCNE1	-3.11621
HIST1H2BB	2.41089	PPARG	-3.11537
OR7E91P	2.41061	IGSF10	-3.11186
ADORA2A	2.40928	SNORA2A	-3.11126
KIF18A	2.40713	B3GAT1	-3.11061
HIST1H2BC	2.40476	FRMPD4	-3.10973
LMNB1	2.40225	SORBS1	-3.10817
KIF11	2.39827	ZNF225	-3.10379
BC069257	2.3949	C4orf45	-3.10376
ORC6	2.39344	GALNT15	-3.10295
CCDC74A	2.39036	HORMAD2	-3.10212
DOC2A	2.38703	RNF186	-3.09323
RUNX2	2.38127	RASGEF1C	-3.09197
BGN	2.38087	TRPM1	-3.09156
HIST2H4A	2.38051	DDC	-3.08996
RMDN1	2.37972	AGMO	-3.08883
OASL	2.37792	OR10A3	-3.08691
PRC1	2.37525	AK055386	-3.08339
C16orf71	2.37371	LRRN4CL	-3.08059
DSCAML1	2.37205	FAM217A	-3.08052
C5orf49	2.36656	USP44	-3.0788
STAC3	2.36433	KLK8	-3.07614
RSPH1	2.36364	LOC201651	-3.07096
ZSCAN1	2.35943	TEPP	-3.06826
KIF4B	2.35927	FGF14	-3.06643
RLTPR	2.35536	PCDH9	-3.06599
CCDC108	2.3546	ASPA	-3.06272
CENPE	2.35098	CNTNAP3	-3.06015
KCNG3	2.34963	PIK3C2G	-3.05725
DRD4	2.34724	AK307246	-3.05627
RIBC2	2.34499	IGFBP6	-3.05007
CCNB1	2.34394	ZNF645	-3.04968
bK250D10.C22.8	2.34375	NAALAD2	-3.04762
LRRC73	2.34256	ANKRD53	-3.0455
SRMS	2.33816	DQ266889	-3.04476
FKSG63	2.3373	PDE2A	-3.04362
SMARCD2	2.3368	OR2W1	-3.04307
AGR2	2.33497	MYZAP	-3.04117
FAM83E	2.33247	DMD	-3.03632
RHCE	2.32934	PROKR1	-3.03186
POTEH	2.32823	PTN	-3.02938
TIGIT	2.32504	CALB2	-3.02483
UNC5A	2.31777	ACTG2	-3.02432
GINS1	2.31707	GPLD1	-3.0239
KIAA1257	2.31661	SCN2A	-3.01966
AK126744	2.31439	SEL1L2	-3.01579
C12orf28	2.31422	ACSM1	-3.01542
TRIP13	2.31419	TMC2	-3.01538
FAIM3	2.3124	SVEP1	-3.00792
CACNA1E	2.3121	POU3F3	-3.00696
GDF15	2.30976	PALM2-AKAP2	-3.00495
OLR1	2.30401	RELN	-2.99864
FOXH1	2.30275	TACR1	-2.9922
CEP78	2.301	GPR112	-2.9891
HPN-AS1	2.30067	IRX6	-2.98664
SHROOM1	2.29807	SCN3A	-2.98508
HLA-DPB2	2.29734	PLXNA4	-2.98457
CLIC6	2.29431	NRG1	-2.98303
FAM72B	2.29326	FRMPD1	-2.9817
CCKAR	2.29044	CNN1	-2.98142
IRAK4	2.28884	KLHL30	-2.97337
HELLS	2.28784	CES1P1	-2.97238
C20orf26	2.28639	DPT	-2.97169
MLF1IP	2.28591	NMRK2	-2.97086
CHEK1	2.28257	TPPP2	-2.97048
POSTN	2.28187	ABCC2	-2.96871
HIST2H2BF	2.28174	AK095498	-2.96829
12-Sep	2.28134	EGFR	-2.96736
OR13G1	2.2805	HAS3	-2.96399
BCAS1	2.27959	GPBAR1	-2.96054
AGR3	2.27477	SAMD5	-2.9594
KPNA7	2.27362	CLDND2	-2.95856
ILDR2	2.27068	HLF	-2.95823
AXDND1	2.27014	CCL13	-2.95684
UNC5B	2.2691	ZBTB16	-2.95485
BC101234	2.26717	CD209	-2.95431
PAX2	2.26711	HBBP1	-2.9528
FAM133B	2.266	LINC00632	-2.95012
AMH	2.26482	ANGPT1	-2.94027
TMEM238	2.26173	IL6	-2.93875
CKS2	2.25902	FSD2	-2.93794
E2F2	2.25854	GHR	-2.9376
PREPL	2.25696	SLC6A14	-2.93749
ARNT2	2.25358	MAOA	-2.93668
PYCARD	2.25297	MEST	-2.9355
SLC16A3	2.24963	CCL14	-2.93345
KIAA1211	2.24847	HNF4A	-2.93074
FBXL16	2.24735	SLITRK2	-2.93054
SBK1	2.24669	ARHGAP20	-2.92944
LEF1	2.24605	ACSL1	-2.92836
FLJ22184	2.24432	BHMT2	-2.92814
ZNRF1	2.24207	EDAR	-2.92525
HOXC10	2.24188	TMEM59	-2.92177
TPRN	2.24081	SPSB4	-2.91713
RHPN1	2.23877	KRTAP11-1	-2.91655
HIST1H2BJ	2.23574	DEFB103A	-2.91326
NDUFAF6	2.23556	CLDN8	-2.91322
LRG1	2.23355	CCDC141	-2.90781
CXorf22	2.23008	LINC00341	-2.90604
MED12L	2.22934	TMPRSS11F	-2.90574
HIST1H4K	2.22833	CAV2	-2.90263
LRRC24	2.2281	ITIH2	-2.90189
ADAM8	2.22388	SPINT3	-2.90129
CACNG4	2.22376	ACSM3	-2.90024
LAT	2.22279	PLAC9	-2.89661
SUSD3	2.22197	FETUB	-2.89562
COL1A1	2.22064	C2orf82	-2.89232
CCR4	2.21999	SHISA3	-2.89123
HIST2H3D	2.21768	RNASEL	-2.89047
NEFL	2.21392	SCTR	-2.88432
PKIB	2.21327	ALB	-2.8821
LEFTY1	2.21241	RHBDD1	-2.88158
GPR141	2.21081	PF4	-2.88045
BRIP1	2.20884	CFD	-2.88002
FAM110A	2.20545	HTR4	-2.87946
PPM1J	2.20421	PRR4	-2.87863
RHBG	2.20163	CXCL3	-2.87679
C1orf106	2.19975	GFRA2	-2.87644
C1orf168	2.19948	XKR9	-2.87633
FUT7	2.19916	KRT5	-2.87495
GINS2	2.19659	LRRC38	-2.87296
MIR614	2.19394	CASQ2	-2.87219
FOXD2	2.19253	CAPN11	-2.87209
FAM172BP	2.1906	ADRB2	-2.8697
SIM2	2.18763	LEPR	-2.86708
MTL5	2.18567	RXRG	-2.86684
FAM189A1	2.18378	OR12D3	-2.86598
AX747531	2.17801	LRRC2	-2.86596
PRR15	2.17767	GRIN2B	-2.86577
HIST1H4E	2.17584	EBF1	-2.8649
CRIP1	2.17378	LINC00636	-2.86025
SOWAHA	2.17308	CHST9	-2.85946
CD3D	2.16988	FAM89A	-2.85536
UMOD	2.16744	TNIK	-2.85459
REM2	2.16724	C1orf185	-2.85429
UBE2S	2.16723	KLHL33	-2.85385
ESPN	2.16698	SPOCK3	-2.85169
C2orf50	2.15858	PAX3	-2.85132
TACC3	2.15846	NAT8L	-2.84934
P775P	2.15823	GFAP	-2.84628
CD22	2.15346	NIPSNAP3B	-2.84605
CD1B	2.15139	MYH11	-2.84548
SP140	2.15117	OR9Q1	-2.8413
MRPS30	2.15035	ALX1	-2.84066
DRP2	2.14809	PFKP	-2.83749
PLA2G4F	2.14534	ATP1B4	-2.83335
DNAJC12	2.14532	IL23R	-2.83289
CASKIN1	2.14445	CCDC3	-2.83074
PRRT3	2.14277	ALDH1A2	-2.83005
HIST1H1D	2.1425	CKMT2	-2.82684
ETV7	2.14107	CDH20	-2.8265
NT5DC4	2.14064	TFPI2	-2.82498
AFAP1	2.13952	FLNA	-2.82359
SYCE2	2.1298	OTOF	-2.82184
PFKM	2.12608	FAR2	-2.82162
ZBP1	2.12367	MOV10L1	-2.82057
HIGD2B	2.12113	ANGPTL1	-2.81955
DGKD	2.1204	AFP	-2.81673
C9orf117	2.11874	BC034416	-2.81623
TSACC	2.11775	IFNA8	-2.81458
TMEM249	2.11358	AK130904	-2.81376
LGALS8-AS1	2.11213	ALDH3A1	-2.81349
STARD10	2.10107	KLK6	-2.81266
SIGIRR	2.10008	C4BPA	-2.81223
ABHD12B	2.09962	AOX1	-2.80972
SYT9	2.09922	AK098727	-2.80921
PABPN1	2.09167	PHACTR3	-2.80801
XRN2	2.09068	DMRT2	-2.80774
PARD6B	2.08905	NSG1	-2.80754
NPNT	2.08835	NOBOX	-2.80735
ADAMTSL2	2.08705	FHL5	-2.80666
HES4	2.08451	AX748440	-2.80278
HIST1H4C	2.08297	TRIM43	-2.80102
HIST1H4J	2.08101	GRB14	-2.80016
LOC254896	2.08056	FREM1	-2.79805
AX746834	2.07896	GNAI1	-2.79362
CRABP2	2.07724	OR4D5	-2.79355
C15orf54	2.07374	GPR64	-2.79318
RXFP3	2.07227	KCTD4	-2.78977
BC049825	2.07217	BC045738	-2.78616
FBN2	2.0707	CEACAM3	-2.7846
PYCR1	2.06887	GGT2	-2.78297
PHRF1	2.06826	HRH3	-2.78241
SPTSSB	2.06626	VLDLR	-2.78033
RBL1	2.06387	LPHN3	-2.77754
PSPN	2.06341	DNASE1L3	-2.77608
HIST3H2A	2.06092	WNT8A	-2.77419
RUNX1-IT1	2.06079	KRT74	-2.77388
C18orf56	2.05987	DEFB1	-2.77273
MX1	2.05869	GRM1	-2.77259
TINCR	2.05788	CYP3A4	-2.77044
EZH2	2.0575	KRT16P2	-2.77006
CAP2	2.05573	SALL2	-2.76954
MAPT-IT1	2.05539	MYOZ2	-2.76746
KLHL38	2.05459	OSR1	-2.76645
ANKRD22	2.05443	RLN3	-2.76497
SDS	2.05191	CX3CL1	-2.76416
SREBP-1	2.04813	RGS6	-2.76356
SMKR1	2.03825	NXNL1	-2.75985
TBC1D22B	2.03575	KCNMB1	-2.75976
AIM2	2.03457	CCL21	-2.75951
POC1A	2.03436	DQ586822	-2.75915
DCDC1	2.03273	BC152379	-2.75696
ABHD11	2.03163	BC047626	-2.75209
FANCA	2.02845	MIA	-2.75065
XRCC6	2.02841	BC087859	-2.74803
SND1	2.02679	GOLGA8G	-2.74794
AX746877	2.02615	GPR50	-2.74778
APOBEC3B	2.02222	KRT79	-2.74615
MYCL1	2.02027	OR1E1	-2.74333
RBM24	2.01573	TBC1D29	-2.74322
PPP1R42	2.01263	HSD11B1	-2.74086
CORIN	2.01246	NANOG	-2.74024
MIAT	2.01243	PALMD	-2.73808
THBS3	2.01192	THRSP	-2.73793
TLCD1	2.01048	KLHL29	-2.73565
NOXO1	2.00889	TMEM37	-2.73404
CTNS	2.00642	UTS2B	-2.73303
WWOX	2.00609	GABRG1	-2.73292
FSTL4	2.00438	FAM228A	-2.73201
HAVCR2	2.00366	GPR133	-2.73163
TIGD3	2.00318	SCN9A	-2.7304
RAD51AP1	2.001	EQTN	-2.72889
PTK6	2.00074	HIGD1C	-2.72886
SLC17A9	1.99971	CCDC69	-2.72808
KCNQ5	1.9989	C2orf88	-2.72645
LOC100128338	1.99738	SERPINB11	-2.72544
CCDC154	1.99709	APOD	-2.72152
CSMD2	1.99694	BC152380	-2.72085
SLC7A13	1.99604	TSG1	-2.72053
RPLP0P2	1.99322	UPK1B	-2.71955
FGFR3	1.99305	KCNS1	-2.71936
SHISA9	1.99289	SYNE3	-2.71626
KRT19	1.99212	FDCSP	-2.71565
ZG16B	1.9921	EBF3	-2.7137
ASCL2	1.99156	LUZP2	-2.71214
BC043356	1.99135	CNTFR	-2.71018
LETM2	1.99092	ENPP2	-2.70978
C4B-2	1.99024	SLC29A4	-2.70713
LAG3	1.9883	COL17A1	-2.70611
BC047090	1.98815	GPR146	-2.70489
IFI27	1.98747	PHKG1	-2.70434
RASA4CP	1.98727	UGT8	-2.70387
AUNIP	1.98616	ISX	-2.70199
SULF1	1.98514	C19orf69	-2.70176
DSPP	1.98272	IL17B	-2.7003
ARHGAP11B	1.97823	C14orf166B	-2.69909
EPN2	1.97669	KLF14	-2.69875
C16orf93	1.97625	FAM26D	-2.69401
B4GALNT4	1.97606	PRR26	-2.69272
RGS4	1.97362	NPR3	-2.69251
CLPB	1.97001	PTPRZ1	-2.69046
WDR93	1.96978	HBM	-2.68998
SPRED3	1.96858	TNS1	-2.68872
HIST1H2BE	1.96767	TMED10	-2.68783
GRIN2D	1.96583	GPR32	-2.68557
TYMS	1.96566	CHL1	-2.68515
PCP2	1.96557	GOLGA8T	-2.68286
ARHGAP11A	1.96513	CABS1	-2.68264
ECM1	1.96146	TMEM257	-2.68219
TRIM46	1.96041	GRXCR2	-2.68109
UNQ514	1.95921	SERPINB13	-2.67976
AV4S1	1.9578	DMGDH	-2.67959
SPACA4	1.9537	TRPM6	-2.67871
CENPP	1.9503	GPR97	-2.67816
C1orf127	1.95025	METAP2	-2.6747
TNFSF4	1.94995	INS-IGF2	-2.67468
PTPN7	1.94903	BC039452	-2.67356
ESR1	1.94838	MMP27	-2.67195
TONSL	1.94812	RHOXF1	-2.67062
JARID2	1.94632	APCDD1L	-2.66854
CD7	1.94348	ANKRD26P3	-2.6681
HIST2H2BE	1.94326	CNKSR2	-2.66584
KLF1	1.94159	EMILIN3	-2.66402
GATA3	1.93851	C1QL2	-2.65975
HLA-DQB2	1.9376	KRT14	-2.65897
SERPINA12	1.93707	CPED1	-2.65887
ULBP1	1.93652	MATK	-2.65837
SLC34A3	1.936	GIPC2	-2.65603
ARMC9	1.93489	TMEFF2	-2.65584
GPD2	1.93433	MEOX1	-2.65528
OAS2	1.93367	KRT7	-2.65392
CXCR3	1.93341	NOS2	-2.65284
GDPD1	1.93218	ARHGAP19	-2.6523
COL5A1	1.93213	BMP2	-2.65169
DHX32	1.93083	MAPK10	-2.65092
HIST1H1C	1.92911	TSHZ2	-2.65062
DQ577420	1.92887	PLP1	-2.64979
SPOCD1	1.92868	LOXL4	-2.64882
TSTA3	1.92695	MTUS2	-2.64625
GINS4	1.92677	F10	-2.64465
DQ786325	1.92552	HDAC2	-2.64175
GPR143	1.9251	MT1IP	-2.63826
KLHL35	1.92314	MEOX2	-2.63824
OAS3	1.92286	PTX3	-2.63523
KIFC2	1.92097	HRCT1	-2.63424
FAM217B	1.91976	GAB4	-2.63385
IL11	1.91825	SHOX	-2.63241
FOXD4L1	1.91747	CAPN6	-2.63205
WFIKKN1	1.91555	SCN5A	-2.63136
ZNF703	1.91464	SSTR1	-2.63074
TMEM92	1.91355	EBF2	-2.63021
FOXD4L6	1.91253	CCL16	-2.6264
TSSC4	1.91234	FOXA2	-2.62462
STRA6	1.91231	PAQR9	-2.62423
SAPCD2	1.91229	ITPRIPL1	-2.62399
SLC23A1	1.91143	DLK2	-2.62381
PRR7	1.9109	LOC158376	-2.62363
MAD2L1	1.91064	SPATA31D5P	-2.62298
SPP1	1.90933	KCNMB2	-2.61728
HIST2H2AC	1.90756	STXBP6	-2.6164
SERPINA11	1.90563	GSTA1	-2.61625
HN1	1.90562	HPVC1	-2.61448
CDC7	1.90532	AF070581	-2.61421
SLX1A	1.90483	AX748264	-2.61398
C6orf141	1.90257	CREB5	-2.6126
TRAF5	1.90093	DQ596486	-2.61154
RTKN2	1.90073	PID1	-2.61128
KIAA1644	1.90032	EGR1	-2.61122
TTLL9	1.89913	SV2C	-2.61065
CHTF18	1.89783	PCDH15	-2.61005
HS3ST3A1	1.89781	LOC100287639	-2.60986
HIST1H2AD	1.89035	AVPR2	-2.60622
LOC399815	1.88948	KCNA1	-2.60603
ANKRD30B	1.88731	SMIM21	-2.60153
AKR7L	1.88719	TRIM55	-2.60152
BC014312	1.88581	SCGB3A1	-2.59841
SOGA2	1.88544	ZMYM3	-2.59668
MORN3	1.88512	C18orf42	-2.59656
LOC100287036	1.88382	C4orf40	-2.59549
PIF1	1.88356	NTF4	-2.59459
POLE2	1.88331	LRRTM2	-2.59098
SLC16A6	1.88244	TSKS	-2.59063
NUPR1L	1.88136	C1orf61	-2.58995
FCGR1A	1.88022	MRGPRX3	-2.58984
ASPN	1.88005	TRIM29	-2.58589
FCHO1	1.8783	SNTG2	-2.58571
BC021234	1.87684	RFX4	-2.58415
C4orf48	1.87657	C1QTNF9B	-2.58379
SFXN5	1.87548	ESR2	-2.58353
EOMES	1.87255	SERPIND1	-2.58214
RNASE10	1.87118	SPRY2	-2.58128
SAMD3	1.87115	RNASE7	-2.58113
PNKD	1.87084	CTSL2	-2.57942
CHRD	1.87084	OR4F15	-2.5755
GPR19	1.87076	ADAM33	-2.57392
CYFIP2	1.87047	AK026714	-2.573
NAT14	1.8704	CHD1L	-2.57272
FANCI	1.86948	HSPB2	-2.57256
RAB31	1.86769	ANXA1	-2.57162
PAIP2	1.86681	CLEC4M	-2.57003
NDUFV1	1.86634	SOX15	-2.56935
LTA	1.86614	DTX1	-2.56932
LRRC10B	1.86361	GPR182	-2.56927
CACNA1I	1.85901	XIRP2	-2.56884
LINC00634	1.85783	2019-12-01	-2.56839
NUP210	1.85743	ID4	-2.56468
RIMKLA	1.85397	RCAN1	-2.56427
NLRP6	1.85271	RAPGEF4	-2.56241
CA12	1.85082	MRAS	-2.56152
PRRT2	1.84961	PROX1	-2.55895
RASGRP1	1.84814	OSTN	-2.55135
ENO2	1.84787	RGS5	-2.54932
AK023809	1.84683	OR11A1	-2.54916
COL5A2	1.84452	PLSCR5	-2.545
SOX12	1.8432	CSPG5	-2.54486
RMND1	1.84313	HOXA3	-2.54344
UEVLD	1.84282	MMD	-2.54183
KLHDC9	1.84052	WDR86-AS1	-2.54114
EPN3	1.83574	AOC2	-2.54027
SPAG4	1.8356	CADM3	-2.54026
TMEM101	1.83416	FN3KRP	-2.5391
SLC38A5	1.83123	HOXA4	-2.53553
PCSK4	1.82699	SPATA22	-2.52984
LAGE3	1.8263	KCNH8	-2.52881
AX747103	1.82577	PLA2G2A	-2.52829
SIRPG	1.82575	TMC1	-2.52719
CATSPER1	1.82523	CLDN17	-2.52563
GPR68	1.82518	LOC286367	-2.52552
P2RY10	1.82271	OPN1LW	-2.52526
TRAC	1.82244	PTPRR	-2.52484
SRI	1.82178	JPH2	-2.52296
PMAIP1	1.82103	MATN2	-2.52284
TESK2	1.81992	FGFBP1	-2.52158
FAM173A	1.81877	SLC27A6	-2.51913
FBXO5	1.81572	KIAA1045	-2.51905
IFIT1	1.81462	KIR3DL1	-2.51783
IGF2BP1	1.81372	MS4A4E	-2.51755
OTX1	1.81286	C1QTNF7	-2.51595
NRCAM	1.81052	SOD3	-2.51568
FAP	1.81051	ABCG8	-2.51544
SLC7A5	1.81008	BC016978	-2.51509
ADAM19	1.80698	TMEM2	-2.51421
LRRC56	1.80414	LECT1	-2.50833
AGMAT	1.80405	C2CD4B	-2.50743
LRRN2	1.80404	CDH19	-2.50423
RNF113B	1.80201	LRRIQ3	-2.50321
TPP1	1.802	SRPX	-2.50255
BAIAP3	1.80181	C3orf56	-2.50168
DYM	1.79966	BC037497	-2.5003
ANKRD50	1.79877	HYMAI	-2.49962
CDC25A	1.79862	CEACAM8	-2.49957
CCDC153	1.79789	TMEM213	-2.49883
CHST8	1.79712	DLGAP2	-2.49499
PRDM12	1.79703	SEMA3G	-2.49429
MICU1	1.79513	TMEM236	-2.49415
LRRC41	1.79412	CRHR1	-2.49384
ANAPC5	1.79193	OR2L13	-2.49383
GSG2	1.79122	MLIP	-2.49312
TIFAB	1.79061	ACD	-2.49289
SIAH2	1.79038	ABCA6	-2.49288
SH2D2A	1.7877	WIPI1	-2.49274
IGSF9	1.78628	KIR2DL3	-2.49175
PRB3	1.78623	UNC45B	-2.49033
RSAD2	1.78562	AK123582	-2.48953
GPR84	1.78527	FGF2	-2.48873
TJP3	1.78194	BC038742	-2.48777
F2RL2	1.77924	OR5AU1	-2.48758
ENPP7	1.77915	AURKC	-2.4867
PRR19	1.77905	ADCYAP1R1	-2.48612
TCRBV13S6A2T	1.779	NRN1	-2.48483
FAM155A	1.77856	RGS2	-2.48451
KRT8	1.77846	MUC7	-2.48353
GPSM2	1.77783	ELF5	-2.48104
FOXD4	1.77721	FLJ41200	-2.48048
DNAL1	1.77706	APAF1	-2.48023
STIL	1.77661	GALR1	-2.48014
ATG9B	1.77194	LMOD1	-2.47926
RNF151	1.77098	LIFR	-2.47731
LRRC6	1.77031	CYP26B1	-2.47692
RACGAP1	1.76955	HFM1	-2.47659
REPS2	1.76942	NNAT	-2.47516
FUT2	1.76896	SPATA21	-2.47131
MROH6	1.76846	ANO4	-2.46745
MYO15A	1.76827	FZD4	-2.46719
C2	1.76784	MIR548F5	-2.46517
MIF	1.76647	AMPD1	-2.46466
COL1A2	1.76466	TSHB	-2.46353
RELL2	1.76174	GPR17	-2.463
CLPSL1	1.76148	OR2A2	-2.46274
TMEM121	1.76105	ERICH1-AS1	-2.46218
ASPSCR1	1.75649	NECAB2	-2.4553
AK097527	1.75458	MAG	-2.45457
LAMP3	1.75385	AK123878	-2.45413
LARS2	1.75218	CCL18	-2.45362
DUSP15	1.74923	BC038205	-2.4527
MCF2L	1.7481	MUC15	-2.45175
CDKN2A	1.74801	ALX4	-2.44886
FAM195A	1.74363	CLDN5	-2.44807
KRAS	1.74089	CLDN11	-2.44581
FOXA1	1.74085	NCMAP	-2.44378
DERL3	1.73993	AF047486	-2.44376
CACNA1D	1.73899	CNTNAP4	-2.44361
MMEL1	1.73879	DENND2A	-2.4436
IFT80	1.73866	DKFZp434A128	-2.44352
HIST1H2BK	1.73855	KLK2	-2.44326
SLC4A8	1.73796	VWCE	-2.44303
IKBKG	1.73758	FAM181A	-2.4427
PSPH	1.73746	AKAP12	-2.44251
LOC100128361	1.73712	MGARP	-2.4424
FMN1	1.73628	FAM13A	-2.44182
TRIM59	1.73329	NDRG2	-2.44182
C5orf45	1.7319	DPRX	-2.44159
NME8	1.73161	MET	-2.4411
GRAMD4	1.73161	PDZD2	-2.43915
BLM	1.73105	NKAPL	-2.43639
SLC22A18AS	1.73068	C10orf10	-2.43248
SLC39A4	1.73019	BNC1	-2.43223
AK298596	1.73017	GABRR1	-2.42982
TBC1D10C	1.72968	SCN2B	-2.42854
LRGUK	1.72883	SLC5A7	-2.42777
SQLE	1.7264	FOS	-2.4263
TMEM8B	1.72271	KLF4	-2.42542
ADM2	1.72118	RGS7BP	-2.4228
RASL11B	1.72095	LGI4	-2.42231
TBXAS1	1.71859	CXCL5	-2.42089
PAQR6	1.71828	EGFL6	-2.42018
CAND1	1.71622	KIF25	-2.41705
NDUFS1	1.71365	CNGA1	-2.41548
MZT2A	1.71359	TP63	-2.41531
FAM159A	1.71258	NXPE4	-2.4135
ZNF205-AS1	1.7122	SOSTDC1	-2.40791
GNAT1	1.71049	MYOT	-2.40647
HSP90AB1	1.70894	BMP6	-2.40578
C10orf91	1.70892	MYLK	-2.40547
SLC2A6	1.70831	PTGFR	-2.40386
ANGPTL6	1.70766	FOXP2	-2.4036
IARS	1.70632	NOS1	-2.40255
MCOLN2	1.70324	FAT2	-2.39918
EVPLL	1.70175	DEFB118	-2.39819
EFCAB12	1.69683	OR2L3	-2.39695
PYCRL	1.69562	ADAMTS1	-2.39673
EME2	1.69558	PRSS33	-2.39402
SLC50A1	1.6941	UGT1A1	-2.39382
GLYATL1	1.69237	C10orf71	-2.39348
KIAA1524	1.69062	RASL10B	-2.39169
CCDC167	1.69054	GPM6B	-2.39129
COMMD5	1.68881	PMP2	-2.39009
TRIM58	1.68845	ELANE	-2.38924
CCDC74B	1.68657	SERPINB3	-2.38865
SYCE3	1.68651	GGT8P	-2.38609
GALE	1.68275	ODF3L1	-2.38446
EPHA10	1.6823	ADCY8	-2.38357
CNBD2	1.6814	TP53AIP1	-2.38327
A1BG	1.6787	PLA2G4A	-2.38322
HES2	1.67809	PI3	-2.38225
CREB3L4	1.678	BDNF	-2.38223
ERBB2	1.67615	MYOCD	-2.38107
AB209061	1.67464	TENM1	-2.37365
RPGRIP1L	1.67414	IL22RA2	-2.37247
ATP2A3	1.67333	AKR1C3	-2.37174
EVA1B	1.67318	CCL23	-2.36872
NOD2	1.6715	IRX1	-2.36843
CDH11	1.67112	DDR2	-2.36667
AL360260	1.67008	HOXA6	-2.36547
HSPB1	1.66851	KRT25	-2.36405
C5AR2	1.66822	HOXA5	-2.36172
HIST1H2AC	1.66605	GPR12	-2.36124
NEK5	1.666	DQ786262	-2.36076
CHN2	1.66567	NCEH1	-2.35991
MCM2	1.66533	C3orf79	-2.35892
UBD	1.66316	APCDD1	-2.35642
CCND1	1.66296	SCRG1	-2.35627
SLC9A3R1	1.6618	DMBT1	-2.35578
CHST6	1.66104	MYADML	-2.35238
CD8A	1.66056	NANOGNB	-2.35122
REEP1	1.65868	TESC	-2.34407
FCGR1C	1.65826	KRT17	-2.34051
PPAPDC1B	1.65687	BAI3	-2.34046
PAX9	1.65421	AQP4	-2.33868
CTLA4	1.65377	CHODL	-2.33478
C21orf58	1.65327	DNAJC13	-2.33467
DEF6	1.6528	CMA1	-2.33454
IER5L	1.65247	OR5P3	-2.33406
CACNA2D2	1.65108	NUDT4	-2.33269
MFSD3	1.65043	EGR2	-2.33012
PTDSS1	1.64925	TCF21	-2.3299
ROGDI	1.64915	NDRG4	-2.32845
ATAD2	1.64537	ADH6	-2.32837
RAET1K	1.64336	AF268386	-2.32648
CBX2	1.64302	MYEOV	-2.32471
KRT71	1.64245	VIP	-2.32403
NFKBIL1	1.64238	CYP2C19	-2.32321
LPPR3	1.64212	ABP1	-2.32193
MST1	1.64167	DQ593624	-2.3208
LRFN2	1.64139	RPL23AP32	-2.31991
ARHGEF39	1.6407	PROK1	-2.3197
RASSF7	1.64032	FCN2	-2.31863
LLGL2	1.6403	NPY4R	-2.31801
ECT2	1.63799	SOX8	-2.31683
CHAD	1.63786	TFPI	-2.31615
WDR65	1.63725	LOC440518	-2.31536
AK021537	1.63718	LOC284454	-2.31465
TSC22D4	1.63697	MATN4	-2.31188
GALR2	1.63666	GNAL	-2.31158
RNASEH2A	1.6365	ZNF300P1	-2.31093
SIX4	1.63403	PDE11A	-2.31083
DIRC1	1.6295	MEDAG	-2.30611
COL12A1	1.62872	TSPAN7	-2.30557
C1QTNF9B-AS1	1.62861	RIMS1	-2.30515
C3orf52	1.6286	MT1JP	-2.3051
OAS1	1.62767	BTNL2	-2.30413
C2orf27A	1.62725	PRKAR2B	-2.30256
CPLX1	1.62604	CGB8	-2.29785
DIRC2	1.62478	SLC16A12	-2.29724
SEZ6L2	1.62443	CCL28	-2.29472
C11orf82	1.6231	TYRO3	-2.29189
N4BP3	1.62287	SIK2	-2.28994
DNAJC1	1.62128	LIPK	-2.28567
TYMP	1.61908	SLC25A27	-2.282
PCDH7	1.61765	LINC00478	-2.28178
FAM83H	1.6174	AKAP4	-2.28137
BCL2L14	1.61693	BDKRB1	-2.28125
SLC45A2	1.61662	OR5P2	-2.28104
C15orf48	1.61635	LMX1A	-2.28035
IL24	1.61598	DHRS7B	-2.27911
CLDN9	1.61581	AK094413	-2.27837
RAD54B	1.61533	C1orf140	-2.2778
MICAL2	1.61502	CEACAM20	-2.27727
MZB1	1.61489	AK311291	-2.27678
NLRC5	1.61351	COG6	-2.27659
KPNA2	1.61327	AGAP11	-2.27523
TMEM132A	1.61161	LNX1	-2.2752
BBC3	1.61124	CYP4F3	-2.27452
LBX2	1.6103	MYH2	-2.27394
ZNF367	1.60962	PRELP	-2.27371
RAB19	1.60909	LRRC7	-2.2719
BC043570	1.60872	PACS2	-2.27135
NFE2	1.60835	CPM	-2.27021
SDC1	1.60692	AGXT	-2.26966
LIPH	1.60678	KIAA1715	-2.26823
PLK4	1.60485	MAML2	-2.26724
GREB1L	1.60396	MYO1H	-2.26528
SRPR	1.60369	AK296148	-2.26402
C1orf64	1.60199	SNORD89	-2.26338
NME1	1.601	COLEC11	-2.2619
EVL	1.60098	OR7A5	-2.26156
H2AFX	1.60019	SYCE1	-2.26059
TMC5	1.59981	NFIB	-2.25813
RARRES3	1.59818	OR52N2	-2.25736
ZNF586	1.5941	SERHL2	-2.2571
RAB3A	1.59317	TDRD10	-2.25677
NT5M	1.59305	LOC100128750	-2.25551
LRRC14B	1.59289	LOC100288142	-2.25304
KIF24	1.59252	CNR1	-2.25304
NME3	1.59168	C11orf87	-2.25224
TMTC4	1.59138	CUBN	-2.25087
LEPREL4	1.59129	CYP39A1	-2.24666
FBXL6	1.59072	ELOVL3	-2.24648
NCAM2	1.59039	INMT-FAM188B	-2.24423
CCDC28B	1.59024	ALDH1A3	-2.24411
CBX4	1.59017	DKFZp434P0216	-2.24401
IFT122	1.58935	AB231723	-2.24382
EMR1	1.58666	PGC	-2.24343
ITGAL	1.58651	BLID	-2.24313
GOLIM4	1.58624	SOX17	-2.2429
GPR31	1.58546	ANK2	-2.24262
GRIK4	1.58475	MICU3	-2.24208
EVPL	1.58458	RSPO3	-2.24178
AZGP1P1	1.58397	HTR3C	-2.24045
TRPM2	1.5838	ATF3	-2.23847
SULF2	1.58154	L1CAM	-2.23824
CKMT1B	1.57858	ITM2A	-2.23693
SMYD3	1.57591	OXGR1	-2.23607
POLR3K	1.57469	SH2D1A	-2.23533
LIMD2	1.57463	GPR126	-2.23285
C10orf95	1.5746	STX19	-2.23231
TTC39A	1.57205	USP29	-2.23133
HIST1H4H	1.57175	INMT	-2.23102
XRCC2	1.57138	SIM1	-2.22946
SLAMF7	1.57085	NMB	-2.22893
PRSS8	1.57052	KLHL4	-2.22678
CREB3L3	1.56962	GPC3	-2.22602
MBOAT7	1.56836	CLMP	-2.22483
NLRP12	1.56586	MT1M	-2.22472
RINL	1.56526	FMO6P	-2.22338
MANEAL	1.56405	SCN4B	-2.22062
PTCD2	1.56325	PHYHIP	-2.22026
C3orf36	1.56252	NRXN1	-2.21923
GAPT	1.56202	KRTAP1-1	-2.21848
NME1-NME2	1.56178	ANGPTL4	-2.21613
DBNDD1	1.56169	2019-03-01	-2.21561
MZT2B	1.56139	YPEL4	-2.21368
LOC375295	1.55762	HAPLN4	-2.21357
HLA-DMB	1.55561	TDRD6	-2.21241
ZNF467	1.55513	ASTN1	-2.21193
HIST1H2BG	1.55497	NR3C2	-2.21191
SLC39A6	1.55486	FBXO34	-2.21163
AK128153	1.55474	LGALS7B	-2.21155
AK8	1.54827	BCL11A	-2.21124
BST2	1.54678	CYP4A11	-2.20986
EPS8L1	1.54609	CSRNP3	-2.2096
FLVCR1	1.5456	AX747174	-2.20828
BTBD9	1.54547	DOCK11	-2.20737
HID1	1.54497	GSTT2	-2.20725
ADAM12	1.54485	ME1	-2.2072
SUSD4	1.54429	ZSWIM2	-2.20534
TOX3	1.5442	ACOT11	-2.20394
ASB16	1.54412	AK093264	-2.20305
FBXL18	1.54356	TMEM220	-2.20217
SYT17	1.54282	XG	-2.20195
XRCC4	1.54242	ALDH1A1	-2.19929
KCNJ11	1.54236	ODAM	-2.19723
CSE1L	1.54232	DQ786280	-2.19717
ABAT	1.54027	UGT2B10	-2.19558
RUSC1	1.53827	MPZ	-2.19554
MXD3	1.53782	FOLR2	-2.19507
VCAN	1.53667	AX747070	-2.19319
DNAJC22	1.53641	HPGD	-2.19274
PSRC1	1.53619	DSC3	-2.19218
CUL1	1.53537	CACHD1	-2.1914
PTGES	1.53294	BC132858	-2.19039
YWHAQ	1.5326	GLB1L3	-2.18884
LOC113230	1.53204	PRCD	-2.18849
WBSCR27	1.53134	KCNAB1	-2.18809
NT5DC2	1.52992	CORO2B	-2.18691
KRT18	1.5299	MAP7D3	-2.18523
LOC100506123	1.52923	LOC256021	-2.18457
COL8A1	1.52724	GPR55	-2.18425
AK310350	1.52587	SLC26A3	-2.18424
NECAB3	1.52529	OR7C1	-2.18394
BRICD5	1.52491	ZFP36	-2.18201
ZNF296	1.52391	HCRTR1	-2.17961
WDR5	1.52271	OR52B4	-2.1794
ARHGAP39	1.52149	AK096898	-2.17868
C7orf10	1.51881	UBE2DNL	-2.17849
MST1R	1.51839	TMTC1	-2.17738
SH2D4A	1.51824	PSD2	-2.17632
KCNK6	1.5178	RBMS3	-2.17615
PIGS	1.5169	PDPN	-2.17567
ASIC4	1.51678	PPP1R14A	-2.17563
ECE2	1.51552	GLIS3	-2.17493
KIF12	1.51415	P2RY12	-2.1746
ST6GAL2	1.513	PLAGL1	-2.17395
EXOC2	1.51292	SLC35F1	-2.17359
PARPBP	1.51274	CABP1	-2.17289
ATP7B	1.51145	AK001394	-2.1718
SDR16C5	1.51111	PREX2	-2.17168
WNT7B	1.5106	GOLGA8I	-2.17077
NPTN	1.51044	BC070061	-2.17061
TRIB3	1.50577	PTH2R	-2.16996
PRMT7	1.50559	ANKRD30BL	-2.16993
RIN1	1.50487	NMT2	-2.16947
CAPN13	1.50475	PM20D1	-2.16912
IL18	1.50303	FAM13C	-2.16838
SLC52A2	1.50283	MAP3K15	-2.16673
RIBC1	1.50242	WASF3	-2.16656
CDK5R1	1.50237	ALK	-2.16639
DNAH14	1.50181	DPYS	-2.16631
POR	1.50141	STK32A	-2.16617
TIMELESS	1.50033	TMEM211	-2.16575
UCN	1.49865	SH3TC2	-2.16558
FIG4	1.49768	PTGIS	-2.16224
MYO1G	1.49703	ZNF235	-2.16118
SEC23IP	1.49687	PGM5	-2.16087
MICAL1	1.49555	ABRA	-2.16054
GOLM1	1.49517	IQSEC3	-2.16019
FDXR	1.49433	SIGLECL1	-2.15994
ABCG1	1.49347	RGMA	-2.1591
ZNF552	1.4918	RNASE13	-2.15835
FBXO16	1.49173	UTP20	-2.15761
CD5	1.49161	AK5	-2.15716
SEMA4C	1.49129	TAAR1	-2.15528
TEKT5	1.48951	AK126380	-2.15397
SLC12A8	1.48833	PKP1	-2.15312
WDR54	1.48624	ABCB11	-2.15281
PPP1R16A	1.48386	CDKN1C	-2.15234
SKAP1	1.48358	ACER1	-2.15189
ACTR1A	1.48266	FAM47C	-2.15121
CMPK2	1.48157	STARD9	-2.15119
SURF4	1.48128	AK311458	-2.15085
CELSR1	1.47997	DCHS2	-2.15071
TG	1.4798	FAM110D	-2.14944
SERINC2	1.47942	BTF3P11	-2.14811
TSPAN13	1.47824	DARC	-2.14757
NFS1	1.47641	RPL3L	-2.14696
SRC	1.47567	MYO16	-2.14638
ATP1A4	1.47378	AADACL4	-2.14505
MAL2	1.47256	TGFBR3	-2.14459
COMTD1	1.47239	NUP93	-2.14323
HIST2H2BA	1.47229	RASL10A	-2.14294
SMIM1	1.47149	MRGPRF	-2.14239
GRHL3	1.47118	ZP1	-2.14024
TMC4	1.47074	SELV	-2.13925
SLC25A22	1.47051	MOCS1	-2.13909
MTFP1	1.46702	EFCAB1	-2.13771
KIAA1467	1.4669	AY927512	-2.13583
TUFT1	1.46687	ECM2	-2.1354
ANO9	1.46563	AK096834	-2.13505
FCGR1B	1.46402	BMP5	-2.13381
DPP3	1.46387	DBC1	-2.13274
C18orf23	1.4638	BC130595	-2.13264
FMNL1	1.46229	MAGEB4	-2.13131
PODXL2	1.46187	SLCO1C1	-2.13122
WDR90	1.46163	VN1R10P	-2.12895
C6orf165	1.46123	TCEAL7	-2.12745
SLC7A2	1.46092	SLC35F3	-2.12493
P2RY11	1.46052	TMEM255A	-2.12325
FAM90A1	1.45995	ENAM	-2.11849
TBL2	1.45967	PTH1R	-2.11783
RABEPK	1.45933	DKFZp434B1222	-2.11587
AX747375	1.45918	RBP7	-2.11521
FAM155B	1.45899	VGLL2	-2.11505
MLPH	1.4584	FAM126A	-2.11257
APOBR	1.45796	TRIM50	-2.11135
PYY2	1.45779	ANKRD29	-2.11047
SNRNP25	1.45731	LINC00162	-2.10965
TGM2	1.45664	KBTBD12	-2.10959
AK094818	1.45662	ZDHHC18	-2.10757
HMGN2P46	1.4561	DIO3OS	-2.10743
RNF208	1.45508	FAM162B	-2.10578
EGLN3	1.45389	ISM2	-2.10466
C9orf106	1.45356	TGFBR2	-2.10458
SLC11A2	1.45353	CXCL1	-2.10412
CCNF	1.45347	PHOX2A	-2.10366
MB	1.45254	PIWIL2	-2.1027
GALNT6	1.45159	DFFB	-2.10235
LYPD1	1.45159	PSG4	-2.1019
C14orf80	1.44809	AX747287	-2.10188
BCL9L	1.44806	C10orf128	-2.10093
WDR34	1.44682	UGT1A10	-2.09551
ST3GAL4	1.4465	SYT8	-2.09511
SLC19A1	1.44612	SEMA3D	-2.09423
ABCA17P	1.4455	USHBP1	-2.09331
RTN4RL2	1.44489	OPN1MW	-2.09265
BX648455	1.44478	MUSTN1	-2.09202
OVGP1	1.44467	RASSF9	-2.09153
SMC4	1.4441	IL6ST	-2.09127
C9orf163	1.44408	AX748251	-2.09099
GTF2H2B	1.44334	CRTAC1	-2.09001
TNFRSF4	1.44261	CELF2	-2.08951
SECTM1	1.44259	LRRC70	-2.08912
IDH2	1.44234	ABCB1	-2.08882
RFPL1	1.44201	USP6	-2.08746
CCDC87	1.44094	SIMC1	-2.08557
BATF2	1.44062	DUSP1	-2.08533
RHPN1-AS1	1.44051	SLC35G2	-2.08511
PCDH17	1.44019	LINC00923	-2.08379
ZNF580	1.44006	ALDH2	-2.0834
SLC35A3	1.43965	HAP1	-2.0831
BC132949	1.43913	LHX8	-2.08304
TMEM184A	1.43866	ADAM22	-2.08263
ATP8B3	1.43756	AGPAT9	-2.08056
STK4	1.43525	BVES-AS1	-2.07944
CTNNA1	1.43494	CYYR1	-2.07892
GREB1	1.43488	EDNRB	-2.07747
MS4A14	1.43421	LOC643733	-2.07583
NREP	1.4324	TNFRSF8	-2.07512
SLC20A2	1.43142	HCAR3	-2.07476
ZKSCAN5	1.43081	TBC1D28	-2.07358
NUDT16L1	1.43031	CPB2	-2.07197
PTGES3L	1.43009	LDB2	-2.07
PBX1	1.42991	RGPD1	-2.06944
MEIG1	1.42869	CEBPA	-2.0694
SCUBE2	1.42806	PPARGC1A	-2.06857
POLR2J3	1.42736	TDRD1	-2.06856
SERPINA3	1.42696	KDM4E	-2.06818
EFNA3	1.4266	ABCC9	-2.06724
CRB3	1.42558	IGFBP1	-2.06698
CCDC114	1.42293	LCN6	-2.06678
MAGIX	1.42094	AX747135	-2.06586
AEBP1	1.42077	PF4V1	-2.06577
EFR3B	1.42073	HP	-2.06341
GOLGA1	1.41989	PROK2	-2.06169
OAZ3	1.41973	ZDHHC19	-2.0615
CLEC11A	1.41908	ABHD1	-2.06086
HIST3H3	1.41807	KCTD14	-2.05908
PLAUR	1.41787	TWIST2	-2.05727
FZD2	1.41741	PDE9A	-2.05722
OSCAR	1.41474	CNTNAP5	-2.05681
MAP4K1	1.41441	NPM2	-2.05368
PLEK2	1.41295	LOC200726	-2.05239
SPDEF	1.4121	SCEL	-2.05088
DCAF10	1.41166	ADHFE1	-2.04992
AK127919	1.41165	EGR3	-2.04942
HPX	1.41013	HAPLN3	-2.04831
MAP6D1	1.40938	ARRB2	-2.04822
WHSC1	1.40892	KL	-2.04546
HSF2BP	1.40852	SV2B	-2.04492
AK128777	1.40842	NTRK2	-2.04477
CCDC150	1.40811	ASB5	-2.0438
GK	1.40789	IGF1	-2.0438
MC1R	1.40668	SHE	-2.04379
ADCK5	1.40574	AK310876	-2.04183
SFXN2	1.4043	APOLD1	-2.04175
EPSTI1	1.40415	OR2C3	-2.04112
CBLC	1.40412	MAS1L	-2.04045
RBBP8NL	1.40399	C8B	-2.04018
RAB25	1.40356	AP1G1	-2.0397
AP1M2	1.40326	KCNIP1	-2.0378
SLC39A11	1.403	GNG11	-2.03711
FBXO46	1.40228	TMOD1	-2.03629
ENPP5	1.40156	IFNK	-2.03547
LOC100287177	1.39954	ST6GALNAC3	-2.03521
PIGQ	1.39901	OR11H6	-2.03289
TRPS1	1.39777	DKFZp779M0652	-2.03136
CLCN2	1.39744	OR2L2	-2.03082
MCM4	1.39688	KRT6B	-2.0301
UBAP2	1.3968	DST	-2.02903
FOXRED2	1.3955	PAPSS2	-2.02764
PCIF1	1.39518	SLED1	-2.02748
TMUB1	1.39363	CDCP2	-2.02744
RIMBP3C	1.39341	SLC9C2	-2.02623
CBWD5	1.39263	MCAM	-2.02512
MAPKAPK3	1.39155	SLC15A1	-2.02359
MICB	1.39138	PKDCC	-2.02206
IL27	1.39008	ISM1	-2.02204
DNAAF1	1.38858	IGF2BP2	-2.02203
MRPS34	1.38802	PCDHGA6	-2.02077
SLC22A18	1.38762	NBPF14	-2.01966
TMEM63C	1.38743	TF	-2.01959
TXNDC2	1.38695	ACE2	-2.01844
FEN1	1.38675	AK128833	-2.01786
SLC52A3	1.38484	MAOB	-2.01716
RELT	1.38344	FOLR1	-2.01702
APOF	1.38242	BPTF	-2.01487
PRSS23	1.38223	PACRG-AS1	-2.01448
C6orf211	1.38214	ASB12	-2.01374
BOLA2	1.38143	PER1	-2.01353
IFT74	1.38129	PHKB	-2.01172
CABYR	1.38073	GDF5OS	-2.01092
PRSS22	1.38047	MFAP4	-2.00878
KCNN2	1.37979	DMRT3	-2.00818
CACFD1	1.37942	CNTN2	-2.00724
ELOVL2	1.3773	SCN11A	-2.00557
ABHD17C	1.37606	L3MBTL4	-2.00498
COPS7B	1.37601	TMEM71	-2.00491
CHPF	1.3755	FAM189A2	-2.00402
CD6	1.37492	FSCN3	-2.0037
ATP6AP1	1.3743	SOCS3	-2.00049
C19orf26	1.37421	ALPK3	-2.00042
FLYWCH2	1.37318	SULT1C3	-12.8172
RHOF	1.37246	SLCO1B7	-10.1254
TPD52	1.37192	PLCXD3	-1.99828
CEBPE	1.37082	CD34	-1.99796
LOC284889	1.3707	TNFRSF10D	-1.99776
STAT1	1.37061	STX11	-1.99749
VAV3	1.36999	RGN	-1.99677
B4GALNT3	1.36841	AK021804	-1.99559
APOBEC3H	1.36727	EYS	-1.99537
NTHL1	1.36603	MT1X	-1.99516
KIF22	1.36584	HAAO	-1.99496
STX1A	1.3655	FAM47E-STBD1	-1.99449
CPEB4	1.36533	PLD5	-1.99386
EFHC2	1.3644	PRDM16	-1.99298
BX648270	1.36389	NYAP2	-1.99298
FGD6	1.36361	TRIM2	-1.99277
BRCA1	1.36345	SNCG	-1.99273
PRR22	1.36321	PPP1R12B	-1.99225
NPAS1	1.36268	GAS2	-1.99089
SRSF2	1.36262	NCALD	-1.98972
C2orf91	1.36081	CFL2	-1.98888
RPUSD1	1.36078	PRSS55	-1.98806
LRRC45	1.3602	GYPC	-1.98539
C1orf112	1.35996	ADRA2B	-1.98523
LOC100288637	1.35953	AQP1	-1.98458
SKA2	1.35929	ADAMTSL4	-1.98413
SAMD15	1.35878	ATF1	-1.98278
APOA1BP	1.35873	ASB4	-1.98206
CCDC47	1.35868	PDE1B	-1.98039
ATG4A	1.35788	PROS1	-1.97968
MYO5C	1.35515	AK309255	-1.97934
SLC11A1	1.35444	C7orf41	-1.97836
SCNN1D	1.35403	PPP1R14C	-1.97831
LAMTOR2	1.35382	FAM149A	-1.97737
KAZALD1	1.35302	SLC25A18	-1.97705
TTC40	1.35215	CLIP4	-1.97525
SLC2A13	1.35201	SYNJ1	-1.97477
STXBP2	1.35145	TRHR	-1.97405
DHRS13	1.35129	WNT10B	-1.97397
SEMA7A	1.35126	CARD18	-1.9718
CCDC24	1.35118	STON1-GTF2A1L	-1.97155
NPLOC4	1.35072	LGR6	-1.96881
ANKS3	1.35044	DRD2	-1.96875
C11orf35	1.3504	LAMA3	-1.96849
CACNB3	1.34999	OR11H4	-1.96833
NCR3LG1	1.34876	LRRN3	-1.96785
ZP3	1.3487	OVCH1	-1.96577
KCNK1	1.34841	GAL3ST3	-1.96543
STMN1	1.34763	CDC14C	-1.96493
TOR2A	1.34733	TPO	-1.96389
MEX3A	1.34693	FFAR3	-1.96349
NSUN7	1.34679	SLC10A6	-1.96318
SYNE4	1.34648	RIMS3	-1.96105
GOLT1A	1.34532	C7	-1.96003
BRCA2	1.34517	STOX2	-1.95888
SRSF6	1.34379	ROBO3	-1.9587
HMGA2	1.34097	CCL4	-1.95772
GPC4	1.33957	CYP11A1	-1.95514
FANCD2	1.33897	GAS2L1	-1.95359
MFSD2B	1.33873	IFNE	-1.95346
MRPS22	1.3386	ADM	-1.9534
BIK	1.33826	AMBN	-1.95335
LMTK3	1.33802	AX747124	-1.95231
AL832007	1.33782	OR10A2	-1.95169
AKAP5	1.33719	AK309109	-1.95136
GPC2	1.3361	FGFR2	-1.95034
SSPO	1.33598	S1PR1	-1.94927
HIST4H4	1.3353	LIMS2	-1.94875
PSD3	1.33526	FXYD2	-1.94867
SORD	1.33509	LCN15	-1.94851
SDF2L1	1.3346	LAMB3	-1.94781
PAM16	1.33415	SLAIN1	-1.94749
PFKFB4	1.33367	HOXA2	-1.94684
KPNB1	1.33288	FGF1	-1.94586
DEPDC7	1.33212	LPPR1	-1.94488
RNF213	1.33019	ZNF833P	-1.94396
PPP4C	1.32973	HYAL1	-1.94162
PRICKLE1	1.32973	ANXA3	-1.94075
CLEC2D	1.32968	DBX2	-1.9405
SGOL2	1.32944	PLSCR4	-1.94047
CCDC40	1.32689	CRB2	-1.93949
CERS2	1.32675	CYP2C18	-1.93931
STMN2	1.32673	TMEM246	-1.93807
HYAL3	1.32548	GPRASP1	-1.9379
MTRR	1.32547	ZNF343	-1.93649
TCEB2	1.32519	CYP7A1	-1.93565
MAPT	1.32515	SOX6	-1.93551
LONRF2	1.32477	HPR	-1.93537
FER1L4	1.32365	NMNAT2	-1.93525
C16orf13	1.32363	IL34	-1.93505
C9orf50	1.32342	KRT9	-1.93468
ZNF385A	1.32285	FRMD3	-1.93387
TSPAN10	1.32281	NLGN1	-1.93362
FBXL19-AS1	1.32185	AK313893	-1.93214
LRFN1	1.32083	ATP13A4	-1.92939
SREBF1	1.31989	SNCA	-1.92734
EFCAB4A	1.31937	AK094525	-1.92731
CDK5	1.31935	PEAR1	-1.92644
PGP	1.31911	FOXC1	-1.92637
TAP1	1.31903	CCDC36	-1.92547
NKD2	1.3189	TACC1	-1.92249
SFRP2	1.31889	PCBP3	-1.92117
MAP9	1.31862	CTNNA3	-1.91995
WDHD1	1.3182	FBLN5	-1.91969
CLEC18A	1.31735	TINAGL1	-1.91874
CISH	1.31663	TMEM88	-1.91747
TSTD1	1.31633	LOC100130354	-1.91747
FKBP4	1.31541	TMPRSS12	-1.91743
WDR67	1.31504	MLC1	-1.91723
IGSF5	1.31449	PROKR2	-1.9172
ITGBL1	1.31371	PLCH1	-1.91506
CDK10	1.31186	MTUS1	-1.91482
ULK4	1.31099	BC034301	-1.91467
ESRP1	1.31011	NGFR	-1.91385
SLC9A1	1.31008	BOC	-1.91377
THBS2	1.31008	KLHL40	-1.91282
DCTPP1	1.30978	LRFN5	-1.91269
APBB2	1.30976	TAL1	-1.91233
C16orf70	1.30954	LYPD5	-1.9113
IFITM1	1.30929	LOC339166	-1.91115
DACH1	1.30761	CRTC1	-1.91084
AIFM3	1.30746	HSPC047	-1.91082
TMEM97	1.30737	SPTBN1	-1.90935
AK094577	1.30729	PZP	-1.90822
WFDC2	1.30712	JAM2	-1.90805
DDB2	1.30582	EMP1	-1.90748
MRPL55	1.30569	SGSM1	-1.90637
PAGR1	1.30479	USH1C	-1.90539
C2orf62	1.30469	OSBP	-1.90532
RAB34	1.30442	VWF	-1.90516
ATP6V0B	1.30391	CFP	-1.90512
COL3A1	1.30386	PIGR	-1.90465
LOXL1	1.30207	SCN3B	-1.90464
COA6	1.3018	RFX6	-1.90428
ZNF668	1.30092	LDB3	-1.9042
PSME2	1.30083	ESX1	-1.90394
PVRL2	1.29902	HOXA-AS3	-1.90321
CLDN3	1.29889	NLRP13	-1.90271
DNAJC3	1.29873	AX746535	-1.9007
HLA-DQB1	1.29786	GOLGA8DP	-1.9007
RAB39B	1.29712	CLVS1	-1.90045
FAM203A	1.29704	P2RY14	-1.89853
RARA	1.29698	CXorf36	-1.89683
CLUL1	1.29591	MAFF	-1.89586
SCAND1	1.29404	SLC47A2	-1.89569
SMA3	1.29364	MOG	-1.89503
PTRH1	1.29343	MEIS2	-1.89484
SIX1	1.29159	SULT1C4	-1.89447
BC033949	1.29137	COX7A1	-1.89425
DHX9	1.29128	AK094929	-1.89407
RABEP2	1.29123	FAM49A	-1.89368
OLFML2B	1.29067	SPRY1	-1.89317
PEX2	1.28992	WNT6	-1.89062
SLAMF8	1.28912	CPA5	-1.89028
SEMA4G	1.28894	TCF15	-1.89007
C10orf68	1.2889	LRCH2	-1.88848
TPGS1	1.28849	ARHGEF4	-1.88758
OSM	1.28811	AKAP2	-1.88708
KDM4A	1.28772	BC053951	-1.88654
TMEM171	1.2877	C1QTNF1	-1.88622
H2AFJ	1.28726	PSG5	-1.88578
BC032415	1.28671	SELE	-1.88538
MMP17	1.28644	KCNA6	-1.88485
EXOSC4	1.28615	ZNF385D	-1.88349
ACOT7	1.2857	NR4A1	-1.8812
CORO2A	1.28526	CYP3A5	-1.88068
LOC606724	1.28359	MFAP5	-1.87998
TEX22	1.28323	TAT	-1.87979
SAMD9	1.28314	PHYHIPL	-1.87911
CBX8	1.28268	BCHE	-1.87834
KDM4B	1.28224	AK096718	-1.87812
HHAT	1.28175	ATP6V0A4	-1.87745
RALGPS2	1.2814	ANKDD1B	-1.87693
IRF9	1.28139	CALCR	-1.87678
SEC61A2	1.28103	TTN	-1.87628
PCSK6	1.28098	GSTM2P1	-1.87614
AF339817	1.28023	BC034795	-1.87576
P4HTM	1.27899	C16orf82	-1.87399
NVL	1.27848	EGFLAM	-1.8731
HSD11B1L	1.27824	HSPB2-C11orf52	-1.87211
FAM71C	1.27792	LTBP4	-1.8713
ADAMTS6	1.27789	TSPAN19	-1.87125
BCL9	1.27775	GNG2	-1.87125
ZNF469	1.27729	CAT	-1.86977
PASK	1.27685	PVRL3	-1.86841
SNX25	1.27434	SOX7	-1.86801
TUBA1C	1.27425	SEMA6D	-1.86787
DENND1B	1.27396	B3GNT5	-1.86759
HIST1H2BN	1.27386	WDR86	-1.86702
WDR96	1.27296	MGAT3	-1.86692
PPFIA3	1.27255	KRTAP5-3	-1.86661
CTSD	1.27251	GH1	-1.86611
ZNF7	1.27241	ADAMTS3	-1.86574
CTPS2	1.27154	METTL7A	-1.8652
C9orf89	1.27077	KIAA1456	-1.8652
SPAG1	1.2689	WHAMMP2	-1.86473
TMEM79	1.26885	LHFP	-1.86288
BASP1	1.2684	ANKDD1A	-1.86264
MSR1	1.26772	KANK1	-1.8624
C15orf59	1.26726	TMEM39A	-1.86239
PCNA	1.26671	FAM24B-CUZD1	-1.86196
PLAU	1.26669	P2RX6	-1.86012
MDM2	1.26665	NECAB1	-1.85937
ALPK2	1.26587	PCDH18	-1.85917
NGEF	1.2645	PGF	-1.85893
C1orf53	1.26435	KCNB2	-1.85875
GRAP2	1.26309	ABI3BP	-1.8586
ZNF239	1.26275	CSRNP1	-1.85855
MXRA5	1.26224	ST8SIA2	-1.8578
CYTH1	1.26143	C2orf53	-1.85749
NACC1	1.26134	JAZF1-AS1	-1.85654
C6orf147	1.26089	EPHA3	-1.85601
RACGAP1P	1.25948	MGLL	-1.85573
AK308965	1.25883	AK172755	-1.85549
SLC35A2	1.25837	SH3BGRL2	-1.85516
STOML1	1.25814	EPAS1	-1.85482
MMP14	1.25799	CLASP2	-1.85461
CCDC51	1.25748	PRKAR1B	-1.85456
DVL1	1.25728	BMPER	-1.854
HSPA2	1.25598	CPS1	-1.85368
ACP5	1.25548	LPIN1	-1.85336
EMC9	1.25545	SNRPN	-1.85329
CASK	1.25337	SLC14A1	-1.85253
FKBP10	1.25327	IFFO2	-1.85253
HMGCR	1.25319	PRSS12	-1.8521
MDK	1.25315	GGTA1P	-1.85208
HEXIM2	1.25308	VCAM1	-1.85178
DEPDC5	1.25305	MID1	-1.85174
GADD45G	1.25258	MOB3B	-1.85107
CADM1	1.25227	SLC4A1	-1.85054
BC070495	1.252	TTC5	-1.84967
DNAJC11	1.25199	SLC28A3	-1.84922
BOP1	1.2498	TMEM74	-1.84795
CARD11	1.24961	FAM118A	-1.84781
MAGED2	1.24942	C6orf15	-1.84765
STRIP2	1.24917	FOXO1	-1.84711
PARP9	1.24882	NR4A3	-1.8469
CXorf40A	1.24846	CCDC85A	-1.84626
TRIM11	1.24815	MEI1	-1.84418
TBX1	1.24796	HMGCS2	-1.8424
AX748201	1.24641	GPR116	-1.84214
ETNK2	1.24639	LRRC49	-1.84164
ASAH2B	1.24624	RNF39	-1.83991
NAT8B	1.24622	GFPT1	-1.83971
ENO3	1.24598	CLDN16	-1.83954
IRF5	1.24578	C7orf71	-1.83947
PCGF3	1.24427	DKFZp667P0924	-1.83888
AHRR	1.24416	GCOM1	-1.8387
TTLL12	1.24325	MMP28	-1.83741
C20orf195	1.2419	SERPINB4	-1.83705
C2orf81	1.24157	MRAP2	-1.83684
TFPT	1.24138	MYCT1	-1.83542
TRAIP	1.24119	TNS4	-1.83404
TMEM125	1.24112	NCOA7	-1.83382
FADS2	1.24088	CTXN3	-1.83368
HOXB2	1.24066	AX747246	-1.83357
DDX39A	1.24051	FIGLA	-1.83333
H2AFY	1.23996	GLDN	-1.83262
HN1L	1.23941	TMEM35	-1.8323
SAC3D1	1.23938	CXCL12	-1.83163
LSM4	1.23798	GIMAP8	-1.82979
RGS16	1.23795	LPA	-1.82873
SCAMP5	1.23708	ABCA13	-1.82443
KRTAP5-9	1.23635	PRIMA1	-1.82313
MPG	1.23622	INO80C	-1.82266
ITGA11	1.2361	PLA2G12B	-1.8225
FAM19A5	1.23576	LCN10	-1.82234
CENPL	1.23551	PPAP2B	-1.82116
BC096759	1.23457	AK123889	-1.82103
REEP4	1.23347	PACRG	-1.82081
GLIS2	1.23346	RPL21P44	-1.8196
KLC2	1.23322	C11orf53	-1.81904
TCTEX1D2	1.23216	ALPL	-1.8185
CO9	1.23195	THSD7B	-1.8184
PARP10	1.23084	CEP112	-1.81747
GPR132	1.23076	LCE3A	-1.81665
PHLDA2	1.22973	MPP6	-1.81631
SPIRE2	1.22966	ERCC6-PGBD3	-1.81581
IDE	1.2296	SYNPO2	-1.81549
STAT3	1.22948	RNASE1	-1.81513
TCEA3	1.22848	PTRF	-1.81497
DNASE1	1.22792	ZC2HC1B	-1.81369
PHF6	1.22728	TXNIP	-1.81306
KIAA1324	1.22701	FGD4	-1.81169
IKBKE	1.22691	ICAM5	-1.81073
TMEM8A	1.22687	EPB41L2	-1.80997
CORO1A	1.22664	PLEKHG5	-1.80994
NHLRC4	1.22642	ART3	-1.80952
PPDPF	1.22636	C10orf32-AS3MT	-1.80945
AX747639	1.22601	TKTL1	-1.80873
ZDHHC24	1.2257	NPAS4	-1.80785
GPR137C	1.22526	TMPRSS5	-1.80785
AK123177	1.22453	EMILIN2	-1.80755
LRRC26	1.22343	TBX15	-1.8073
IQCD	1.22333	PPARGC1B	-1.80562
LRWD1	1.22097	LEPREL1	-1.8035
RAP1B	1.22094	KRTAP10-2	-1.80301
ZFP69B	1.22076	MOBP	-1.80263
PHF20	1.22056	ITGAD	-1.8026
FLJ14346	1.22044	CPEB1	-1.80196
CRIP2	1.22001	SPTLC1	-1.80196
MARCKSL1	1.21982	AK126852	-1.80051
FLNB	1.21902	STAC	-1.79889
HEATR7A	1.21836	PDZD4	-1.79854
GOLGA2P5	1.21813	PTPRB	-1.79706
FXYD3	1.21793	CACNA1G	-1.79703
BGLAP	1.21785	BC036055	-1.79479
LRRC37A3	1.21738	LRIG3	-1.79433
MGC16025	1.21721	PELI2	-1.79347
LSR	1.21704	ROBO4	-1.79227
HLA-DQA1	1.21651	LMO3	-1.79184
S100A16	1.21626	FGF17	-1.79177
TSNAXIP1	1.21607	BC153822	-1.79102
HLA-B	1.21578	APOA2	-1.79102
TPCN2	1.21524	MFSD4	-1.79056
TP53INP1	1.21475	SDC2	-1.79009
LAT2	1.21467	FAM166B	-1.78945
ISG20	1.21428	CCDC8	-1.78936
GAMT	1.2128	C21orf62	-1.78875
DBR1	1.21274	PPP2R2B	-1.78873
LOC100131320	1.21222	WSCD2	-1.78861
PMS2P3	1.21163	ARL4A	-1.78818
FBXL19	1.21048	NXF4	-1.78557
FBP1	1.21043	ALDOC	-1.78536
C6orf1	1.20815	LINGO2	-1.7837
CHAF1B	1.20717	FIGN	-1.78213
CPNE1	1.20685	PLXNB3	-1.78102
ZNF257	1.20678	LEMD1	-1.78092
TINF2	1.20671	TMEM178A	-1.78061
UGCG	1.20658	PFKFB3	-1.78038
NOXA1	1.20579	CDC14B	-1.78034
SPINT2	1.20553	PTCH1	-1.77996
CD2	1.20543	LINC00933	-1.77783
SHROOM2	1.20486	MMRN2	-1.77771
ORAI2	1.20428	MT1HL1	-1.77771
ABHD2	1.20423	PDLIM3	-1.7773
ENTPD7	1.20394	GPR87	-1.77729
APITD1-CORT	1.20338	SLIT3	-1.77649
NANS	1.20333	KCNT2	-1.77606
ZSWIM3	1.20325	SLC30A10	-1.77461
HMGA1	1.20319	OGN	-1.77379
CBWD3	1.20308	ADCY4	-1.77267
EZR	1.20263	FGF20	-1.77252
ZBTB18	1.20204	LHX6	-1.7718
MORC4	1.20196	C15orf32	-1.77175
RBM14-RBM4	1.20195	PTCHD3	-1.77119
HOPX	1.20162	ACO1	-1.77053
WNK4	1.20154	ANGPTL2	-1.7704
PREX1	1.19937	OR5K1	-1.76682
AK125726	1.19933	ACSBG1	-1.76624
TMPRSS3	1.19928	DNAH9	-1.76564
RCC1	1.19903	SRL	-1.76491
MTDH	1.19848	BC043554	-1.76338
SUV420H2	1.19845	EPHB6	-1.76312
ELOVL1	1.1983	GYS1	-1.76203
USP18	1.19819	EMCN	-1.76194
GPR160	1.19813	ASPG	-1.76164
H2AFV	1.1977	RAB27A	-1.76155
CHEK2	1.19754	PCDHGA3	-1.7608
FBXO24	1.19744	NXF3	-1.76044
HSD17B7	1.19684	SYT15	-1.75906
WDR76	1.19666	BC050344	-1.75889
TPM3	1.19652	KCNK2	-1.75785
TM6SF2	1.19521	LARP6	-1.75758
ISYNA1	1.19378	CLIC5	-1.7572
TIGD5	1.19356	FNDC4	-1.75718
PPP1R35	1.19337	CCBE1	-1.7567
DHRS4L2	1.19336	SEMA3A	-1.75639
FBF1	1.19332	SH3D19	-1.75563
HPS3	1.19329	ANXA8L2	-1.75555
DLX5	1.19319	CXCR7	-1.75522
SIGLEC10	1.193	FERMT2	-1.75514
SNX20	1.19221	BX538221	-1.754
RPS6KB2	1.19215	NR2E1	-1.75357
TMEM52B	1.1917	FERMT1	-1.75352
INPP5J	1.19131	C20orf166-AS1	-1.75328
ARSI	1.18983	AX747384	-1.75304
CANT1	1.18977	PPP2R1B	-1.75293
INTS7	1.18955	CHRNA7	-1.75266
SNRPB	1.1892	ZC3H12C	-1.75031
HELZ2	1.18877	COL4A3	-1.75001
GALNT7	1.1877	PDZD3	-1.74942
ARSE	1.18748	AKAP6	-1.74926
PHKG2	1.18717	PLTP	-1.749
NAPSB	1.18641	PPP1R16B	-1.74867
YDJC	1.18526	ADAMTS18	-1.74829
TP73	1.18418	DSG3	-1.74758
SLC37A1	1.18337	ABLIM3	-1.74665
HSPA6	1.18327	PRSS38	-1.74655
SPAG17	1.18287	PIRT	-1.74362
ABCC5	1.18168	TMPRSS11D	-1.74351
GUSBP3	1.18142	INSC	-1.74322
CLDN7	1.18109	RNF112	-1.74308
CXXC5	1.18081	CLDN10	-1.74282
RHOD	1.18076	RBPMS2	-1.7405
TDRD5	1.18015	CCDC148	-1.7398
SFXN1	1.1801	OR52B2	-1.73924
SH2D5	1.17977	ABCA4	-1.73759
PARP1	1.17843	BC035104	-1.73719
PHLDB3	1.17822	ABCA5	-1.73533
P2RY6	1.17805	IL1RAPL2	-1.73367
LMNB2	1.17797	CHRM2	-1.73349
NR2F6	1.17772	OPN4	-1.73336
SDSL	1.17757	BC101079	-1.73277
FAM102A	1.17744	SLC24A4	-1.73249
TIMM17B	1.17733	RGAG1	-1.72955
SLC25A41	1.17709	TNFRSF17	-1.72939
MNF1	1.17657	OOEP	-1.72824
RHOH	1.17598	BCAR3	-1.72797
PLD4	1.17567	PADI2	-1.72756
FAM86JP	1.17448	PAPOLB	-1.72723
IFI35	1.17418	DAAM2	-1.72723
HNRNPA3	1.17384	LOC285000	-1.72615
ALDOA	1.17355	VGLL3	-1.7258
CCDC96	1.17312	LDHB	-1.72524
C6orf70	1.17302	PCDH11Y	-1.72444
AMIGO3	1.17245	EML5	-1.72267
NDUFA5	1.17199	NYAP1	-1.72222
BX648961	1.17183	GABRB1	-1.72165
SCCPDH	1.1718	PARK2	-1.72043
ITIH6	1.17173	VENTXP7	-1.7203
GDI2	1.17154	KLF9	-1.71955
FUT8	1.17069	CXCL6	-1.71858
CKAP2	1.17069	TLN2	-1.71846
ZC3H12D	1.17016	PLEKHH2	-1.718
GFER	1.16999	GGT3P	-1.71797
CCDC11	1.16916	SOBP	-1.71751
NCAPD3	1.16901	AASS	-1.71565
ROMO1	1.16756	MUC3B	-1.71552
RPSAP52	1.16644	RRN3P1	-1.71504
CIB1	1.16613	AL833181	-1.71479
BLNK	1.16469	TMEM17	-1.71468
ATP13A2	1.16378	FRMPD2	-1.71418
NPTX2	1.16358	DPP4	-1.71328
STRA13	1.16311	TRPM8	-1.7109
ZNF48	1.16204	PLN	-1.71072
RANBP17	1.16174	STON1	-1.71023
H2AFZ	1.16169	WISP3	-1.70916
PSMC3IP	1.16165	ARHGEF15	-1.70761
TRAF2	1.16162	CNRIP1	-1.7076
NTNG2	1.16082	ECSCR	-1.70702
FANK1	1.16023	CAB39L	-1.70673
BCAR1	1.16009	SGK1	-1.70445
NOSTRIN	1.16009	AK023507	-1.70374
HLA-DQA2	1.15992	AK074396	-1.70333
HSD11B2	1.15971	RRAGD	-1.70265
MICALL2	1.15964	RNF157	-1.70056
ARHGAP22	1.15957	FGF8	-1.70051
SEMA3B	1.15955	TMEM59L	-1.69989
FHAD1	1.15892	BC071797	-1.69925
OSBPL6	1.15847	IGJ	-1.69882
C9orf142	1.15827	EDN1	-1.6983
MSI2	1.15737	HOXA7	-1.69724
CXCR4	1.15624	DGKI	-1.69709
KCTD6	1.1559	C8orf34	-1.69676
TUBBP5	1.15573	ANTXR2	-1.69664
FOXS1	1.15511	AIFM2	-1.69616
PHF20L1	1.15478	APOL4	-1.69522
KCTD15	1.1547	LY6G6D	-1.69438
DOPEY2	1.1544	TEK	-1.69421
DONSON	1.15414	AK310526	-1.69365
MBOAT2	1.15326	BMP4	-1.69274
ZDHHC12	1.15304	PCDHGB7	-1.69193
PTMS	1.15264	KRT82	-1.69032
SEMA3F	1.15232	ARID5B	-1.68921
C11orf83	1.15216	CRHR2	-1.68833
ST3GAL1	1.15211	SMAD9	-1.68805
TIMP1	1.15149	NDN	-1.68598
C19orf48	1.15109	PKNOX2	-1.68535
MYADML2	1.15103	ADCY2	-1.68503
TMEM63B	1.15052	PM20D2	-1.68426
PDZD7	1.14984	AX748236	-1.68373
TANC2	1.14933	PCDHA13	-1.68362
PIK3R2	1.14731	LILRA5	-1.68308
TMEM141	1.14702	ST8SIA1	-1.6807
ACOT4	1.14652	FAM205B	-1.67974
IDUA	1.14619	KLRF1	-1.67916
CTNND2	1.1461	LBR	-1.67909
ARHGEF3	1.14595	GDA	-1.67834
PSENEN	1.14477	C7orf55-LUC7L2	-1.67781
TMEM9	1.14452	LBP	-1.67611
KAT7	1.14422	ZNF366	-1.6756
KCNS3	1.14395	LGR4	-1.67553
IL18BP	1.14391	NPC1L1	-1.67463
IFI30	1.14366	DENND2C	-1.67462
MST4	1.14339	SNAP91	-1.67444
PRR15L	1.14281	JMJD7	-1.67436
MTMR1	1.1421	OR13C5	-1.67431
IFI44	1.14166	EHD2	-1.67421
SEPHS2	1.14141	LOC100507387	-1.6739
LMCD1	1.14139	CR1	-1.67256
BRSK1	1.141	HBZ	-1.67245
E2F5	1.14093	SLC4A4	-1.67171
HEYL	1.1403	ZNF728	-1.67162
BATF	1.1402	F3	-1.67143
MAPKAPK2	1.13979	AK090604	-1.67139
BNIPL	1.13974	POU6F2	-1.67108
CCDC103	1.13907	USP2	-1.67107
ZNHIT2	1.13891	ACSS2	-1.67084
PIK3R3	1.13849	AK000807	-1.67053
RMI1	1.13655	ZNF711	-1.67018
STRBP	1.13561	MAB21L3	-1.67008
SLC2A10	1.13515	KCNE1L	-1.66911
PUF60	1.13502	MMP20	-1.66902
AZI1	1.13434	LOC646278	-1.66899
PPP1R14B	1.13413	CHST3	-1.66815
TSEN54	1.13388	BC037918	-1.66784
OTUB2	1.13343	PPAP2A	-1.66752
NEK6	1.1326	MYO7A	-1.66677
STK35	1.1323	FABP5	-1.66435
MIB2	1.13202	EYA1	-1.6628
ST8SIA6	1.13192	DIO3AS	-1.66256
IGFLR1	1.13142	LOC154092	-1.66184
RAD51D	1.13136	STBD1	-1.66017
pp8961	1.13099	DMRTA1	-1.65945
SPATA24	1.13099	TM4SF18	-1.65892
ZNF410	1.13028	PRKCA	-1.65774
DNAJA4	1.13015	ARL5C	-1.65718
RAB33A	1.12996	FSHR	-1.65711
STAG3L4	1.12858	RUNX1T1	-1.65654
SCRIB	1.12855	PRNP	-1.65593
GRTP1	1.12786	LAMC2	-1.65576
BC032716	1.12773	EPHA5	-1.65489
ANGEL2	1.12582	SLC9A9	-1.65467
TCIRG1	1.12573	SPATA9	-1.65415
CAPN8	1.1245	RHOU	-1.65394
ATHL1	1.12406	ACRV1	-1.6536
NCKAP5	1.12352	RASD1	-1.65307
ZNF579	1.12339	WHAMMP1	-1.65302
ASB13	1.12258	AVPR1A	-1.65298
ACTL10	1.1224	ESYT3	-1.65264
KNTC1	1.12144	OR2T4	-1.65172
RAD23B	1.12144	PMEL	-1.65115
TMEM175	1.1202	GOLGA6L5	-1.65006
TMEM158	1.11942	VSIG4	-1.64939
HSP90B1	1.11868	CDH23	-1.64939
ABCA3	1.11868	CYR61	-1.64886
AK125051	1.1181	LOC440173	-1.64847
RAB40C	1.11797	FZD9	-1.64783
JOSD2	1.11783	ST6GALNAC1	-1.64679
BAX	1.1178	CEP170	-1.64626
C1orf35	1.11754	ERVFRD-1	-1.64622
CENPH	1.11744	ZNF727	-1.64563
MLLT11	1.11707	OR5B12	-1.64531
CAMSAP3	1.11707	KLHL10	-1.64517
TMED3	1.11678	C10orf54	-1.64512
RNF187	1.11651	RAPGEF3	-1.64508
CYB561D2	1.11591	KHDC3L	-1.64498
CENPN	1.11566	BTK	-1.6445
TDRKH	1.11529	GPR88	-1.64449
KNOP1	1.11513	SLC6A16	-1.64444
HDAC11	1.11509	ZNF204P	-1.64412
ABCB9	1.11503	GPRC5B	-1.64401
PRLR	1.11499	ANKUB1	-1.64386
CROT	1.11497	CNTN1	-1.64371
GLOD5	1.11437	CYP4F24P	-1.64364
VSIG8	1.11422	KANK3	-1.64358
SMA4	1.11415	TENM2	-1.64347
CD300LF	1.11411	BNC2	-1.64315
ARMC5	1.11408	NR0B2	-1.64277
ZFPM1	1.11376	ZSCAN23	-1.64193
CSF3R	1.11309	TUBB2B	-1.64187
FAM53A	1.11285	ADD3	-1.64071
RRN3	1.11244	ULBP3	-1.64014
EHMT1	1.11203	CD248	-1.64008
FAM199X	1.11081	ZNF800	-1.64005
ANAPC11	1.11018	FAM212B	-1.64005
CYB561	1.10989	RARRES1	-1.63827
CERKL	1.10971	SLC2A12	-1.6378
NRSN2	1.10964	CITED1	-1.63719
SYT7	1.10957	FAM126B	-1.63711
SYNGR2	1.10947	PPARA	-1.63657
FCGR3A	1.10929	FLNC	-1.63649
PAQR5	1.10921	ITSN1	-1.63631
BC054514	1.10868	RGL1	-1.63614
MAZ	1.10823	CLCN4	-1.63497
PARD6A	1.10822	GRAMD3	-1.6346
VARS2	1.10795	RUNDC3B	-1.63366
BC062763	1.10694	NIPAL1	-1.63275
GSPT1	1.10662	SLPI	-1.63247
CCDC106	1.10661	CDH8	-1.63226
MESP2	1.10647	C11orf93	-1.632
PLEKHF2	1.10622	AIF1L	-1.63197
NUBP2	1.10532	EFEMP1	-1.63194
SLC29A3	1.10492	CLEC1A	-1.63064
TMEM198	1.10435	C6orf195	-1.62965
NCAPG2	1.10384	GDPD5	-1.6276
ERP27	1.1034	ZNF462	-1.6273
ECI1	1.1033	NAP1L2	-1.62692
NMRAL1	1.10273	OR52I1	-1.62678
FAM163A	1.10266	HRNR	-1.62654
CST7	1.10202	IPO11	-1.62614
ASTN2	1.10103	POPDC3	-1.62597
TYK2	1.1009	PTPN14	-1.62586
LOC80154	1.10089	AKR1C4	-1.62573
PKP3	1.10078	MUCL1	-1.6242
ANTXR1	1.10065	CCDC82	-1.62398
KRT36	1.10055	KDM6A	-1.62345
REEP6	1.10046	DUSP6	-1.62341
IL32	1.10029	TRPC5	-1.62187
HOXC4	1.10006	ICAM4	-1.62135
LOC254099	1.09963	AFAP1L1	-1.62129
CBWD6	1.09948	FLJ00382	-1.62127
PTPN6	1.09822	UGT3A1	-1.62121
IFT52	1.09766	FAT4	-1.62108
VPS37D	1.09765	AL390170	-1.62084
THOC6	1.09724	KCNQ4	-1.62067
PFN2	1.09627	EFCAB13	-1.6204
OSBP2	1.09621	GATSL3	-1.62032
RD3	1.09617	KRT16P3	-1.61935
SDR39U1	1.09571	SLC13A3	-1.61912
LYPD6B	1.095	BC035125	-1.6187
UBXN11	1.09444	KRT27	-1.61782
TGFB3	1.0943	OR2L8	-1.61735
FBXO6	1.09416	ARHGEF28	-1.61719
SYTL5	1.09181	NFASC	-1.61691
TRERF1	1.0915	LRRTM1	-1.61568
SLC7A8	1.09106	PROM1	-1.61535
GSDMD	1.09084	CCRL1	-1.6146
FBXO15	1.09044	SELP	-1.61375
AGBL2	1.0896	DLC1	-1.613
RBM11	1.08956	PAR5	-1.61205
GIPC1	1.08888	AK094644	-1.61117
MFSD7	1.08749	MYL2	-1.6111
TCEAL3	1.08728	GFRAL	-1.61084
RGS14	1.08677	AK127472	-1.60835
UBE2L6	1.08651	DCN	-1.60821
[truncated: 1,515 more rows]

## Sheet: S1b
LIST OF DIFFERENTIALLY EXPRESSED GENES
Late stage ER/PR+/HER-2-
UPREGULATED		DOWNREGULATED
Gene symbol	Log2 fold change; p-value<0.05	Gene symbol	Log2 fold change; p-value<0.05
ARFIP1	18.6592	MYH2	-13.7779
CUL1	9.47742	C20orf166	-13.2549
ZNF841	8.06343	PPP1R3A	-12.3591
COL11A1	7.2494	MYL1	-12.204
COL10A1	6.48967	CSRP3	-12.1751
OR2B6	5.99464	PCSK6	-12.074
MMP11	5.9024	C8orf22	-11.8512
METTL11B	5.89726	CACNA1S	-11.6958
PPAPDC1A	5.70378	ASB10	-11.6796
BUB1	5.53233	C10orf71	-11.464
MMP13	5.35607	ATP2A1	-11.3813
SLC24A2	5.33313	XIRP2	-11.3738
CAMP	5.29364	DHRS7C	-11.3518
DNASE1L2	5.20055	ZSWIM8	-11.1501
CST2	5.18059	KLHL40	-11.0753
RAB34	5.17043	CHRND	-11.0727
CUEDC1	5.15346	ACTN2	-11.0497
CYP21A2	5.13245	MYLPF	-10.9139
COMP	4.9433	MYH7	-10.9089
CKAP2L	4.93509	CKM	-10.8717
CCDC19	4.91084	NRAP	-10.7978
MYBL2	4.81898	MYL2	-10.7737
API5	4.81613	MYF5	-10.6813
HIST1H3J	4.73938	LMOD2	-10.667
LRRC15	4.64171	MYOT	-10.6016
FBXO5	4.61125	SMPX	-10.5538
PTTG3P	4.58966	LOC653513	-10.5432
PKMYT1	4.58907	ASB5	-10.5274
TFR2	4.5583	ATP1B4	-10.515
CCL11	4.50013	ACTA1	-10.3471
NEK2	4.49693	ABRA	-10.3231
C8orf82	4.49085	APOBEC2	-10.2044
CHRNA6	4.46611	MYF6	-10.0932
HIST1H3F	4.46176	MYOD1	-10.0818
UHRF1	4.44733	MYBPC2	-9.8945
PIF1	4.42798	TNNC2	-9.86888
MELK	4.41084	MYH6	-9.82993
PPEF1	4.40728	HFE2	-9.77235
ACAN	4.40185	TNNI2	-9.76033
CNIH2	4.39034	FBXO40	-9.73991
RIIAD1	4.37969	FBP2	-9.68572
ENPP7	4.37798	COX6A2	-9.66592
MGME1	4.36561	ASB11	-9.6277
NEIL3	4.3626	NMRK2	-9.58443
SKA1	4.35712	GADL1	-9.41822
RRBP1	4.33237	PPP1R27	-9.40881
GINS4	4.33085	NEB	-9.39956
SAMD9L	4.32207	TTN	-9.28444
KIAA1211	4.29141	AL832378	-9.27425
SEC23IP	4.24695	MYPN	-9.25498
KIF4A	4.23376	TCAP	-9.23739
RMND1	4.22335	C3orf43	-9.20307
SGOL1	4.20975	PYGM	-9.19432
RAD23B	4.17899	ASB18	-9.18754
HIST1H2BO	4.13159	RLTPR	-9.17493
GEN1	4.10103	SLN	-9.12033
SPC24	4.07331	KLHL41	-9.11595
TROAP	4.0623	TNNC1	-9.08526
KIF14	4.05449	MYH4	-8.98603
KIF20A	4.03094	AGBL1	-8.95624
NCAPG	4.02032	TMEM182	-8.94482
WISP1	4.0185	AQP4	-8.94088
HJURP	3.99988	MYL3	-8.89062
KIAA0101	3.98159	HHATL	-8.86359
CORIN	3.98111	HSPB3	-8.72945
LAMP5	3.96123	SCGB3A2	-8.66258
IQGAP3	3.95368	CAV3	-8.63304
GTSE1	3.94224	VGLL2	-8.58236
SERINC5	3.94189	TMOD4	-8.48312
NUF2	3.9346	FGF6	-8.458
CLPSL2	3.92827	SFTPB	-8.45754
DTL	3.91772	CA3	-8.44682
BTBD9	3.8912	MYH13	-8.40904
CLSPN	3.88476	DUPD1	-8.37273
ZBTB48	3.88359	TRDN	-8.35082
PBK	3.87003	FSD2	-8.33253
ADAMTS14	3.86312	NPTN	-8.31959
HIST1H2AL	3.8581	SFTPC	-8.24198
KLK4	3.85386	UNC45B	-8.2332
CDC25C	3.85061	LDB3	-8.22615
GRIK5	3.843	KCNA7	-8.16484
SPACA5	3.84251	SLC36A2	-8.15265
CILP2	3.83633	RBFOX1	-8.08181
DEPDC1	3.83518	NOS1	-8.05394
KIF18B	3.83496	LMOD3	-8.04201
CLPSL1	3.81856	TNNT3	-7.76162
KIF15	3.80889	TNNI1	-7.74428
ASPM	3.80052	MYH1	-7.71686
CENPA	3.79531	DES	-7.70415
CDK1	3.79526	CYP2C9	-7.69532
HIST1H3D	3.78241	CASQ1	-7.6723
10-Mar	3.76129	CNTNAP4	-7.66593
P4HA3	3.76066	XAGE1A	-7.63673
ANLN	3.75579	MYOZ1	-7.62138
HAGHL	3.71812	MYBPC1	-7.60817
RRM2	3.7112	CACNB1	-7.58033
CXCL10	3.67154	ENO3	-7.48331
DLGAP5	3.67105	CA6	-7.45977
EXO1	3.66676	MYH8	-7.38775
GJB2	3.66535	MYOZ2	-7.24892
FAM83D	3.64063	ASB15	-7.20664
CDC45	3.63474	XIRP1	-7.19383
DL491896	3.62411	ANO3	-7.18064
CCDC78	3.61154	SPINK1	-7.16761
TOP2A	3.59497	YIPF7	-7.14872
WBSCR28	3.59339	MLIP	-7.12789
BUB1B	3.59013	MYLK2	-7.12445
POFUT2	3.57061	LOC80154	-7.0949
FAM72A	3.5679	NAA25	-7.04588
AK097957	3.56493	DOK1	-7.04199
NDC80	3.56201	C1orf170	-7.00991
RAB26	3.55125	NT5C1A	-6.92373
FAM64A	3.53619	MYOG	-6.82514
CCR8	3.53329	TRIM54	-6.81344
IL9R	3.52508	PALLD	-6.80179
UBE2C	3.51878	ST8SIA5	-6.71557
CC2D1A	3.5153	C19orf80	-6.66008
TRIQK	3.51058	CHRNG	-6.60433
FRMD8	3.5065	UGT1A10	-6.58444
FN1	3.50257	RNF17	-6.56351
SYNGR3	3.50127	GOLGA6L4	-6.52472
BMP1	3.49134	MB	-6.49467
ORC1	3.48513	PAX2	-6.48864
IL21R	3.46892	AMPD1	-6.44244
NCAPH	3.46671	ANKRD2	-6.43375
CDCA3	3.4633	MYOM2	-6.42126
SLC52A1	3.45525	PPP3CA	-6.36153
NAT1	3.45403	MYOM1	-6.35637
HMMR	3.44989	SMTNL1	-6.35599
ARHGAP11B	3.44531	RALYL	-6.3339
CCNB2	3.43841	USP16	-6.32675
PFDN6	3.43366	DUSP26	-6.3214
TUBB3	3.42186	LOC644145	-6.29737
CASC5	3.40957	METTL21C	-6.29638
FOXM1	3.40817	CACNA2D3	-6.27454
MAPKAPK5	3.40696	ACTB	-6.27015
FOXD4L6	3.40518	LEP	-6.22091
DRD4	3.40421	ANKRD1	-6.19077
HOXC11	3.4012	ABLIM2	-6.18807
KIF2C	3.40055	MYOC	-6.18364
BIRC5	3.39799	BZW2	-6.18133
RXFP3	3.38555	TMC5	-6.15694
PLK1	3.37854	ASB12	-6.12204
EME1	3.3782	RYR1	-6.12152
TTC9B	3.36856	CTXN3	-6.11686
MATN3	3.36217	C12orf39	-6.10318
RAD54L	3.35812	SRL	-6.09935
ENTHD1	3.35669	GYS2	-6.07078
CHID1	3.35233	MURC	-6.05492
TPX2	3.34734	SLC25A3	-6.04795
CLDN25	3.3446	MLF1	-6.04713
CEP55	3.33969	TRIM63	-6.03831
MKI67	3.33891	SEL1L2	-6.0376
AURKB	3.33809	AKR1B15	-5.98172
TICRR	3.33323	CXorf61	-5.97459
METTL21A	3.32881	CKMT2	-5.97216
IGFL2	3.32561	NEK11	-5.93883
ESCO2	3.32466	NPY6R	-5.93071
NKAIN1	3.32237	KBTBD12	-5.91129
CD80	3.32199	MYBPH	-5.8956
NKX3-2	3.31315	PRKAG3	-5.87675
NFATC4	3.31033	ART3	-5.84587
SYNDIG1	3.30763	HSD17B13	-5.83795
CPLX1	3.30428	MRPL1	-5.83451
BC069212	3.29911	RAPSN	-5.82567
NT5DC4	3.29471	LRRC39	-5.80284
CTXN1	3.29273	CEACAM7	-5.79241
MCOLN2	3.28936	ANK1	-5.79105
ESPL1	3.28651	KLHL34	-5.78605
SPC25	3.28598	AK096898	-5.78295
KREMEN2	3.26805	POPDC3	-5.73916
DIAPH3	3.26665	SYPL2	-5.73423
HIST1H4D	3.2418	ACTC1	-5.72087
ARMC3	3.22823	ASB14	-5.70106
PMCH	3.22513	ART1	-5.69577
HSD17B6	3.22402	CAMK2A	-5.69555
TNFRSF9	3.21902	HSPB7	-5.68918
DEPDC1B	3.21658	SMYD1	-5.67737
MTFR2	3.21172	AK098763	-5.66879
CAMK2N2	3.20172	T	-5.60288
HOXC13	3.20064	ATP8A1	-5.59333
PPP2R2C	3.19793	AKAP4	-5.59314
FAM72D	3.18739	AADAC	-5.58805
RECQL4	3.18673	MAGEA9B	-5.58761
MAPK15	3.17764	TNP1	-5.58496
UNG	3.17153	ENAM	-5.5806
PRR11	3.16497	SLC22A12	-5.5779
NUSAP1	3.1581	GLYAT	-5.56402
PARN	3.15498	DEFB132	-5.5431
GATA2	3.15339	BEST3	-5.52863
IL4I1	3.13411	PSAPL1	-5.52103
KIAA1199	3.13392	TM4SF20	-5.52049
INHBA	3.12423	NAPSA	-5.51422
CLCN3	3.12043	BC013229	-5.48832
CCNA2	3.11997	AADACL4	-5.48815
CENPF	3.11319	APOB	-5.4756
SLC34A3	3.11248	STAC3	-5.46631
RAD51	3.10984	ALB	-5.46628
SKA3	3.09909	LRRC38	-5.43887
SYK	3.09845	TRIM72	-5.43881
FIG4	3.08322	TRPM1	-5.4284
GABRD	3.08293	PGAM2	-5.42634
MRPS22	3.08253	ATP1A2	-5.42037
PTTG1	3.08185	SERPINB12	-5.41504
CAPS	3.08179	FHL1	-5.40926
CD72	3.07632	DUSP27	-5.38793
KIF26B	3.07602	ANKRD23	-5.37226
MMP3	3.07541	GDA	-5.35553
LOC402160	3.07268	ANXA7	-5.34496
DNAAF3	3.07044	IDI2-AS1	-5.34088
POLQ	3.06927	LATS1	-5.33985
CENPI	3.06598	CPA2	-5.33591
PLAC1	3.06359	MYADML2	-5.31984
CDCA2	3.06253	LHCGR	-5.30117
C16orf59	3.05373	HUS1	-5.29737
SAMD11	3.05044	SCEL	-5.25457
CDC20	3.04921	FMN2	-5.24717
HIST1H2AM	3.04765	PGPEP1L	-5.2415
GDF11	3.03692	LRRC2	-5.20777
TCRAV5.1a	3.02804	MIA2	-5.20523
AP1B1	3.02112	AADACL2	-5.18891
LY6H	3.01718	SCAND2P	-5.18787
C10orf82	3.01099	GPR50	-5.15974
GOLGA1	3.01016	SGCA	-5.1487
HIST2H2AA4	3.00903	PAQR9	-5.14724
PARVG	2.99949	ANKRD33	-5.14023
MFAP2	2.99642	CACNA1G	-5.13516
CCNE2	2.99597	AADACL3	-5.13288
RNFT2	2.99495	KBTBD13	-5.13153
CEP192	2.99186	OR10H4	-5.11432
RHBDL1	2.99066	FITM1	-5.09553
BC014150	2.99028	AGFG1	-5.08413
POU5F2	2.98788	LALBA	-5.0824
F7	2.98747	SLITRK2	-5.07093
DGCR8	2.97463	ARPP21	-5.06542
CDCA8	2.97433	GLP2R	-5.05687
SMEK1	2.9724	MRAP	-5.053
F12	2.97062	A1CF	-5.05139
CATSPER1	2.96756	CAMSAP1	-5.04678
FOXP3	2.95966	SLC2A4	-5.03909
KAZALD1	2.95857	AVP	-5.03282
APITD1	2.95489	SAA2	-5.03042
ASF1B	2.95043	FSD1L	-5.02647
MISP	2.94713	KLB	-5.02214
ERCC6L	2.93811	SLCO5A1	-5.0194
SYNGR4	2.93651	CA4	-4.99839
TTK	2.93258	EWSR1	-4.9892
UBE2T	2.93244	CHRNA1	-4.9867
XRCC3	2.92419	LOC100133920	-4.9769
SCT	2.91823	GMNC	-4.97622
NLRP12	2.91745	SPTB	-4.94155
C1QTNF6	2.89773	ASB4	-4.9374
MND1	2.89337	ASB2	-4.93351
ZNF695	2.88874	NF1	-4.92665
CENPM	2.8869	BC040935	-4.92543
SDS	2.88485	C6orf201	-4.90332
SHCBP1	2.88448	RBP4	-4.88398
HSH2D	2.8834	RTN3	-4.88369
SALL4	2.87641	HTR2C	-4.88264
LRFN2	2.87561	KLHL33	-4.88217
CPNE7	2.8724	PCK1	-4.87272
MCM10	2.86752	RBM24	-4.86873
HEATR7A	2.86355	FABP9	-4.86608
KLHL12	2.85927	ALPP	-4.86446
KIF18A	2.85844	GKN2	-4.86328
ZMYND10	2.85725	ALDH1L1	-4.85237
FAM72B	2.85573	SYNPO2L	-4.84513
SUSD3	2.85342	CLCN1	-4.84429
PACSIN1	2.85056	KLHL31	-4.84335
POSTN	2.84154	PACS2	-4.83899
TRA	2.83451	AQP7P1	-4.83078
ADAM8	2.83346	CYB5A	-4.82699
SMCO2	2.83274	SERPINB2	-4.81497
ARTN	2.83161	TMEM95	-4.79766
CTHRC1	2.83123	ZNF496	-4.79671
FOXD3	2.82795	HBBP1	-4.79231
CDCA5	2.82576	KCNK4	-4.78311
CSMD2	2.82116	AQP7P3	-4.76756
CCDC64	2.81342	GPD1	-4.76476
BMP8A	2.81279	ZP2	-4.75341
BGN	2.80845	CSN1S1	-4.75292
FAM111B	2.80514	CHIA	-4.72842
BC085014	2.80439	CAPN3	-4.72681
TK1	2.80176	EFHD1	-4.72266
KLKP1	2.80156	FGF20	-4.71956
RPLP0P2	2.79968	RIMS1	-4.71187
HS6ST3	2.79531	TRAK1	-4.7113
KCNK15	2.79486	MYOM3	-4.70721
CXCR6	2.7922	FLNC	-4.70303
SPEF1	2.79031	C8B	-4.68928
FBN2	2.78334	NRG4	-4.68727
HIST1H2BH	2.77366	C1orf87	-4.68548
KIFC1	2.77103	SFTPA1	-4.68483
BC021234	2.7669	TNMD	-4.63317
THPO	2.76389	ZNF431	-4.63291
HIST1H4J	2.75872	ALDH1L1-AS2	-4.6317
SLC12A8	2.75498	EPB42	-4.62394
SPAG5	2.75493	PCOLCE2	-4.62369
CFB	2.73962	NAP1L1	-4.62064
ZNF324B	2.7358	ADH4	-4.61494
KIF11	2.73521	LPL	-4.61436
SLC35A3	2.73369	FRMD1	-4.60632
RUNX2	2.72883	AK000840	-4.58914
CCDC106	2.72196	DUSP13	-4.58634
IGFALS	2.71752	PLIN4	-4.57776
C3orf36	2.71698	ITGB1BP2	-4.56091
CDC6	2.70757	GABRE	-4.5527
COX6C	2.6939	HRC	-4.54494
POR	2.68483	DNM1	-4.54268
B4GALT2	2.68414	LTBP1	-4.54255
CENPE	2.68254	HEPN1	-4.54147
BC033241	2.67996	BC070322	-4.5321
METRN	2.66992	PNMA5	-4.53051
KIAA1257	2.66771	SERTM1	-4.52743
RHEBL1	2.66616	SCGB1D4	-4.5274
CIT	2.66581	KIAA0408	-4.52103
SRMS	2.65183	CIDEC	-4.52034
COL1A1	2.6518	AK311558	-4.51636
TTC16	2.65015	PRKCQ	-4.51257
AIM1L	2.65	LSMEM1	-4.50955
CRTAM	2.64853	SLC7A10	-4.50632
TYMP	2.64136	GDNF	-4.50306
ZNF606	2.63505	SPRR1B	-4.50285
COL22A1	2.63148	AX747860	-4.49185
CPNE1	2.62984	SFTA2	-4.48622
BC049825	2.62767	PHKB	-4.48165
TNFRSF19	2.62515	C3orf79	-4.47832
KIF23	2.61931	HSPB6	-4.47486
PLEKHD1	2.61572	SPATA31A5	-4.46877
BANP	2.61407	MYO18B	-4.4614
RMI2	2.60841	CD300LG	-4.46123
STK32C	2.60795	GOLGA8G	-4.45681
HELLS	2.60765	UBE2U	-4.45046
SLC7A8	2.60361	LGALS12	-4.44633
OSCAR	2.60263	TRHDE-AS1	-4.43816
TSACC	2.60149	C14orf180	-4.43791
LINC00634	2.60081	SALL2	-4.43381
BAI2	2.59636	SCARA5	-4.42535
MUC1	2.59351	XAGE1B	-4.42502
SLC16A14	2.5918	ADRA1A	-4.42331
MST4	2.58485	AQP7	-4.42317
ADAMTS6	2.57396	AGL	-4.41831
LOC440335	2.56312	IMMT	-4.41698
BRIP1	2.55893	GPR1	-4.39232
SEC61A1	2.55751	ATG13	-4.38819
GAPDH	2.55396	ACVR1C	-4.3837
PITX1	2.55177	ADPRHL1	-4.3825
KIAA1549	2.55087	ACHE	-4.37611
APOC4-APOC2	2.55077	CAMK2B	-4.37325
GRM8	2.54789	PLIN1	-4.36311
IER5L	2.54624	AQPEP	-4.35433
CBWD3	2.54562	GPAM	-4.34884
GDF15	2.54552	DNM1L	-4.34153
NUPR1L	2.54327	MAP7D2	-4.34031
OLR1	2.53766	SMTNL2	-4.33444
CENPK	2.53758	ADH1A	-4.33442
EFCAB4A	2.53516	SERPINB7	-4.33095
HOXC10	2.53141	SGCG	-4.32558
C1orf168	2.5212	WFDC8	-4.3201
GABPB1	2.52061	PROKR1	-4.31513
C19orf33	2.51449	OR6B1	-4.3131
E2F1	2.51372	PRSS55	-4.31263
SPATA17	2.51019	FABP4	-4.31108
FLJ22184	2.50094	TMPRSS11BNL	-4.30378
PRC1	2.49849	KLHL30	-4.30359
FAM63A	2.49713	ADAMTS16	-4.30103
ZFR	2.49709	ANGPTL3	-4.29871
TNFSF4	2.4945	MLLT3	-4.2878
PLK4	2.49428	HEPACAM	-4.28512
AF520792	2.48139	KCNIP2	-4.28456
CKS2	2.47934	BEND2	-4.27302
CCNB1	2.47627	CRYAB	-4.27162
GINS1	2.47318	PDLIM5	-4.26728
TEX29	2.46805	BC043554	-4.25432
STMND1	2.4666	CECR2	-4.25078
HES4	2.46566	C12orf40	-4.23791
DEGS2	2.46535	LOC93432	-4.23644
GPR82	2.46438	CES1	-4.23216
DPP3	2.4614	GFRA2	-4.23209
LMNB1	2.45976	WFDC12	-4.23193
BLM	2.45708	CCDC141	-4.22875
LINGO1	2.45389	CDH20	-4.22008
RXFP1	2.45017	GOLGA6C	-4.21974
AGR3	2.44603	ABL2	-4.21764
ESM1	2.44576	ABCD2	-4.20913
HSD17B4	2.44391	HBB	-4.17496
AMZ2	2.44389	SGK2	-4.1747
FAIM3	2.44299	SPTBN4	-4.17245
MRPL21	2.43764	ADIPOQ	-4.17182
CCDC74B	2.43761	DCAF6	-4.1654
RASL11B	2.43664	CMYA5	-4.16477
ANXA9	2.43595	TIMP4	-4.16311
FOXH1	2.43396	FNDC5	-4.15778
HIST2H4A	2.4326	PPP1R1A	-4.1576
UBTF	2.42648	DCT	-4.15745
TIFAB	2.42614	SCN4A	-4.15738
C11orf82	2.41846	SLC26A9	-4.15578
BC069257	2.41668	C20orf166-AS1	-4.14625
MAPT-IT1	2.41231	SERPINB11	-4.14609
ZDHHC13	2.4113	TUSC5	-4.14315
PDE6G	2.41002	NTS	-4.14232
FANCA	2.40905	BTNL3	-4.13876
GPR68	2.40573	AX747287	-4.13841
PAQR4	2.40564	MUC21	-4.13599
ORC6	2.40421	RXRG	-4.1304
RPGRIP1L	2.40172	PRR23C	-4.12611
POC1A	2.39707	ANGPTL7	-4.12076
GFRA1	2.39499	AK303207	-4.11935
LRRC46	2.39077	GAP43	-4.10794
TRABD	2.38888	SLC19A3	-4.10514
TDG	2.38455	UCP3	-4.10508
HIST1H2BD	2.38109	ALAS2	-4.09732
OIP5	2.37749	MAPK1	-4.08459
MAB21L2	2.37031	RPE65	-4.07395
RAD51AP1	2.36975	OSBP2	-4.07382
NDUFAF6	2.36685	CEP85	-4.07354
PRRT3	2.36484	PHKG1	-4.06462
MAD2L1	2.36481	MAGEA4	-4.05823
ZWINT	2.36099	MATN4	-4.05402
CDKN3	2.36036	KY	-4.05046
S100A14	2.35244	STMN4	-4.04363
DPEP1	2.34294	UGT1A9	-4.04234
TRIP13	2.33888	AKR1C2	-4.04078
EZH2	2.33721	FOXA2	-4.04008
E2F2	2.33714	HPSE2	-4.03066
RHPN1	2.33585	AIFM1	-4.03037
CLGN	2.33282	CHRNA4	-4.02729
C9orf172	2.33278	ZFP112	-4.01751
PP14571	2.33264	CASQ2	-4.01742
LCTL	2.33165	CSN2	-4.01487
GPRIN1	2.33019	SETD2	-4.01301
FGD3	2.32896	LYVE1	-4.01226
SREBP-1	2.32821	MASP1	-4.01149
RBM14-RBM4	2.3265	TMED6	-4.00618
UBE2S	2.32606	CTNNA3	-4.00461
TEX11	2.32598	NMUR1	-3.99814
PTPN7	2.32372	EGFEM1P	-3.99693
C18orf56	2.32302	P2RX6	-3.99264
GPRC5A	2.32282	SMIM21	-3.98935
AGR2	2.32209	FIGF	-3.97434
LOC100128338	2.32184	SH3GL3	-3.97251
CELSR3	2.31858	GRXCR2	-3.96706
PKIB	2.31748	TNIK	-3.96038
PAFAH1B3	2.31478	SLC6A2	-3.95359
PSME3	2.31357	SPATA22	-3.94731
SLC4A8	2.31349	ANKRD9	-3.94559
PNPO	2.30921	TDRD1	-3.93836
MLF1IP	2.30846	NOL4	-3.92438
KIAA0907	2.30419	TTC39B	-3.92237
UBE2J2	2.30299	PPP1R3F	-3.92225
ATP5L2	2.2986	CCL24	-3.91888
TACC3	2.29481	ASIC4	-3.91648
CEBPE	2.29266	LMO7	-3.91391
CACNG4	2.29129	RNF165	-3.90873
MYO5C	2.29007	PTGES3L-AARSD1	-3.90745
PARPBP	2.28973	HBA1	-3.9074
LRRC73	2.28636	DGAT2	-3.90275
ASPN	2.28417	CAMSAP2	-3.89792
BCAS4	2.28116	GLT1D1	-3.89603
CHTF18	2.28025	USP17L6P	-3.89257
NEK6	2.27743	DPF3	-3.89153
TMEM238	2.27322	RPL3L	-3.89023
NUAK2	2.26839	FAR2	-3.88389
PHF20L1	2.26743	ZSWIM2	-3.87619
ZNF670-ZNF695	2.26178	PI3	-3.87033
SRGAP2	2.25405	CPA1	-3.86914
CCNJ	2.24751	SPRR2B	-3.86744
TSSC4	2.2443	AKR1C1	-3.86567
PRRT2	2.23916	ADH1B	-3.86156
SLC44A4	2.23186	SPATA3	-3.85148
FOXD4L1	2.23133	COG6	-3.85143
TONSL	2.23101	GRB14	-3.8504
UNC5B	2.2277	ACADL	-3.84969
MUM1	2.22562	FAM3D	-3.84287
SULF1	2.22016	RDH5	-3.83689
CDC25A	2.21884	C3orf65	-3.83668
ATP7B	2.21796	GLIS3	-3.82889
AURKA	2.21356	DPP6	-3.82671
EPN3	2.20859	PGA5	-3.82417
EDN2	2.20276	TPPP2	-3.82258
MAPK8IP2	2.19645	FAM166B	-3.82222
HLA-DPB2	2.19515	CRHBP	-3.82148
EME2	2.19491	PEBP4	-3.82049
CANX	2.19453	ITIH2	-3.81072
CREB3L1	2.19411	ITIH5	-3.81019
FANCI	2.19297	HIF3A	-3.80991
LEF1	2.19111	DAW1	-3.80986
LRG1	2.19068	SPHKAP	-3.80972
EVA1B	2.18701	GPR112	-3.79867
LGALS8	2.1866	ACSM1	-3.79733
ECT2	2.18417	FAM196B	-3.79638
AKT1	2.18404	PLN	-3.79277
F2RL2	2.18253	PLA2G4E	-3.78726
NUP62	2.18041	OR4D2	-3.7851
WHSC1	2.17997	CCDC81	-3.77529
ABHD11	2.17933	KLK9	-3.77372
SPP1	2.17871	C1orf100	-3.77124
BID	2.17853	XAGE3	-3.77116
C3orf67	2.17811	S100B	-3.76681
SUCLG2	2.17786	LIPE	-3.76607
SGIP1	2.17781	CHRDL1	-3.76529
E2F7	2.17775	RNASE11	-3.76475
DQ580909	2.17729	LSMEM2	-3.76124
ESR1	2.17729	OR52I1	-3.75361
NCKAP5	2.17589	JPH2	-3.75177
C4orf21	2.17587	OR2H1	-3.74595
MFSD7	2.17586	TF	-3.74272
COL5A1	2.17319	PPP1R3B	-3.74268
APOBEC3H	2.17223	AX748236	-3.73875
FOXS1	2.16902	TXNRD1	-3.73412
FKSG40	2.16662	IFNA8	-3.73197
CHN2	2.16504	AK127888	-3.72931
C15orf54	2.1642	PDLIM3	-3.72368
CAND1	2.16331	NPY2R	-3.72234
MYO1G	2.16268	LY6G6E	-3.72154
HLA-A	2.16067	HAS3	-3.71821
N4BP3	2.16059	FGFBP1	-3.71425
CDT1	2.1602	PLOD2	-3.71315
PRR15	2.1558	CSF3	-3.71187
C9orf116	2.15527	TRHDE	-3.70513
ARL1	2.15509	KCNS1	-3.70369
RACGAP1P	2.15083	IGFBP1	-3.70245
ARHGAP11A	2.14939	FTMT	-3.70219
VCAN	2.14736	MUSTN1	-3.70154
SCARF2	2.14154	GYG2	-3.70094
ARNT2	2.1402	CES1P1	-3.70025
FAP	2.14014	PCDH9	-3.69629
DRP2	2.14005	OR6C70	-3.69249
ULK3	2.13889	OR1E1	-3.68641
KIAA1524	2.13825	GPR149	-3.67849
IGSF9	2.1375	RIPPLY1	-3.67734
HIST1H1C	2.1295	SAA1	-3.67581
RABEPK	2.12814	KRT79	-3.67194
RTKN2	2.12127	IP6K3	-3.67119
PYCR1	2.12044	TRPM8	-3.65612
SCNN1D	2.12014	EPHA3	-3.65606
TYMS	2.11483	RYR3	-3.6546
KRT36	2.11192	ALOX15	-3.6536
PDK3	2.11173	PRB2	-3.65294
COL5A2	2.10918	C7orf71	-3.65074
TLCD1	2.10591	PFKFB1	-3.63616
PLEKHH3	2.10515	CYP2C19	-3.63571
PNKD	2.10348	CLCA4	-3.63293
SLC25A44	2.10222	FXYD1	-3.62783
TRIM59	2.09821	NOTO	-3.62335
GPR141	2.09693	SNORA2B	-3.61385
TDRKH	2.09373	CD36	-3.61375
YDJC	2.09297	G0S2	-3.6117
KPNA2	2.09192	CEACAM8	-3.60961
B4GALNT4	2.08857	CDH19	-3.60439
ZNF239	2.08619	CLEC3B	-3.59643
AK094818	2.08615	ADH6	-3.59619
TCP11L1	2.08507	LRRTM4	-3.59301
PEX1	2.08422	PKD1L2	-3.57508
HMGB3	2.08354	CCDC63	-3.56851
ADC	2.08317	AX747550	-3.56648
AX747103	2.08049	MYLK3	-3.56634
CASKIN1	2.07966	KCNA4	-3.56359
C19orf45	2.07802	ALDH3A1	-3.55788
PHF6	2.07308	HBA2	-3.55652
FAM199X	2.07254	OXTR	-3.55386
ETV7	2.07206	CLASP2	-3.55344
AK024134	2.07034	PSD3	-3.54758
APOBEC3B	2.06866	SIM1	-3.54114
UBE2W	2.06606	PITX3	-3.54051
REM2	2.06468	CALML6	-3.52915
TMEM132A	2.0643	ASPA	-3.52321
SP140	2.06281	ROPN1	-3.52007
C4B-2	2.05974	L2HGDH	-3.51851
ZNRF1	2.05682	KRT25	-3.50855
PTPN18	2.05521	C6orf58	-3.50528
PLEKHN1	2.05494	LRRIQ3	-3.50464
TIGD3	2.04986	FTCD	-3.50289
IRF7	2.04886	JAKMIP1	-3.50276
GINS2	2.04719	ATP2B2	-3.49817
FCGR3A	2.04612	WDR70	-3.49626
PRR7	2.04299	WNK1	-3.49517
CCDC138	2.04174	LINC00842	-3.49302
ASPSCR1	2.04171	CIDEA	-3.49068
CENPP	2.03808	TMEM132C	-3.4882
IL18	2.03107	MCC	-3.48735
KCNG2	2.02539	PCSK9	-3.48613
ANKRD22	2.02404	OR52M1	-3.48403
RDM1	2.02389	CASP5	-3.47916
TPRN	2.02077	CUL2	-3.47687
ZNF467	2.01498	TPD52L3	-3.47681
POLE2	2.01309	OFCC1	-3.47508
PYCARD	2.0082	HS3ST4	-3.47437
ESPN	2.00785	LGSN	-3.47376
HPN-AS1	2.00532	ANGPT1	-3.47311
SQLE	2.00436	SPATA21	-3.47303
CCDC132	2.00422	HPGD	-3.47294
RSPH1	2.00418	PKIA	-3.47148
GRIN2D	2.00233	TNNT1	-3.47147
ZNF296	2.00224	OR2L8	-3.46713
PSPH	2.00192	PAEP	-3.46509
HPN	2.0007	SORBS1	-3.46468
C21orf58	1.99844	SPEG	-3.45817
RACGAP1	1.9977	TMEM211	-3.4575
FCGR1A	1.99768	C10orf90	-3.45131
MTL5	1.99765	MLXIPL	-3.44941
STIL	1.99678	CCDC62	-3.44785
TMEM249	1.99665	ADRB3	-3.44724
BC096759	1.99476	UPK1B	-3.44109
LYPD1	1.99326	CLEC4G	-3.43987
SLC39A10	1.99251	RGS20	-3.43968
RAB19	1.99098	PRAMEF19	-3.43296
NOX1	1.98615	SMAP1	-3.43225
SLC11A1	1.9818	C1QTNF9	-3.43176
LAGE3	1.98038	C3orf55	-3.428
SFXN5	1.97738	AHSG	-3.42626
E2F5	1.97713	PTGR1	-3.42451
SLC38A5	1.97635	MSS51	-3.42123
SLAMF8	1.97576	GPLD1	-3.42039
MIR614	1.97505	C1orf213	-3.41701
C9orf139	1.97327	PRRG3	-3.41677
LOC100287177	1.9726	FAM180B	-3.41226
ZKSCAN5	1.97087	ANGPTL5	-3.4103
FANCD2	1.97015	CDH15	-3.4069
SLC7A7	1.96958	FGA	-3.40651
PRSS27	1.9678	PHACTR3	-3.40474
KRT18	1.96548	FEZF2	-3.4041
ENC1	1.96458	ACSM2B	-3.39765
C21orf67	1.96421	RPRML	-3.39423
RAD54B	1.96318	SPATA31E1	-3.39232
CXXC5	1.9627	SYNM	-3.39212
TUFT1	1.96022	CLDN10	-3.39137
SMKR1	1.96002	OLFM4	-3.38946
GPSM3	1.95953	PTCHD1	-3.38861
C16orf93	1.95707	WDR44	-3.38528
COL1A2	1.95629	MYOZ3	-3.38524
ARMC9	1.95551	OR10A2	-3.38507
IFT140	1.95398	ITSN2	-3.38229
RXRA	1.95249	IL6	-3.38185
PPAPDC1B	1.95239	KCNMB2	-3.37833
TRERF1	1.94982	OR1L3	-3.37661
SLC22A18AS	1.94826	ROPN1B	-3.3764
CCNF	1.94825	JSRP1	-3.37536
NASP	1.94447	SLC4A1	-3.37496
ALDH18A1	1.94069	RRAD	-3.37496
LYZ	1.94027	TMEM38A	-3.37434
C14orf93	1.93963	PRRT4	-3.37096
ATF5	1.93841	AKAP6	-3.36932
LMF1	1.93797	HCRTR1	-3.36923
NSUN7	1.9369	RASGEF1C	-3.36914
PCSK4	1.93578	BRWD3	-3.36645
KRTAP5-8	1.93517	RBL1	-3.36595
CHRD	1.93488	VLDLR	-3.36576
TCEAL4	1.93216	NEDD4	-3.36518
ADAM19	1.93148	ANAPC4	-3.36424
RAB31	1.9306	PAK3	-3.35921
NPNT	1.93024	CDH12	-3.35812
NUP43	1.92663	IGFN1	-3.35754
SOWAHD	1.91968	DDX11	-3.35468
CRABP2	1.9195	KCNB1	-3.35433
VPS13B	1.91737	HTR2A	-3.35429
CTNNA1	1.91599	ZNF225	-3.35108
SMC2	1.91208	CPNE4	-3.34991
KIF3A	1.91053	TRIM55	-3.34931
DUSP15	1.90945	C2orf61	-3.34568
KLC2	1.90762	TTYH1	-3.33384
RELL2	1.90467	KRTAP13-4	-3.33313
SHOC2	1.90391	DEFB119	-3.33169
IL18BP	1.90047	SMLR1	-3.32941
ESRP1	1.8964	FSHR	-3.32689
CDC7	1.89526	MME	-3.32635
STARD10	1.89462	CDX2	-3.32606
NUP210	1.8941	LMO1	-3.32488
AUNIP	1.8935	ARHGAP6	-3.32421
SH3BGRL	1.89197	EYA3	-3.32368
KLHDC9	1.8914	FGFBP2	-3.32139
MORN3	1.89019	PTPRQ	-3.31379
EHMT1	1.88753	C4orf29	-3.31328
SHISA9	1.88674	ALPK3	-3.31209
FOXD2	1.88644	FOSB	-3.31033
AZI1	1.88642	SHOX	-3.31007
PRR19	1.88516	ZBTB16	-3.29876
MMEL1	1.88493	KRT7	-3.29847
SLC50A1	1.88418	CELF5	-3.2969
ARMC6	1.88362	HBG1	-3.29661
ARFRP1	1.88339	OR6C2	-3.29483
MSR1	1.88338	OR4D6	-3.29237
HIST1H2BE	1.8812	C18orf42	-3.29084
BEND6	1.88019	NPAS2	-3.28641
TMEM63C	1.87986	AX746677	-3.28614
REPS2	1.87983	B3GALT1	-3.28218
HIST1H2BK	1.87841	MCM8	-3.27909
HLA-DQA1	1.87818	BVES-AS1	-3.27827
LOXL1	1.87773	PAX3	-3.27786
WNT7B	1.87639	MSLN	-3.27693
UEVLD	1.8749	ARGFX	-3.27645
C15orf48	1.87483	AOC3	-3.27517
LARS2	1.87189	BMP3	-3.27502
S100Z	1.87008	COX7A1	-3.27389
DENND1C	1.86639	TMEM38B	-3.2731
FCGR1B	1.86473	NFKBIZ	-3.27306
JARID2	1.86352	SORCS3	-3.27302
KNTC1	1.86223	CCDC169	-3.272
SOX12	1.85818	ANXA10	-3.26922
KIFC2	1.85687	GDF10	-3.26127
B3GALNT1	1.85061	SOCS7	-3.26006
A1BG	1.84826	SLC7A2	-3.25984
GPR143	1.84658	GSTM5	-3.25918
CAPN13	1.84565	TCP11	-3.25795
DIO2	1.84497	RALGAPA2	-3.25434
GATA3	1.84461	UBE2DNL	-3.25291
IFI30	1.84346	SLC25A34	-3.24876
MAP4K3	1.84179	SYNPO2	-3.24662
LOC375295	1.83924	HPVC1	-3.24555
HLA-DQB1	1.83836	MYZAP	-3.24534
GSG2	1.83716	OR9Q1	-3.24393
ADAMTSL2	1.83623	SLC6A14	-3.24167
TSTA3	1.83361	PDE11A	-3.24129
SRP72	1.83103	TNXB	-3.24068
POLR2J3	1.82913	HCAR2	-3.23952
DQ577420	1.82806	SLCO1A2	-3.23705
TNFRSF4	1.82737	PDE3B	-3.23254
FDXACB1	1.82669	CYP1A2	-3.23164
DEPDC5	1.82669	PAMR1	-3.23017
SGPL1	1.82483	C8orf34	-3.22987
SLC35B3	1.82222	BC087859	-3.22561
MIF	1.82105	RNASE12	-3.22471
TP53INP1	1.81919	C13orf45	-3.2242
ARSI	1.81882	ARID2	-3.22375
SLC9A3R1	1.81747	OR2T12	-3.2211
NOD2	1.81664	CLTCL1	-3.22099
H2AFX	1.81567	GABRA4	-3.22049
FAM173A	1.81564	CATSPERD	-3.21988
DCSTAMP	1.81519	SERPINB3	-3.2171
PHF20	1.81428	CLCA1	-3.21378
MBOAT2	1.81402	TBPL2	-3.21261
CDKN2A	1.81295	ACOT11	-3.21258
LIN54	1.8112	MYH7B	-3.20831
GPR84	1.80933	PDZD3	-3.20685
PAQR6	1.80753	RRN3P2	-3.20678
PITPNM1	1.80631	SDPR	-3.20345
ARHGEF39	1.80546	BTNL9	-3.2027
MXD3	1.80523	PPP1R1C	-3.20249
FOXA1	1.80173	PDE1C	-3.1992
C9orf163	1.80155	ACTG2	-3.19842
C14orf80	1.80154	PRDM16	-3.19808
TAOK2	1.80058	SOSTDC1	-3.19767
IRF5	1.79849	GNAS	-3.19044
CSPP1	1.79657	AMHR2	-3.1902
MTR	1.7963	FAM150B	-3.18949
TRIM11	1.79599	ACSM5	-3.18435
GNAI2	1.79538	CORO6	-3.18354
SAPCD2	1.79521	CSF2	-3.18117
MCF2L	1.79319	KCNJ16	-3.17759
PTK6	1.79275	CALB2	-3.17528
RGS4	1.79241	FRMPD2P1	-3.17444
BRCA2	1.79101	C3orf20	-3.17403
KRT8	1.79087	MUSK	-3.17388
ZNF367	1.78999	PRIM1	-3.16917
PNKP	1.78759	CXCL2	-3.16899
SLC39A4	1.78399	IRX6	-3.16215
RUSC1	1.78317	NXPE1	-3.15957
SLC7A5	1.78308	AK024141	-3.15934
CBX4	1.78136	SLC8A3	-3.15634
HOXB2	1.77914	NDRG4	-3.14991
CCDC167	1.77659	MCF2L2	-3.14544
RASA4CP	1.7759	ART4	-3.14334
GPR137C	1.77507	AK096834	-3.14268
LIMD2	1.77387	ITGA7	-3.14144
PRMT7	1.77218	CLEC4GP1	-3.14096
FUT2	1.77197	DSG1	-3.13823
UCN	1.7702	DMD	-3.13411
SEMA4B	1.76895	RLBP1	-3.13156
TMEM121	1.76885	PALM2-AKAP2	-3.13092
AK308965	1.7687	AK055386	-3.12756
PUSL1	1.76804	NPR1	-3.12564
CCNE1	1.76658	ARSK	-3.11779
TLE6	1.76509	RPAP2	-3.11658
SLC24A5	1.76343	TEX26	-3.11569
SCYL3	1.76293	KCTD8	-3.11567
CD300LF	1.76124	PDE7A	-3.11547
LLGL2	1.76014	PTGS2	-3.11269
C1orf112	1.75569	DGKB	-3.11241
ILDR2	1.75406	CA1	-3.10699
PSRC1	1.75311	FAM228A	-3.10654
FAM114A1	1.75165	SAA4	-3.10495
PIGA	1.75146	OR10A6	-3.10445
GALE	1.74902	MOV10L1	-3.10406
ERBB2	1.74737	SLC22A31	-3.10351
PSD4	1.74661	COL6A6	-3.10249
QTRTD1	1.74282	AK311458	-3.09766
CYFIP2	1.74256	DPPA3	-3.0964
ITGAL	1.74105	MBD1	-3.09537
ZC3H7A	1.7409	LRRC3B	-3.09466
GREB1	1.74037	TPM2	-3.09096
MAZ	1.7392	LZTFL1	-3.0908
IDE	1.73638	HNF4A	-3.09028
RRN3	1.73637	STK16	-3.08943
TSPAN13	1.73626	IL13	-3.08875
HCK	1.73585	MAP1LC3C	-3.08595
CA12	1.73333	UGT1A1	-3.08578
SEMA7A	1.73136	LINC00269	-3.08539
NKD2	1.72945	ACACB	-3.08426
TCEA1	1.7277	PI16	-3.08349
SIGLEC14	1.72703	LOC284578	-3.07883
LGALS9	1.72618	TRIT1	-3.07785
FZD2	1.72599	SLC16A7	-3.07784
TRPS1	1.72419	ACSM2A	-3.07589
RBBP8NL	1.72325	AX747119	-3.07551
STMN1	1.72301	THRSP	-3.07504
GPR132	1.72216	CNN1	-3.07241
MZT2A	1.72108	EYA4	-3.07154
SMYD5	1.71799	TMPRSS11B	-3.0694
C17orf53	1.71784	KRTAP4-11	-3.06832
PTPRO	1.71747	TNFRSF18	-3.0674
METAP1	1.71445	RAB4A	-3.06399
AK298596	1.71085	SPOCK3	-3.06075
KCTD15	1.71005	GJB6	-3.0606
FAM83H	1.70979	UGT3A1	-3.06045
CLEC11A	1.70774	KIAA1239	-3.05958
TRAF5	1.70682	OR5E1P	-3.0562
OAZ3	1.70625	IFNA1	-3.05106
ADM2	1.70574	KRT5	-3.05062
EPHB2	1.70491	OR11H6	-3.04689
SLC39A6	1.70474	RAPGEF6	-3.04659
HOPX	1.70388	KCNJ12	-3.0453
EAF1	1.70236	CCL28	-3.04122
CASP7	1.70115	PPARG	-3.03837
UNQ514	1.69989	LRPPRC	-3.03446
AK127224	1.69944	DYNC1I1	-3.0308
SMC4	1.69904	HAS1	-3.03066
DTX3L	1.69842	AK054845	-3.02369
PSMD2	1.69751	ACSL1	-3.02345
C14orf79	1.69689	KLK7	-3.01863
SIGIRR	1.69613	TMEM100	-3.01788
IFT122	1.69511	FKBP8	-3.01727
MTDH	1.69356	MAPK4	-3.01565
KDM4A	1.69342	GLRA4	-3.01462
KIAA1644	1.69119	CFL2	-3.01189
SETX	1.68852	LINC00907	-3.00899
COL3A1	1.68823	FGL1	-3.00541
CREB3L4	1.68776	DICER1	-3.0013
ADAM10	1.68615	FGGY	-2.9989
SLX1A	1.68578	CYP3A4	-2.99619
PYCRL	1.6837	PDK4	-2.99254
HN1	1.6827	SLC22A3	-2.99103
NKD1	1.68065	SPOP	-2.98912
RNF213	1.68056	BHMT2	-2.98618
ETNK2	1.68018	SCN2A	-2.98584
TJP3	1.67997	KLF15	-2.98538
PROC	1.67913	AL953854.2-002	-2.98
GALNT6	1.67885	HPD	-2.97977
NAT14	1.67617	VDAC2	-2.979
KCNK1	1.67394	DCX	-2.97837
CEND1	1.67364	GSN	-2.97818
DNAJC22	1.67357	OTUD6A	-2.97728
CHCHD6	1.67163	TG	-2.97405
IDUA	1.67118	KCNE1	-2.97063
RARRES3	1.67072	OR5AU1	-2.9701
FBXL6	1.66992	OTOP1	-2.96963
DONSON	1.66983	FAM19A2	-2.96621
C19orf26	1.66961	TRIM40	-2.96539
GPR85	1.66759	SGCZ	-2.96513
ERGIC3	1.66734	CAV1	-2.96492
C16orf71	1.66692	VIT	-2.95952
CDH11	1.6656	KLHL38	-2.95844
GAPT	1.66181	EPHB1	-2.95657
ISYNA1	1.66105	NEXN	-2.95568
RNASEH2A	1.66045	LRRC7	-2.95371
KRT19	1.65592	PADI1	-2.95371
UXS1	1.65561	PRSS33	-2.95258
FCGR1C	1.65539	TUBGCP2	-2.95109
FLJ14346	1.65397	IL22RA2	-2.95107
MANBA	1.65331	GRIN2B	-2.95099
CHEK1	1.65274	SCN5A	-2.95025
NME3	1.65162	PLSCR5	-2.94642
ARHGAP39	1.65149	CLDN19	-2.94554
ARHGEF3	1.65056	GPC3	-2.94342
LAT	1.6484	LOC100132146	-2.94279
SYTL4	1.64813	DPT	-2.94212
LOC100506123	1.64648	NIPSNAP3B	-2.93644
CCDC150	1.64416	NPR3	-2.93298
RANBP17	1.64319	OR13C5	-2.93274
COMMD5	1.64293	TSNAX-DISC1	-2.93259
BC131767	1.64184	PIK3C2G	-2.93214
PAIP2	1.64146	KRT14	-2.93194
AB209061	1.64062	BC148242	-2.93186
GCAT	1.64033	ACSBG2	-2.93091
HID1	1.63984	NPHS2	-2.93074
KIF24	1.6394	CYP2C18	-2.92967
FBXL16	1.63917	MEST	-2.92915
IPO13	1.63652	EGFL6	-2.92766
RIBC2	1.63576	MACROD2	-2.92707
ABCG1	1.6355	LEFTY1	-2.92656
CLTB	1.63545	KLRD1	-2.92411
COMTD1	1.63529	KRT16P2	-2.9217
MECP2	1.63464	CNTNAP3	-2.92052
CROT	1.63436	C15orf43	-2.91986
CACNA1D	1.63276	NPEPL1	-2.91962
SIGLEC7	1.63206	FAM107A	-2.9164
RASSF7	1.63142	ABHD12B	-2.91547
GOLM1	1.63087	BBOX1	-2.91179
CKAP2	1.63049	DTNA	-2.91115
ALKBH6	1.6303	ROS1	-2.91078
ZNF205-AS1	1.62977	CETP	-2.9087
IL24	1.62887	CTAGE5	-2.90854
SKA2	1.6277	GPATCH8	-2.9085
ABCC5	1.62743	CCDC79	-2.90689
ZNF107	1.625	RGN	-2.90684
AKR7L	1.62424	NPAS4	-2.9039
RAB27A	1.62345	GPX3	-2.90202
MEX3A	1.62325	MAOA	-2.90199
LRRC24	1.6217	PLXNA4	-2.90138
MICAL2	1.62133	BC040601	-2.9007
FAIM	1.62001	DRGX	-2.90062
RPSAP52	1.61859	CA10	-2.89921
UBAP2	1.61814	TMEM52	-2.89893
NPLOC4	1.61748	INADL	-2.89597
C12orf76	1.61703	TM4SF4	-2.89532
C9orf117	1.61683	PACSIN2	-2.894
H2AFY	1.61665	C11orf80	-2.89394
RAB33A	1.6151	KCNQ5	-2.8911
MCM2	1.61433	VIP	-2.88855
TRIM46	1.61412	MYO1B	-2.88763
OAS2	1.61305	ZBTB7C	-2.88701
C18orf54	1.61299	KLK3	-2.88669
SLC25A19	1.61274	IGSF10	-2.88581
VAPB	1.61247	ELF5	-2.88334
KIF4B	1.61134	TCEB3CL2	-2.88023
CORO2A	1.61133	SNORA50	-2.87649
ENO2	1.6074	CNTNAP3B	-2.87501
ADAM12	1.60547	AKR1C4	-2.87484
MCM4	1.60293	PAGE4	-2.87303
XRCC2	1.60266	DHRS7B	-2.87114
EVL	1.60107	LPPR1	-2.86948
AK125397	1.60052	TACC2	-2.86741
SRSF2	1.59869	DYSF	-2.86738
FLVCR1	1.59826	NINL	-2.8647
APOC1	1.59754	BHLHB9	-2.86442
TIMELESS	1.59258	LUZP2	-2.86333
LRRCC1	1.5911	MRGPRX2	-2.86248
OAS3	1.59053	ANGPT4	-2.86239
SLC26A11	1.5902	OR2B11	-2.86221
LRRC6	1.58997	ALPK2	-2.8616
NME1	1.58989	BCAR1	-2.86143
KLF1	1.5889	ALPPL2	-2.86106
WRB	1.58834	PMP2	-2.86058
REEP4	1.58421	NAV1	-2.85719
LEPREL4	1.58416	NRG1	-2.85659
ARMC5	1.58296	FLNB	-2.85445
GP5	1.58196	ANKUB1	-2.85353
LARP1B	1.58186	PLCZ1	-2.85259
POC1B-GALNT4	1.58147	BC150503	-2.8516
TANC2	1.58021	CLEC4M	-2.84943
ZNF703	1.5801	SFRP1	-2.84649
PREX1	1.57996	LILRA6	-2.84414
SYCE2	1.57889	VWA7	-2.84303
STAU1	1.57761	COL25A1	-2.83923
TFEC	1.57706	TRPM3	-2.83561
LRR1	1.5761	LOC100288142	-2.83415
SLC26A1	1.57602	PTPN20B	-2.83255
ST6GAL2	1.5732	RNF150	-2.83233
HIST1H2AC	1.57058	CHRNA10	-2.83104
SLC35F2	1.56359	TRIM7	-2.82959
WDR76	1.56211	GAB4	-2.82943
LPAR5	1.55978	CACNG1	-2.82884
ANGPTL6	1.55956	NKAPL	-2.82623
WDR90	1.55924	CCDC69	-2.82474
PRR22	1.55836	GALNT9	-2.8246
ENY2	1.55791	TUBA8	-2.82375
LOC113230	1.55734	OR2S2	-2.82084
FOXD4	1.55718	DMGDH	-2.8182
MEF2BNB	1.55716	CRHR2	-2.818
SLC52A2	1.55711	AK055145	-2.81724
MZT2B	1.55707	PGC	-2.81706
TPGS1	1.55614	FAM89A	-2.81659
ATP2A3	1.55447	CDO1	-2.8164
DEF6	1.55314	COLQ	-2.81638
OLFML2B	1.55243	USP28	-2.81433
C5orf22	1.55081	CLIC5	-2.81218
TRAF3IP3	1.54857	CACNG6	-2.81181
SLC19A1	1.54746	KCNK7	-2.81168
MAD1L1	1.54481	HORMAD2	-2.8114
NUP153	1.54289	LINC00636	-2.81007
C5AR2	1.5426	FLNA	-2.80894
TTC39A	1.54225	OTOF	-2.80812
NAPSB	1.54154	IDH1	-2.80653
MFSD3	1.53993	PALMD	-2.80581
TRIM28	1.53904	EGFR	-2.80543
SBK1	1.53866	CTSE	-2.80469
SULT1A1	1.53812	TMOD1	-2.80239
SLC25A22	1.53563	FABP3	-2.80166
ZNHIT2	1.53504	TXLNB	-2.80091
ABCA17P	1.53352	SLC5A11	-2.79765
HCFC1R1	1.533	GHRHR	-2.79706
CELSR1	1.53297	DNASE1L3	-2.79584
TNK1	1.53228	SYN2	-2.79545
MFSD2B	1.53165	CHL1	-2.79497
TTC26	1.53112	ALDH1A2	-2.79453
MICALL2	1.52976	NLRP11	-2.79403
SPECC1	1.52868	BC037494	-2.79195
SIAH2	1.52859	BVES	-2.79182
ANO9	1.52806	BIN1	-2.79025
COL6A3	1.52782	ABCA8	-2.79009
TADA3	1.52758	GRIA4	-2.78835
LOC389791	1.52719	CAV2	-2.78783
TMEM19	1.52485	ANGPTL1	-2.7862
PPFIA3	1.52472	AK172755	-2.7857
SFXN2	1.52385	GABRP	-2.785
AEBP1	1.5235	PDIA6	-2.78427
PPP1R16A	1.52174	SLC2A5	-2.78326
NSD1	1.52171	CDKN2C	-2.78033
FBXL18	1.52164	STAC2	-2.7794
FBXO16	1.52093	PLD5	-2.77731
TMEM97	1.51932	DDIT4L	-2.77555
COL12A1	1.51923	WIF1	-2.7749
LRRN2	1.51834	IL33	-2.77312
GPSM2	1.51782	C12orf36	-2.77259
ZNF691	1.51551	PDE4D	-2.77109
KCNK6	1.5143	VGLL1	-2.77062
PABPC1L	1.5131	ZCCHC16	-2.7697
CRB3	1.51289	GGT8P	-2.76942
PIK3C3	1.51286	IGSF11	-2.76782
SMIM1	1.51174	SMCO3	-2.76752
SLC22A18	1.51172	SOX6	-2.76744
MAL2	1.51074	IFI44	-2.7672
NVL	1.51013	TANK	-2.76279
BST2	1.5094	OR10A3	-2.76261
LRRC56	1.50864	FAM86B2	-2.76194
COPS7B	1.50705	FMO6P	-2.7603
BCOR	1.50651	PTGES3L	-2.75836
LILRA2	1.5051	RIPK1	-2.75783
JKAMP	1.50362	PDE4C	-2.75708
BC132949	1.50332	SPRR2F	-2.75626
CKMT1A	1.50273	ESR2	-2.75534
HNRNPA0	1.50192	ABCA9	-2.75505
SCAP	1.50173	C21orf62	-2.75445
AL360260	1.5015	KRT9	-2.75346
BRCA1	1.50056	CHIAP2	-2.75312
WDR34	1.49947	GPR12	-2.74934
SIGLEC9	1.49695	KCNH5	-2.74723
ROGDI	1.49482	PKNOX2	-2.74233
ACOT7	1.49478	KIF1B	-2.74016
RMI1	1.49456	SHH	-2.73837
MC1R	1.49446	FAM151A	-2.73826
ARRB2	1.49193	TMEFF2	-2.73509
SLC29A3	1.49176	TMPRSS12	-2.7348
LOC284889	1.48951	SLC43A2	-2.7343
DCAF7	1.48894	PCSK2	-2.73396
RELT	1.48834	CLDN8	-2.7335
LRRC45	1.4876	BNC1	-2.73212
MBOAT7	1.48599	VPS29	-2.72992
UBAP2L	1.48489	SNX31	-2.7271
RHPN1-AS1	1.48462	FOLR1	-2.72456
BC054514	1.48458	MESTIT1	-2.72355
ZWILCH	1.48372	AMY1A	-2.72303
CTSD	1.48148	KLK2	-2.71955
FKBP4	1.48142	PAPLN	-2.71642
SGOL2	1.48046	ADAMTS5	-2.71629
MLST8	1.48015	SCARF1	-2.71559
ZNF7	1.47971	IGFBP6	-2.71548
P2RY11	1.47859	AL832797	-2.71514
NTNG2	1.47697	PPAPDC3	-2.71202
AK8	1.47547	LY9	-2.71191
C2orf27A	1.4741	PPP6R2	-2.71064
PASK	1.47323	NAT8L	-2.70962
CHST6	1.4728	LRRC14B	-2.7089
SPATA20	1.47221	PHOSPHO1	-2.70783
HSD17B7	1.47161	DKFZP434L187	-2.70754
AX748058	1.47107	EPPIN	-2.70683
ARMCX2	1.46871	BIVM-ERCC5	-2.70209
TRPM2	1.46835	BTNL2	-2.70044
AK125726	1.46735	OR2L3	-2.69765
SLMO2	1.46602	KRT17	-2.69575
MRPL55	1.46592	AOC2	-2.69529
HAGH	1.46574	C2orf88	-2.69493
LRRC32	1.46365	NXNL1	-2.69202
OS9	1.46221	BC034416	-2.69158
ARSD	1.46157	BMP2	-2.69142
TRIM37	1.46143	PRHOXNB	-2.69083
PSMC3IP	1.45946	ADSSL1	-2.69054
CCDC87	1.45936	HYMAI	-2.68898
FAM159A	1.45928	PROCR	-2.68769
ADAT3	1.45897	PFKP	-2.68552
SCAND1	1.45785	DACT2	-2.68361
IL11	1.45662	FAM118A	-2.68282
METTL12	1.45493	PAPPA2	-2.68055
LRRC27	1.45337	SERPINA4	-2.67892
CLEC7A	1.45265	AK098665	-2.67861
PAX9	1.45045	DSC1	-2.67825
GOLT1A	1.44955	C2CD4B	-2.67697
IGFLR1	1.44947	AKR1C3	-2.67538
GTPBP3	1.44742	GDF5OS	-2.67511
CCDC51	1.44734	CHODL	-2.67501
KCTD17	1.44714	PNPLA3	-2.67462
KIF22	1.44706	ODF3L1	-2.67447
ZNF586	1.44697	RNASE7	-2.67421
PRDM12	1.44594	ABCB5	-2.67308
NQO1	1.44537	C5orf45	-2.67285
ZNF273	1.44522	PIFO	-2.67038
CORO1A	1.4449	CARNS1	-2.67009
DSN1	1.44435	NPY4R	-2.66985
SEPHS2	1.44421	KRT16P3	-2.66982
RGS19	1.44246	NNAT	-2.66918
AP1M2	1.44173	GRIA1	-2.669
HSF2BP	1.4413	PAK7	-2.66831
NREP	1.4413	CCNA1	-2.66796
PLAUR	1.44008	TEX36	-2.66694
CACFD1	1.43841	LOC100287639	-2.66239
CENPL	1.43797	MEF2D	-2.66121
PPP1R35	1.43764	OTX2-AS1	-2.6567
EPS8L1	1.43628	FMO2	-2.65466
MRPL42	1.43588	KIT	-2.6539
PDXDC1	1.43564	PRSS42	-2.65288
YWHAZ	1.43563	SLC7A14	-2.65115
ITGAX	1.43338	ABCA13	-2.65034
NUCB2	1.43187	MUC15	-2.6491
ATP5J2	1.43184	GAL3ST3	-2.64748
ZFP69	1.42867	ANKRD24	-2.64747
ANKMY1	1.42707	AK021977	-2.64386
RND1	1.42707	AKR1D1	-2.64174
IGSF8	1.42662	IL17D	-2.64115
PIK3R6	1.42628	OBSCN	-2.63988
SLC3A2	1.4226	ZNF101	-2.63936
POLR3K	1.42179	RNF186	-2.63889
H2AFZ	1.42148	SOX10	-2.63879
PTGES2	1.4197	PEMT	-2.63672
DBF4	1.41893	SERPINB13	-2.63635
KPNB1	1.4184	CLDN2	-2.63523
RAP2C	1.41832	MCF2	-2.63495
NFS1	1.41738	CYP19A1	-2.63248
AK128777	1.41661	CPVL	-2.63212
RHOF	1.41465	SLC29A4	-2.63136
BC127823	1.41158	BMP5	-2.62982
GMEB2	1.41151	IQCF6	-2.62656
CDX1	1.41074	BC043188	-2.62577
TOR2A	1.41023	CCDC3	-2.62468
SULF2	1.40992	SAMD5	-2.62361
SIX4	1.40959	ADCY8	-2.62208
HOXC4	1.40956	PPARGC1A	-2.62085
RALGPS2	1.40798	SLC47A2	-2.61933
HTATIP2	1.40776	C6orf195	-2.6179
LILRB4	1.40701	GSTA1	-2.61786
EDEM2	1.40677	AK307246	-2.61766
STK35	1.40667	ARHGAP15	-2.61739
AK127339	1.40596	ATP2A2	-2.61435
CISH	1.40553	PRR4	-2.61428
NPL	1.40474	SERPINA3	-2.61418
CACNB3	1.40408	NUDCD1	-2.61356
CSNK1G1	1.40272	NR4A3	-2.61284
ITGBL1	1.40214	KRTAP7-1	-2.61164
ZGPAT	1.402	UNC13C	-2.60934
TBX2	1.40165	KLK5	-2.60648
BIK	1.40096	MYH11	-2.60469
IREB2	1.3999	FGF2	-2.6036
MAGIX	1.39949	FAN1	-2.60332
TAP1	1.39879	ZP1	-2.60174
C9orf142	1.39773	C1QL2	-2.60105
RCC1	1.39763	ATF7IP	-2.60089
SDC1	1.39713	PKD2L2	-2.6008
TYK2	1.39686	C1QTNF9B	-2.60061
LRFN1	1.39597	MRAS	-2.59822
PAPOLG	1.39576	SLC14A2	-2.59787
SLC39A11	1.39499	STAB2	-2.59757
TSSK6	1.39466	ALDOC	-2.59696
CDK5	1.39408	GPIHBP1	-2.59679
CENPN	1.39408	EDA	-2.59521
DNAH14	1.3934	FRMD3	-2.59374
WDR54	1.39259	NDRG2	-2.59372
DBR1	1.39245	HBM	-2.59301
ZNF668	1.39168	AK094196	-2.59289
BC032415	1.39103	RFESD	-2.59143
LRRC16A	1.38869	PROX1	-2.58964
RPUSD1	1.38868	HSPB2	-2.58953
AK125051	1.3879	CMTM1	-2.58869
LGALS8-AS1	1.38775	CLDND2	-2.58867
EPHA10	1.38636	OLAH	-2.5884
CENPH	1.38523	CAND2	-2.58518
CCDC24	1.38504	LRRN4CL	-2.58462
LZTR1	1.38453	ATL1	-2.58338
B4GALNT3	1.38349	CRTAP	-2.57954
UPF1	1.38256	ANXA1	-2.57888
H3F3A	1.38186	LOC158376	-2.57823
KCTD6	1.38184	CDR1	-2.57725
CCDC88C	1.38109	MMD	-2.57719
SFRP2	1.3798	RHOXF1	-2.57465
SYT17	1.37977	PRG2	-2.57364
NT5M	1.37845	PCBP3	-2.57311
AK126180	1.37612	APCDD1L	-2.57267
VAV3	1.3746	ZNF160	-2.57265
ZDHHC24	1.37229	UQCC	-2.57199
STRA13	1.3722	CXCL3	-2.57053
NME1-NME2	1.37204	HDHD1	-2.57035
ZNF630	1.37162	ASB16	-2.56993
CANT1	1.37131	LRRTM3	-2.56889
BECN1	1.37094	DSG3	-2.56772
EXOSC4	1.3704	NRG2	-2.56614
SPDEF	1.36975	ARHGAP36	-2.56612
C2orf91	1.36923	STAC	-2.56598
ATXN2L	1.36743	CSRNP3	-2.56514
ACP5	1.36652	MMP27	-2.5646
TSTD1	1.36418	PDYN	-2.56448
MLLT6	1.36397	PTPRZ1	-2.56403
LMTK3	1.36386	C10orf105	-2.56364
MARCKSL1	1.36386	PKHD1L1	-2.56318
CSDC2	1.36235	SUMO1P1	-2.5622
FXYD3	1.36189	SIRT5	-2.56058
DUT	1.36152	TP63	-2.55957
WDHD1	1.36129	TMPRSS11D	-2.55885
CXCR4	1.36088	NIPBL	-2.55803
SLC22A15	1.3596	ZNF235	-2.55755
CLCN2	1.35945	KRTAP1-1	-2.55631
TOP1P2	1.35935	JPH1	-2.55621
BMF	1.35765	ATOH8	-2.55589
RAB3A	1.35754	SCTR	-2.55583
TMC6	1.35753	FBXO34	-2.55545
ELMSAN1	1.35709	RBM46	-2.55473
AURKAIP1	1.35709	OR2T4	-2.55425
SIRPB2	1.35682	EBF1	-2.55286
MANEAL	1.35582	AFP	-2.54944
FASTKD3	1.35544	TIAM2	-2.54905
NUDT16L1	1.35427	UGT1A7	-2.54878
POGZ	1.35411	KCNK2	-2.54732
BBC3	1.35328	ATP13A5	-2.54731
SPAG1	1.3532	PRR26	-2.54717
IFT80	1.35237	FAM24B-CUZD1	-2.54563
ZNF552	1.3521	ALX4	-2.54556
TIGD5	1.35175	C4BPA	-2.54505
PTGIR	1.35059	MACF1	-2.54342
PRAM1	1.35048	FABP2	-2.54335
CARS	1.34905	PRSS12	-2.54269
TRAIP	1.34857	GALR1	-2.5419
C9orf89	1.34854	GPR113	-2.54177
IP6K2	1.34781	C7orf76	-2.54132
EED	1.34771	USP2	-2.54005
EMILIN1	1.34676	TRIM29	-2.53943
FAM195A	1.34597	OCA2	-2.53843
TMEM8A	1.34571	KCTD4	-2.5384
C6orf1	1.34551	DKFZp434L187	-2.53778
TUBA1C	1.34447	SSTR3	-2.53752
AK021537	1.34437	CYP24A1	-2.53742
ANP32C	1.34411	AK098783	-2.53701
SORD	1.34408	MLC1	-2.53575
SAP130	1.34306	METTL14	-2.53518
PRKCE	1.34121	BC152379	-2.53473
MMP14	1.33988	KCNT2	-2.53373
HEATR5A	1.33938	LAMA3	-2.53041
TMEM14C	1.33927	GBX1	-2.52904
PIK3R3	1.33869	RAD51D	-2.52902
FEN1	1.33785	SERPIND1	-2.52831
LOC100128361	1.33756	METTL21EP	-2.52646
ABAT	1.33716	ARHGAP20	-2.52565
NTHL1	1.33675	PPP1R14C	-2.52546
FAM203A	1.33574	BC132858	-2.52356
RAB25	1.33528	OSTN	-2.5199
PCNA	1.33521	LOC201651	-2.51897
MFSD11	1.33261	MEF2BNB-MEF2B	-2.5183
GPR160	1.33207	DENND2A	-2.51691
CHPF	1.33177	CSN3	-2.51683
SYTL2	1.33159	ARG1	-2.51111
VARS2	1.33139	ANXA8L2	-2.5098
LRBA	1.33118	XKR4	-2.50549
MST1R	1.33039	SVEP1	-2.5045
KIAA1324	1.33033	ZNF711	-2.50052
S100A16	1.33007	CCDC38	-2.49985
FBXL19	1.32996	LYST	-2.49843
BRSK1	1.32888	FNDC7	-2.49476
PCDH17	1.32873	SAMD13	-2.4936
TTLL12	1.32803	RNF144A	-2.49203
HELZ2	1.32778	CYP3A5	-2.49171
TMEM206	1.32718	GOLGA8T	-2.49008
TMEM79	1.32549	GPATCH2L	-2.48991
CASP8	1.32507	MAPK14	-2.48933
SLX1B-SULT1A4	1.32453	SLC22A7	-2.48509
CYTH1	1.3229	CAMKV	-2.48504
DNASE1	1.32206	SYNC	-2.48372
ST3GAL4	1.32153	MAMDC2	-2.48336
SUV420H2	1.32047	C10orf129	-2.48249
SLC2A10	1.32044	AK296148	-2.4824
ARRDC1	1.32038	ABCA10	-2.48149
PILRA	1.32021	DMRT2	-2.48102
C1orf86	1.31965	DQ266889	-2.47951
HLA-DRB1	1.31753	FAM181A	-2.47904
PSME2	1.31686	RPL23AP32	-2.47563
SERINC2	1.31653	PDE2A	-2.47481
WIPI1	1.31626	CDH17	-2.4738
ITGA11	1.31602	BAAT	-2.47249
IRF9	1.31592	FETUB	-2.47131
SYNE4	1.31511	SLC27A6	-2.46886
FDXR	1.31438	SLC7A3	-2.46866
R3HDM2	1.31418	TTLL6	-2.46593
TEKT5	1.31393	FABP7	-2.46569
C11orf83	1.31215	PKP4	-2.4656
TTYH3	1.31178	PRG4	-2.46443
MOXD1	1.31085	WNT3A	-2.46363
THY1	1.31041	ANKRD53	-2.46228
LOC374443	1.31041	HNRNPUL1	-2.46211
KRTAP5-1	1.30889	KLF4	-2.46153
CBLC	1.30867	CYP2B6	-2.46
AK057681	1.30731	RSPO3	-2.45988
SDF2L1	1.30694	GSX2	-2.45943
SLC9A3R2	1.30669	AQP2	-2.45869
MEIS3	1.30614	GRAP2	-2.45738
LAMTOR2	1.30577	NR2E1	-2.4569
ZG16B	1.30552	ST8SIA2	-2.45522
FBXW2	1.30533	UBE4B	-2.4552
STXBP2	1.30405	CYP4F24P	-2.45406
KLHL17	1.30379	SLCO1C1	-2.45304
SEC16A	1.3036	CCL13	-2.45297
COL6A1	1.30348	BC070118	-2.45288
UBN1	1.30186	MAG	-2.45062
USP10	1.30186	CACNA2D1	-2.44934
RNF208	1.30183	CRHR1	-2.44853
SLC26A6	1.30107	LOXL4	-2.4485
USP37	1.29988	RAB30	-2.448
C11orf68	1.29917	ZNF286A	-2.4465
FAM214A	1.29912	RELN	-2.446
SAMSN1	1.29803	ANKFN1	-2.44508
ELK4	1.29749	AK097853	-2.44499
MZF1	1.29637	CALCA	-2.44446
AP2A1	1.29609	UCN3	-2.4435
C10orf95	1.29552	POLN	-2.44227
ZCCHC10	1.29471	SCGB1D1	-2.44036
BASP1	1.2946	COL21A1	-2.43963
RTEL1-TNFRSF6B	1.29404	CNKSR2	-2.43892
TBC1D30	1.29361	MAP4	-2.43889
WDR4	1.29315	NXPE4	-2.43745
SLC35A2	1.2925	UGGT2	-2.43265
LPCAT1	1.29218	CD209	-2.43158
TMEM184A	1.29209	GPR88	-2.43155
TGFB3	1.29194	HCN1	-2.43055
ACYP1	1.29174	SLED1	-2.42954
SLC46A1	1.29172	NAALAD2	-2.42889
ORAI2	1.29033	HBG2	-2.42856
FKBP10	1.28983	MYH14	-2.42731
ANKS3	1.2877	PLAC9	-2.42598
SPSB3	1.28675	CTH	-2.42384
CBX8	1.28645	WFIKKN2	-2.42305
ZMIZ1	1.28617	LOC284454	-2.42297
PRLR	1.28593	RGS6	-2.42246
PODNL1	1.28561	VNN3	-2.42217
MLPH	1.28556	BC071797	-2.41995
EML2	1.28522	FBXO25	-2.4177
ATP6AP1	1.28453	PID1	-2.41689
BC033949	1.28344	KLHL13	-2.41686
IL12RB1	1.28326	FAM21C	-2.41611
NECAB3	1.28232	BC039437	-2.41404
STRA6	1.2822	SLPI	-2.41317
SERF2	1.28202	CHRM2	-2.41143
SNHG3	1.28034	SLC25A4	-2.4071
RPS14	1.28027	C7orf63	-2.4066
TRIB3	1.27857	GSG1	-2.40535
EVPL	1.27847	PADI2	-2.40334
BC070495	1.2782	AKAP12	-2.39955
CERCAM	1.27819	KCNA2	-2.39849
CYFIP1	1.27704	CCDC129	-2.39822
POLD4	1.27691	IKBKG	-2.398
LRWD1	1.27567	RGS2	-2.39757
DDX39A	1.27516	LECT1	-2.3958
RFFL	1.27503	TMC2	-2.39404
PRSS8	1.27499	MEDAG	-2.39374
TBL2	1.2746	C5orf64	-2.39236
CERS2	1.27445	TRPV3	-2.39044
FAM35BP	1.27324	PLA2G4A	-2.38971
ZNF252P-AS1	1.27309	BC037497	-2.3887
PHPT1	1.273	NSG1	-2.38743
CRIP2	1.27291	CR2	-2.38512
TNK2	1.27127	GLRA2	-2.38391
ATP6V0B	1.27096	PPP1R17	-2.38323
DHCR24	1.27076	C16orf82	-2.38314
FANK1	1.27006	VWA3B	-2.38092
ZNF681	1.26982	MYBPHL	-2.38048
LMNB2	1.26908	EGR1	-2.3776
SAC3D1	1.26875	LEPR	-2.37732
HSPA6	1.26829	WDR67	-2.37643
RPL27	1.26731	KLK6	-2.37638
SEMA3F	1.26724	MAFA	-2.37613
FBXO41	1.26719	MYLK4	-2.37573
TM6SF2	1.2666	FSCN3	-2.37558
PTBP1	1.26579	LONRF1	-2.3755
UBE2L6	1.26502	KIF25	-2.37535
PLEKHF2	1.26466	RSPH6A	-2.37346
GREM1	1.26401	LILRB5	-2.37339
IER3	1.26298	TBX15	-2.37023
SKAP1	1.26267	GPR64	-2.37
PCGF3	1.26147	AK130904	-2.36968
ANKRD32	1.26143	ZNF449	-2.36956
RAB3D	1.2603	SOD3	-2.3669
C16orf13	1.25936	AF268386	-2.36485
DPM1	1.25884	STK32A	-2.36194
ABCA3	1.25544	USP44	-2.36139
SFI1	1.25522	TRIM9	-2.3608
PVRL2	1.25374	DTX1	-2.35956
ALG11	1.25334	CCDC39	-2.35947
HN1L	1.25334	FBL	-2.35944
RTN4RL2	1.25268	IL31RA	-2.35935
LIG1	1.25224	C4orf45	-2.35848
GFER	1.25213	VIPAS39	-2.35612
MAGED2	1.25197	CRYGN	-2.35415
SHISA5	1.25025	YBX3P1	-2.35278
RARA	1.25014	MTUS2	-2.35259
ANTXR1	1.24877	PITX2	-2.35228
SPOCK1	1.24746	ADHFE1	-2.35196
HSP90AB1	1.24678	GPBAR1	-2.35119
FBXO46	1.24636	C11orf87	-2.34933
SLC20A1	1.24611	C10orf32-AS3MT	-2.34926
PPCS	1.24573	EMILIN3	-2.34846
NUBP2	1.24498	PF4	-2.34764
TCTEX1D2	1.24493	AX747124	-2.34747
AIFM3	1.2444	TNS1	-2.34573
CABLES2	1.24419	LMOD1	-2.34514
PPDPF	1.2428	EBF3	-2.34339
TMEM106C	1.2427	CYP26B1	-2.34275
ANAPC13	1.24267	IQCJ-SCHIP1	-2.34109
CPSF3L	1.24235	SEMA3G	-2.33963
PPP4C	1.24233	FAM71A	-2.33934
CD37	1.24216	SCN2B	-2.33903
SNRPE	1.24146	AK026714	-2.3371
DHRS13	1.24124	LMO3	-2.33705
PODXL2	1.24066	C2orf40	-2.33664
REEP6	1.24054	ADRB2	-2.33558
COQ4	1.24014	DDR2	-2.33536
ABHD17C	1.23914	CD8A	-2.33514
TMEM183A	1.2381	ITPRIPL1	-2.33427
CHFR	1.23782	ACSM3	-2.33414
CUL3	1.23727	TOM1L2	-2.33381
CNIH3	1.23665	WFDC5	-2.33346
FNDC1	1.2364	ID4	-2.3326
C16orf55	1.23608	SLC17A7	-2.332
TNFSF13	1.23573	COL4A6	-2.33129
EFNA3	1.23571	ANO5	-2.33128
STAT1	1.23524	COX8C	-2.33035
SUCO	1.23494	LNX1	-2.33019
POLR2D	1.23469	STON1-GTF2A1L	-2.32974
NPAT	1.23455	ACE2	-2.32939
ZDHHC12	1.23443	GADD45A	-2.32834
SOGA2	1.23442	EDAR	-2.32585
AX746750	1.23383	ABO	-2.32438
ZNF579	1.23316	RASSF5	-2.32435
IKBKE	1.23309	NRN1	-2.32313
MRPS34	1.2326	MT1JP	-2.32193
NCAPG2	1.232	ALS2CR11	-2.32091
EIF4A3	1.2306	FOS	-2.32082
LOC344967	1.23059	PDZD2	-2.32073
SIGLEC5	1.23045	TMEM37	-2.32039
NACC1	1.2304	NRXN1	-2.32036
LRSAM1	1.22992	CEP76	-2.31907
UCHL5	1.22946	RALGAPA1	-2.31893
ZNF469	1.2288	LINC00341	-2.31844
PDE6B	1.2287	BCL2L2	-2.31829
C1orf35	1.22856	GATSL3	-2.31722
CSE1L	1.22845	TBC1D1	-2.31716
TBCK	1.22794	TSHZ2	-2.31662
DLGAP4	1.22751	DISC1	-2.31604
PARP9	1.22746	CCDC144B	-2.31595
FBP1	1.22666	MAOB	-2.31464
ATP8B3	1.22644	VWC2	-2.31431
LSM4	1.22585	FER1L5	-2.31342
ARAP1	1.22546	TPM1	-2.31342
ZBTB8A	1.22473	AK127270	-2.31287
CD4	1.22433	CDKL3	-2.31258
PLEKHO2	1.22406	SFTPA2	-2.31072
PAGR1	1.22396	CAPZA3	-2.31045
PARP10	1.22156	NGEF	-2.30983
DDX12P	1.22025	TACR1	-2.30942
SNRNP70	1.22014	AF047486	-2.3063
SFXN1	1.21974	MRGPRX3	-2.30592
DOK3	1.21938	BMPER	-2.30532
FUT8	1.21763	CASC1	-2.30513
ZNF3	1.21748	CCDC67	-2.30491
CDH24	1.21738	PCDHGA2	-2.30303
HYAL3	1.21663	HARS	-2.30213
C6orf136	1.21653	MYEOV	-2.29951
ERBB3	1.21652	PKDCC	-2.29781
GPR89C	1.21627	OPN1MW	-2.2973
AK098012	1.2158	INMT-FAM188B	-2.29715
PIGQ	1.21574	MYLK	-2.29703
ECE2	1.2147	GALNT15	-2.29378
MRPS2	1.2146	DKFZp779M0652	-2.29371
PRAF2	1.21381	FUK	-2.29366
ELMO3	1.21291	SLC25A23	-2.2918
ST20	1.21187	KCNH8	-2.29148
SLC37A1	1.21172	GNB2L1	-2.29052
TRIM45	1.21101	ECM2	-2.28777
TNFSF13B	1.21095	ATF3	-2.28732
TMEM160	1.21031	SLC28A1	-2.28685
TMEM52B	1.2102	KCNMB1	-2.2866
APOA1BP	1.21014	BEGAIN	-2.28629
ZFPM1	1.20939	SPATA9	-2.28615
RPL2B	1.20889	PTX3	-2.28612
GLE1	1.20887	GPR144	-2.28609
C2orf81	1.20883	BAI3	-2.2852
WNT2	1.20786	LAMC2	-2.28504
SAMD10	1.20656	VAV1	-2.28461
NUP155	1.20509	NLGN1	-2.28289
MAPK9	1.20468	CAMK2D	-2.28014
TMED3	1.2046	GHR	-2.28009
NIPA1	1.20449	PSG4	-2.27969
PTPLAD2	1.20419	MOGAT1	-2.27846
SPIN3	1.20281	HLF	-2.27837
SEMA5B	1.20272	ADAMTS1	-2.27811
TMEM229B	1.20264	MARK3	-2.27714
TGFB1	1.20215	FILIP1	-2.27637
C1orf53	1.20203	RHCG	-2.27563
RAC3	1.20121	AF070581	-2.27413
ATP5SL	1.20102	FZD4	-2.274
B4GALT3	1.20068	CLRN3	-2.27293
C3orf37	1.20035	OR2M4	-2.27229
FAM111A	1.19998	CES4A	-2.2717
ENTPD7	1.19887	RNF157	-2.27106
CNOT6	1.1988	ABCG8	-2.26751
ICAM3	1.19813	PENK	-2.26615
SERPINE2	1.19781	GRIP2	-2.26565
LOC81691	1.19725	GNAI1	-2.26279
CAMSAP3	1.19699	SMR3B	-2.26274
CDK2AP2	1.19547	KRT6B	-2.2606
TFPT	1.19526	NMB	-2.2589
PARD6A	1.19512	ELANE	-2.25857
PLXNA3	1.19431	NR3C2	-2.25654
TP53BP2	1.19396	DST	-2.25515
SLC52A3	1.19319	BRE-AS1	-2.2547
ELMO2	1.19317	FAM13A	-2.25415
KNOP1	1.19292	PLP1	-2.25411
SMARCD1	1.19235	CCDC82	-2.2541
AK123141	1.19213	MTMR3	-2.25397
BRI3BP	1.19209	CLMP	-2.25351
DCTPP1	1.19194	HMGCLL1	-2.25312
H2AFV	1.19086	NTRK2	-2.25261
HMGCS1	1.18991	HPSE	-2.24944
RGL2	1.1898	SEMA6C	-2.2459
ROMO1	1.18964	CNTFR	-2.24535
SENP1	1.18947	ALDH1A3	-2.24513
POLE	1.18919	ASTN1	-2.24489
KDM4B	1.18874	GCNT2	-2.24484
LSR	1.18855	CUTC	-2.24427
WNT4	1.1883	NKX1-2	-2.24372
SKIL	1.18826	AX748440	-2.24349
SRCIN1	1.18818	ITIH3	-2.24268
CAPG	1.18806	CFD	-2.2424
NR2F6	1.1876	AKR1CL1	-2.24132
TGIF2-C20orf24	1.18758	RGS7BP	-2.24117
FAM110A	1.18732	POU3F3	-2.23782
NOXA1	1.18568	PTN	-2.23728
TMEM177	1.18525	HTR4	-2.23693
CCDC125	1.18521	OR5P2	-2.23668
PTRH1	1.18511	CMTM5	-2.23642
NANS	1.18493	PPFIA4	-2.23463
RMND5A	1.18473	HFM1	-2.23347
TSEN54	1.18472	CTSL2	-2.23345
TCF19	1.18459	MGLL	-2.22919
SPATC1L	1.18452	XPNPEP2	-2.22841
SEC61A2	1.18443	MCAM	-2.22783
ELOVL1	1.18438	BC039319	-2.22747
FGFR1OP	1.18426	SPRY2	-2.22603
MFSD12	1.18409	LOC256021	-2.2246
GIPC1	1.18408	HRNR	-2.22445
KCTD3	1.18363	PLEKHA6	-2.22438
ZNF613	1.18351	PTH2R	-2.22288
RANGAP1	1.18346	CHRDL2	-2.22274
AX747819	1.18329	DACH2	-2.22265
GGCT	1.1818	ARHGAP19	-2.22242
ADCK5	1.18156	HSPA12A	-2.22207
TMEM141	1.18069	DDC	-2.22104
WDFY4	1.18068	SIK2	-2.22085
HSPBP1	1.18007	COL4A3	-2.22046
ADORA3	1.17928	CYB561D1	-2.21963
AP1S1	1.17876	RFX4	-2.21923
SCNN1A	1.17865	CABP1	-2.21763
RABIF	1.1778	SLC30A10	-2.21761
TMC4	1.17731	KLHL29	-2.21564
BC039551	1.17596	BNIP3L	-2.21562
ARHGEF26	1.17583	SH3TC2	-2.21539
MYB	1.17406	RAPGEF4	-2.21335
JOSD2	1.17396	FREM1	-2.21171
CEP41	1.17395	OR2A2	-2.21158
RABEP2	1.17385	NCAM1	-2.21068
SIRT6	1.17376	ADCYAP1R1	-2.21038
ARFGEF1	1.17282	SHBG	-2.2092
ADAMTS7	1.17249	CNGA1	-2.20798
TPI1	1.17209	BC113958	-2.20789
PHLDB3	1.17127	DSC3	-2.20785
PHKG2	1.17093	SLC26A5	-2.20768
PHB2	1.17018	AOX1	-2.20752
FADD	1.16954	GALC	-2.20426
F2R	1.16914	MGARP	-2.20425
MRPS16	1.16833	PLA2G2A	-2.20248
FGD6	1.16797	WASF3	-2.19913
RPS6KA4	1.16764	SLC16A10	-2.19775
WIPI2	1.16709	GAS2	-2.19686
BAX	1.16627	BDNF	-2.19659
TSEN34	1.16569	NR4A1	-2.19602
GLIS2	1.16422	MATN2	-2.19537
SCRIB	1.16378	OR2L1P	-2.195
PPP1R14B	1.16326	MEOX2	-2.19372
PAM16	1.16323	CREB5	-2.19322
C1orf159	1.16258	NLRP7	-2.19307
UBXN11	1.16255	C7orf41	-2.19196
GMIP	1.16225	LOC100128593	-2.18979
LCA5L	1.16221	ANKRD18A	-2.18852
PIDD	1.16185	ENPP2	-2.18634
ZNF771	1.16175	NMT2	-2.1851
P4HTM	1.16163	DKFZp434A128	-2.18502
ARPC1B	1.16133	SYNPO	-2.1845
BC006435	1.1611	OR2A5	-2.18405
NIPSNAP1	1.16021	HYAL4	-2.1839
RNPS1	1.15959	ARSE	-2.18186
MYEF2	1.15942	TPO	-2.18012
C19orf40	1.1587	MYH3	-2.17721
FCHO2	1.1585	CYP11A1	-2.17714
COA6	1.15794	TJAP1	-2.17602
FAM120A	1.15774	ZFP36	-2.1732
OXLD1	1.15724	SNTG2	-2.17301
GK	1.15703	BC070247	-2.17244
ERMP1	1.15692	CYP1A1	-2.1714
TRMT61B	1.15632	CLCN4	-2.17098
SREBF1	1.15605	C17orf105	-2.17037
TIMP1	1.15583	FBXO3	-2.16823
GORAB	1.15545	CX3CL1	-2.16603
IQCE	1.15534	SCN3A	-2.16575
HMGB2	1.15515	EREG	-2.16563
SPTBN2	1.15424	FOXE1	-2.16354
CTPS2	1.1537	PAX5	-2.16332
ABRACL	1.15302	F10	-2.16217
DLEU1	1.15127	SELE	-2.16089
LMLN	1.15112	SHISA3	-2.16059
DYX1C1	1.14985	COL17A1	-2.16031
TELO2	1.14967	HS3ST5	-2.15991
PAPOLA	1.14958	TMEM220	-2.15986
NBEAL2	1.14789	NOS2	-2.15965
ARFGAP1	1.14786	EPG5	-2.15953
PIP5K1A	1.14776	FAM65B	-2.15942
DOHH	1.14698	DUXA	-2.15902
PHF15	1.14514	LOC286367	-2.1586
TLE3	1.14433	LRRTM2	-2.15742
SPSB2	1.14401	PCDH15	-2.15528
ZBTB45	1.14386	PFKFB2	-2.1544
PTCRA	1.14324	SMTN	-2.15216
EDNRA	1.14312	ZAK	-2.15173
7-Mar	1.14275	CMA1	-2.15127
TLK1	1.14235	GPRASP2	-2.15117
TMUB1	1.14187	P2RY12	-2.15101
RPL8	1.14174	TMEM2	-2.15096
WAPAL	1.14164	TSPYL6	-2.14992
MTFP1	1.14159	DLGAP2	-2.14762
MAGOHB	1.13991	OR7A5	-2.14733
CYB561D2	1.13957	MAML2	-2.14716
CHAF1B	1.13927	STXBP6	-2.14704
SLC9A1	1.13909	COLGALT2	-2.14183
IRF1	1.13891	LRRN3	-2.14088
MXRA5	1.13783	GRM3	-2.14037
SAAL1	1.13761	MAPK10	-2.1401
SDSL	1.1375	IQSEC3	-2.13849
DEPDC7	1.13722	XG	-2.13786
NPDC1	1.13705	KDM4E	-2.13759
CBWD6	1.13626	ANKHD1	-2.13748
HPS3	1.13502	SLC16A12	-2.13717
FBF1	1.13499	CDCA7	-2.13693
NDUFA3	1.13443	NR0B2	-2.13601
ANGEL2	1.13417	OR11H4	-2.13508
SH3TC1	1.13403	SCN4B	-2.13457
COL8A1	1.13402	OGN	-2.1343
ARL11	1.13378	ANGPTL4	-2.13351
BOP1	1.13284	SYCP1	-2.13291
C11orf35	1.13267	RTTN	-2.12974
MPG	1.13239	AK055408	-2.12925
SETD8	1.13142	MUC4	-2.12924
ZNF444	1.13127	AOC4	-2.12861
TCEB2	1.13112	C1orf140	-2.1274
ZBTB41	1.13076	CCDC178	-2.1262
PPOX	1.12995	COLEC11	-2.12501
MTHFD2	1.12977	HOXA10	-2.12464
STRBP	1.12708	EHBP1	-2.12415
JTB	1.12669	TMPRSS5	-2.12323
CYB561	1.1266	GLB1L3	-2.12285
DOPEY2	1.12656	CCDC85A	-2.11979
PPM1J	1.12654	BCHE	-2.1178
BATF	1.12643	GPR146	-2.11771
FAM71E1	1.12617	LIFR	-2.11761
POT1	1.12532	NCALD	-2.11712
C19orf66	1.12502	CARD9	-2.1171
CIB1	1.1248	ALPL	-2.11639
BLNK	1.12448	PIWIL2	-2.11586
STK36	1.12433	DLK2	-2.11476
LRFN4	1.1239	CALCR	-2.11416
MRPL13	1.12374	C1orf61	-2.11388
PES1	1.12343	IL23R	-2.11356
PIK3R2	1.12312	SLC26A7	-2.11313
SLC27A5	1.12286	GDF5	-2.11128
PSENEN	1.12284	KRT16	-2.10984
SHROOM2	1.12248	SOCS3	-2.10892
KIF20B	1.12244	SYNE3	-2.10669
HSP90B1	1.12227	TEAD2	-2.10558
SPINT2	1.12135	GGT2	-2.10534
ARL6IP1	1.12129	GATSL2	-2.10426
KIAA1841	1.12058	PPP2R1B	-2.1042
RABGAP1L	1.12012	SAMD4A	-2.10277
PPIL2	1.11932	SLC4A7	-2.10159
RFX5	1.11927	CNTN2	-2.10157
DQ786325	1.11919	CCDC140	-2.10038
IL13RA1	1.11911	CEBPA	-2.0986
PARP14	1.11866	HCFC2	-2.09808
C19orf48	1.11835	MSTN	-2.09669
ASPHD2	1.11824	TENM1	-2.09641
UNC93B1	1.11808	OR2F1	-2.09489
TCIRG1	1.11796	SEMA3D	-2.09488
UNKL	1.11749	LMX1A	-2.09318
SCOC	1.11716	KCNA1	-2.09225
CHST11	1.1168	ADAMTSL4	-2.09056
CDKN2D	1.11632	AK098727	-2.08973
SMARCC1	1.11598	ZNF583	-2.08961
CNIH4	1.11591	GIPC2	-2.08907
SCAMP3	1.11492	TGFBR3	-2.08887
DBF4B	1.11434	TMEM14E	-2.08848
AP3D1	1.11418	EPB41L5	-2.08678
BCL3	1.11406	ISM1	-2.08656
RPS6KA1	1.11389	BC045738	-2.08655
BCL9	1.11381	LGALS4	-2.08616
CDC23	1.11345	SLC28A3	-2.08612
PARP1	1.11312	ZIK1	-2.0848
AP1G2	1.11307	ZSCAN18	-2.08437
TARS2	1.11305	KRT77	-2.08351
NT5C3A	1.11242	AK025288	-2.08065
ABCA7	1.11029	RGMA	-2.07851
HNRNPH1	1.10975	LGI4	-2.07841
SMARCA4	1.10961	KLK8	-2.07807
LRRC37A3	1.10859	NR1I2	-2.0757
CERS6	1.10856	CRB1	-2.07539
EP400NL	1.10839	CEACAM20	-2.07484
LRRC59	1.10788	LINC00478	-2.0741
NOSIP	1.10767	CDNF	-2.07384
ELL3	1.10726	HOXA4	-2.07333
KCNMB3	1.1072	BPTF	-2.07222
TMEM9	1.10651	HSD11B1	-2.07199
DVL1	1.10631	TRIM10	-2.07182
MGAT4A	1.10538	CRLS1	-2.07129
CHST13	1.10513	MID1	-2.07116
EBP	1.10446	TRIM16L	-2.07026
SRP9	1.10359	ABCC9	-2.06949
ARL2	1.10338	AK054921	-2.06844
CD300C	1.10293	EGR2	-2.06778
CD86	1.10278	OR7C1	-2.06569
DCAF13	1.10266	BC130595	-2.06413
RIBC1	1.10198	IDH3B	-2.06402
C19orf24	1.1019	CYP46A1	-2.06276
MORF4L2	1.10158	OOEP	-2.06195
CDCA4	1.10141	NMNAT2	-2.06081
MREG	1.10136	RBP7	-2.06079
NDOR1	1.10127	CCDC7	-2.0602
MIAT	1.10099	CER1	-2.05895
MPHOSPH9	1.10093	PCM1	-2.05634
SP110	1.1008	EGFLAM	-2.05522
GSTCD	1.1006	LOC100130354	-2.05485
RAD21	1.10048	SEMA6D	-2.05478
GSDMD	1.10015	OXGR1	-2.05477
COMMD3-BMI1	1.09963	ZC2HC1B	-2.05421
ACTL10	1.09959	CPA4	-2.0531
SPHK1	1.09895	SRPK3	-2.05162
ZC3H3	1.09857	TRPM6	-2.04911
SNRPA1	1.09822	KIF21A	-2.04853
GALNT11	1.09773	IFFO2	-2.04824
BCL2L12	1.09773	SRPX	-2.04719
INTS7	1.09767	QRICH2	-2.04693
IFT74	1.09692	FGF1	-2.04529
TTC13	1.09672	SOX8	-2.04497
RHOD	1.09669	C2orf71	-2.04471
TARBP2	1.09652	CPS1	-2.04365
KIAA0319L	1.09635	AMPD3	-2.04353
RPA3	1.09506	AK5	-2.04337
SHARPIN	1.09483	SLC13A2	-2.04225
TMEM54	1.09479	IGF2BP3	-2.04181
IRF3	1.09457	RAD52	-2.04051
ZBTB12	1.09452	CXCL5	-2.03959
DHX9	1.0927	GRID2	-2.03872
APOE	1.09148	RCAN1	-2.03751
GBAP1	1.0914	FRMPD4	-2.03624
TMEM248	1.09108	DBC1	-2.03562
HLTF	1.09007	HILS1	-2.03377
MSH2	1.09002	MARCO	-2.03303
RHOT2	1.08965	ADAM33	-2.03105
MOSPD3	1.08926	ANK2	-2.03013
ZNF678	1.08844	HMGA2	-2.03009
OTUB2	1.08808	ACSS2	-2.02978
ARHGEF16	1.08727	MCHR1	-2.02773
ABHD12	1.08614	ZNF407	-2.02649
ANAPC11	1.08608	UTS2B	-2.0257
FAM213B	1.08564	ULK4P1	-2.02558
SEC61G	1.0841	OTUD1	-2.02461
CYC1	1.08299	KRT74	-2.02348
ADAMTS2	1.08295	2019-09-11	-2.02219
TRPM4	1.08283	INSC	-2.02141
GLOD5	1.08273	WISP2	-2.01981
C2orf15	1.08259	KLF14	-2.01917
RPS6KB2	1.08253	PLCH2	-2.0186
DTYMK	1.08233	TNFRSF8	-2.0184
MFSD10	1.08203	ZNF728	-2.01803
IARS	1.08195	PTCH1	-2.01756
RASAL3	1.08168	HOXA6	-2.01719
MNF1	1.0808	IKZF3	-2.01652
NDUFB10	1.0796	PREX2	-2.01628
VAV2	1.0793	GPR133	-2.01522
LRRC61	1.07836	RDH8	-2.01511
HEYL	1.07825	BMX	-2.01505
TMEM125	1.07812	RBM18	-2.01433
RFWD3	1.07787	IGF2BP2	-2.01327
EVI2A	1.07773	SLC10A6	-2.01302
PRDX5	1.07756	PGF	-2.01231
THBS2	1.07667	DKK4	-2.01216
TMEM63B	1.07656	FAM126A	-2.01137
CD276	1.0765	GNAL	-2.01118
CUL7	1.07619	YBX3	-2.0111
ARHGAP8	1.07607	LIPC	-2.01107
SNAPC2	1.07599	PROM1	-2.01107
FAM189B	1.07567	AK097585	-2.01078
SURF1	1.0745	MAP3K15	-2.01064
CCDC115	1.07442	TYRO3	-2.01034
SORCS2	1.07434	KIF6	-2.00957
TMEM241	1.07322	AK309922	-2.00923
LARP4	1.07242	DNM3	-2.00856
MYO19	1.07234	NBPF14	-2.00852
RPS15A	1.07234	TSPAN7	-2.00647
GPR137	1.07178	MMRN1	-2.00607
ZNF410	1.07146	MET	-2.00598
FKBP11	1.07117	SCN3B	-2.00428
DSCR3	1.0708	DSG4	-2.00212
MVB12A	1.07054	CLU	-2.00179
DNPEP	1.0705	SOX21	-2.00163
AHCTF1	1.07042	IDI2	-2.00108
KIAA0556	1.07004	ESYT3	-1.99984
MSANTD1	1.06964	MON1B	-1.99946
FHDC1	1.06908	PRIMA1	-1.9993
XPR1	1.06896	HBD	-1.99921
BUB3	1.06651	ELOVL3	-1.99853
ATP13A2	1.06561	ABCB1	-1.99807
HOMER3	1.06557	GPM6B	-1.99766
CENPW	1.06511	ME1	-1.9971
FERMT3	1.06475	2019-03-01	-1.99706
SLC25A29	1.06443	DKFZp686O16217	-1.99593
ZNF385A	1.06385	CAPN11	-1.99581
INTS3	1.06345	TMEM255A	-1.99539
CNKSR1	1.06335	AX748340	-1.99532
SH3BP1	1.06314	PPP1R12B	-1.99398
ANKRD13D	1.06237	EGR3	-1.99277
VANGL1	1.06205	GLTSCR1L	-1.99244
SLC25A39	1.06197	RASSF9	-1.99242
RHBDD3	1.06172	CCL14	-1.99192
SPI1	1.06082	PTH1R	-1.98958
KIAA1024	1.06005	METTL24	-1.98942
LIPA	1.06004	SESN1	-1.98896
RAC2	1.05994	TMEM233	-1.98849
HMHA1	1.05943	ELOVL6	-1.9879
EFNA4	1.05916	ABCA6	-1.98662
DNALI1	1.05911	OR2A14	-1.9865
BC038574	1.05887	LRTM1	-1.98436
ZNF48	1.05824	MYO1H	-1.98302
TEX10	1.05823	HCAR3	-1.98261
COMMD4	1.05807	ANKDD1B	-1.98177
ZMYND8	1.05774	PTGFR	-1.9817
AARS	1.0574	CNTN6	-1.9783
ALG1	1.05737	LAMC3	-1.97767
TRAF2	1.05725	WSCD2	-1.97757
PAK4	1.05715	PARK2	-1.97645
VPS28	1.05631	SIRT3	-1.97518
HMG20B	1.05621	AK126380	-1.97507
MFRP	1.05565	CXADR	-1.97498
POLD1	1.05563	AK094413	-1.97283
PRSS23	1.05556	SRRM2	-1.97282
RTKN	1.05554	TNFRSF10D	-1.97257
EMC9	1.05445	DENND2C	-1.97185
RAB40C	1.05404	ATP6V0A4	-1.97074
SEC24D	1.05338	CDC14A	-1.96977
PGP	1.05303	WDR86-AS1	-1.96939
ZC3HAV1	1.0526	PLAG1	-1.96828
TIA1	1.05259	IQCJ	-1.96656
IRX5	1.05257	AX746535	-1.96635
KIAA1549L	1.05218	ATP4A	-1.96609
HM13	1.05166	PCLO	-1.96505
MED23	1.05156	UGT8	-1.96385
CLTC	1.05144	AK124439	-1.96373
C8orf76	1.05126	MEOX1	-1.96137
MAPT	1.05104	FAT2	-1.96038
S100A11	1.05021	SLC17A3	-1.95651
XBP1	1.0489	CCDC134	-1.95638
PTMS	1.04878	ARSF	-1.95403
AMMECR1	1.04838	SERPINB5	-1.95384
ILDR1	1.0483	RERGL	-1.95333
PPP2R4	1.04799	TRIM15	-1.95192
ACSL6	1.04797	KANK1	-1.95151
DENND2D	1.04771	DEFB1	-1.95056
FAM110B	1.04653	ARHGEF4	-1.95026
KDM5B	1.04626	GALNT13	-1.94977
C1orf122	1.0457	DQ586822	-1.9466
KIAA1967	1.04543	KRT6C	-1.94473
C17orf62	1.04514	TMC1	-1.94373
SLC39A3	1.04491	MPST	-1.94356
FLYWCH2	1.04431	HEATR7B1	-1.94301
MSI2	1.04384	CDC25B	-1.94255
TRIM14	1.04336	LINC00632	-1.9417
KNSTRN	1.04163	AK123878	-1.94004
WWC3	1.04162	B3GNT5	-1.93869
ATOX1	1.04047	GPR87	-1.93825
AK095366	1.03981	ADCK3	-1.93602
IQCD	1.03826	RNU11	-1.93601
CCIN	1.03821	TMEM74	-1.93499
TPBG	1.03818	PSMA1	-1.93488
CSTF1	1.03794	PPP2R3A	-1.9346
DPCD	1.03766	MYL7	-1.93457
MSL1	1.03749	ARL13A	-1.93327
FKBP15	1.03694	DUSP19	-1.93263
ST3GAL4-AS1	1.0368	CSRNP1	-1.93224
ATP6V0E2	1.03647	TKT	-1.92955
CHD3	1.03566	ATP10A	-1.92819
EHD1	1.03562	KL	-1.92682
SLC2A1	1.03539	VNN2	-1.92661
SSX2IP	1.03489	HOXA7	-1.92617
SNRPB	1.03201	ACO1	-1.92604
HNRNPF	1.03195	BC036055	-1.92579
EFNA1	1.03193	C14orf166B	-1.92543
P4HB	1.03152	LAMB3	-1.92536
DYRK2	1.03129	EMP1	-1.92501
IFI35	1.03063	ABLIM3	-1.92429
SLA	1.02977	RNF216	-1.92365
RAP1B	1.02962	KCNA6	-1.92359
IFT88	1.02961	CRTAC1	-1.92302
C11orf48	1.02945	AK097432	-1.92254
C2CD4D	1.02935	FHL3	-1.92204
COPE	1.02918	CDH4	-1.92103
RPL26L1	1.02891	HOXA3	-1.91807
RGS14	1.02878	ELP5	-1.91772
TCF3	1.02832	KCTD14	-1.91669
NFKBIE	1.02678	MAMSTR	-1.91637
LAPTM5	1.02624	AX748264	-1.91561
RTN4R	1.02584	LCN10	-1.91542
MAPK13	1.02558	PKP1	-1.91539
YTHDF1	1.02556	PTPN14	-1.91456
TRAPPC10	1.02541	ZNF106	-1.91412
AGTRAP	1.02524	PRKAR2B	-1.91288
GAL3ST4	1.02513	YPEL4	-1.91257
OVOL1	1.02486	SLC14A1	-1.9113
MICB	1.02476	C10orf10	-1.91043
ITGB5	1.02476	TEPP	-1.91031
VAMP8	1.0242	LINC00162	-1.90997
DPM2	1.02276	LCN6	-1.90961
CYBA	1.02155	HOXA-AS3	-1.90945
MRGBP	1.02154	FFAR3	-1.90898
GLB1	1.02096	PGM1	-1.90892
AK091729	1.02095	TSKS	-1.90854
AK026905	1.02088	ABCC6P1	-1.90769
RPL28	1.02088	BMP6	-1.90413
RNPEP	1.02087	ALDH2	-1.90204
KCTD13	1.02076	CXCL12	-1.90174
ARID3A	1.0204	PPFIBP2	-1.90154
LPXN	1.01978	TPPP	-1.90051
RABAC1	1.01973	CCSER2	-1.8992
LAT2	1.01967	FAM26D	-1.8988
MSMO1	1.01942	HYAL1	-1.89827
ZSCAN32	1.01854	EPDR1	-1.89735
PPP1CA	1.01783	CYP39A1	-1.89666
ATP13A1	1.01693	MAP7D3	-1.8945
PLXNC1	1.01645	HTR3C	-1.89397
DMXL2	1.01643	CRISPLD2	-1.89341
THOC3	1.0164	DOCK11	-1.89328
PRPF39	1.01626	FAM149A	-1.89249
FBXO38	1.01617	CAPN6	-1.89171
ENTPD6	1.01604	AK096718	-1.8914
LFNG	1.01597	SH3BGR	-1.89059
SCCPDH	1.01549	PGM5	-1.88822
WDR25	1.01494	HRASLS5	-1.88795
PDRG1	1.01481	RASSF6	-1.88749
RPS6KC1	1.01318	ARL5C	-1.88686
PROM2	1.01271	PFKM	-1.88617
NMRAL1	1.01243	CDH16	-1.88221
BLOC1S3	1.01189	MT1M	-1.88159
NCAPD3	1.01167	MFSD4	-1.88137
CDKN2AIPNL	1.01153	MRGPRX4	-1.88123
MAPKAPK2	1.01134	ELMOD3	-1.88096
FLAD1	1.01076	LOC645752	-1.88088
MFAP3	1.01023	MPPED1	-1.88062
MCM6	1.0102	TULP3	-1.8799
SOLH	1.01016	PLAGL1	-1.87987
MED25	1.01004	INMT	-1.87962
ZNF625	1.00931	IDH3A	-1.87782
MCM7	1.0091	SGMS2	-1.87656
CBX3	1.00852	CPEB1	-1.87582
AK056073	1.00755	BC048278	-1.87572
RNF7	1.00687	DEPDC4	-1.87521
ATP6V0C	1.00684	CXCR2	-1.87404
PNPLA6	1.00587	DOK5	-1.87391
FANCF	1.00505	CHRM3	-1.87386
MPP2	1.00501	RADIL	-1.87364
PMM2	1.00414	PM20D1	-1.87359
VPS45	1.0029	DPYS	-1.87278
COL18A1	1.00287	EBF2	-1.87255
NUP54	1.00274	NPAS3	-1.87232
RABGEF1	1.00264	LOC100128750	-1.87228
GSR	1.00245	TXNL4B	-1.87225
ATP8B1	1.00228	LGR4	-1.87086
IGSF6	1.00226	DLEC1	-1.87069
PNP	1.00165	PDE8B	-1.87063
ATG4D	1.00152	MFF	-1.86814
HDAC11	1.00021	CEP112	-1.86811
ZNF581	1.00016	PRDM10	-1.86809
[truncated: 1,870 more rows]

## Sheet: S1c
LIST OF DIFFERENTIALLY EXPRESSED GENES
Early stage ER/PR-/HER-2+
UPREGULATED		DOWNREGULATED
Gene symbol	Log2 fold change; p-value<0.05	Gene symbol	Log2 fold change; p-value<0.05
ORC1	13.1204	HTR7	-11.8564
SLC6A20	8.43919	MKRN2	-11.5263
CCDC19	5.66707	CYP1A1	-10.1825
PPAPDC1A	5.28062	HOMER1	-9.91056
SGOL1	5.00943	RFX5	-9.81013
HJURP	4.82819	KIR2DS4	-9.65642
HMMR	4.76555	CSN1S1	-9.17342
HOXC11	4.7377	ST18	-8.89482
MTFR2	4.72648	MAP3K13	-8.6987
MNX1	4.71156	BC070322	-8.31955
HIST1H2BF	4.6236	TMC5	-8.19229
XRCC3	4.56936	PGA4	-8.17172
AURKB	4.46342	CUL1	-8.08271
BC014150	4.34926	HSD17B13	-8.0271
NUF2	4.30157	GPR144	-7.95458
CENPI	4.2893	ADH1A	-7.86404
EXO1	4.20267	ATP8A1	-7.74754
KIF4A	4.14422	FBXO34	-7.65609
BUB1	4.09269	GRIA1	-7.5912
NEK2	4.00888	IGF2BP2	-7.5269
DPP3	3.99419	GRIK1	-7.52487
ASPM	3.97961	GDF10	-7.4813
CLSPN	3.94664	PGA5	-7.47006
DEPDC1	3.9066	CA4	-7.45807
ANLN	3.90142	SLC22A12	-7.41943
MELK	3.9006	LHCGR	-7.17647
CNIH2	3.89414	SLC13A4	-7.16189
GRB7	3.85767	MYOC	-7.0287
PPEF1	3.84041	SMTN	-6.96434
MYBL2	3.82909	ANXA8	-6.9579
FBXO5	3.82188	CIDEA	-6.94783
FNBP1	3.81031	OTC	-6.94061
FAM83D	3.75808	IGFBP1	-6.86785
MIEN1	3.74352	MRAP	-6.86534
UBE2C	3.73669	BNC1	-6.85252
NEIL3	3.73281	MIA2	-6.84871
ASCC2	3.72086	AQP7P1	-6.84171
CDKN3	3.68773	SHBG	-6.82655
GABRD	3.68495	TUSC5	-6.6862
NT5DC4	3.66374	PGA3	-6.6376
TINCR	3.66079	CPA1	-6.60037
COL6A3	3.63096	ARMC4	-6.56858
CIT	3.62883	PCK1	-6.56394
DTL	3.61908	C14orf180	-6.5312
SMYD3	3.6144	RGS22	-6.53092
ZMYND8	3.59407	FRMD1	-6.51982
IQGAP3	3.57789	PLIN4	-6.48838
BIRC5	3.56411	CSN2	-6.4834
TPX2	3.55642	C16orf82	-6.46627
RRM2	3.5523	SCARA5	-6.45852
BMP1	3.54729	CIDEC	-6.44153
NME1	3.52287	ADH1B	-6.43121
HPCAL1	3.49066	HHATL	-6.42013
HIST1H2AE	3.48315	CD300LG	-6.4032
HIST1H2AG	3.47534	TMEM132C	-6.40014
UBE2T	3.47351	C19orf80	-6.39396
KIF20A	3.4598	KCNIP2	-6.3734
HIST1H2BJ	3.45966	AQP7	-6.36963
GPRIN1	3.45856	APOA1	-6.29084
BC014312	3.44507	FAM196B	-6.27696
CDC25C	3.43562	NPY2R	-6.26589
CCNE2	3.42961	TIMP4	-6.25866
E2F8	3.42846	SERPINA3	-6.24908
NCAPH	3.42787	FIGF	-6.19858
UHRF1	3.41787	HPD	-6.18804
NSDHL	3.41356	ZNF683	-6.16363
CKAP2L	3.39613	PI16	-6.15734
CEP55	3.37979	GPD1	-6.15453
RAD54L	3.36315	HOXC9	-6.14805
CDK1	3.35761	NLRP2	-6.14544
HIST2H2AA4	3.34881	PLIN1	-6.13926
SPC24	3.33392	MDM2	-6.10904
SKA2	3.31834	CEACAM21	-6.07331
TROAP	3.31325	FABP4	-6.06517
ERCC6L	3.30507	HEPN1	-6.0514
CDC20	3.29033	WDR16	-6.03773
PPP4R1	3.28781	EPB42	-6.02787
DBNDD1	3.27906	VIT	-6.02771
DEPDC1B	3.27363	TRHDE-AS1	-6.02619
PKMYT1	3.27235	LEP	-6.01803
PDXDC1	3.25187	PAK7	-6.01791
CASC5	3.24438	NAPG	-6.00237
KIF14	3.24035	PHC1	-5.99896
ORC6	3.23872	GLYAT	-5.96746
CENPF	3.23424	NXNL1	-5.95432
ODF2	3.23026	XKR9	-5.94398
DLGAP5	3.22438	TEPP	-5.9393
CDC45	3.21522	SLC19A3	-5.89521
ACYP1	3.18967	AK000840	-5.88394
BC069212	3.18915	AQP7P3	-5.88292
WISP1	3.18529	KCNJ16	-5.85851
VPS13B	3.18341	MUC1	-5.82464
HTRA2	3.18246	TRPM1	-5.7845
LRRC15	3.16262	HEPACAM	-5.77816
WDR62	3.15657	ATP1A2	-5.75104
HMGB3	3.12619	LRRC3B	-5.74151
MLF1IP	3.12145	KLB	-5.74139
CKAP2	3.11994	SLC7A14	-5.72651
MGRN1	3.11871	AX748440	-5.71291
MKI67	3.0912	GPR50	-5.70533
PTTG3P	3.08406	BCL2L2	-5.69085
CCNB2	3.07164	CDH20	-5.64826
BUB1B	3.0697	CLEC18C	-5.64819
ARRDC1	3.06065	TNNT3	-5.64541
SLC7A5	3.04219	ENO2	-5.64301
PLK1	3.03523	TNXB	-5.64271
SPC25	3.02833	LOC100133920	-5.63714
TK1	2.99462	MYO1D	-5.62855
KIF18A	2.98872	KLK2	-5.55548
SKA3	2.98844	CLDN19	-5.55487
CDCA8	2.98712	ADIPOQ	-5.54377
TCIRG1	2.98091	SLC7A10	-5.53709
CDCA5	2.97984	BTNL9	-5.53645
VEGFA	2.95311	GPR112	-5.51014
KIAA0101	2.94708	BAGE	-5.49557
TICRR	2.92778	ACVR1C	-5.49415
POLQ	2.92735	OTOF	-5.4651
MAGED2	2.92349	DES	-5.45
HIST1H2BL	2.90408	SRRM2	-5.44125
TTK	2.89813	FBXO40	-5.42201
STARD3	2.89621	LYVE1	-5.41924
CENPE	2.89078	TNMD	-5.41157
NCAPG	2.86366	DQ593624	-5.41026
CTXN1	2.86355	GYS2	-5.3952
SHCBP1	2.85817	KCNC2	-5.37394
SLC12A8	2.84794	USP54	-5.37012
PTTG1	2.83435	DDR1	-5.37001
AURKA	2.82902	FXYD1	-5.33937
FAM111B	2.82506	TRPM3	-5.33116
FN1	2.82277	TMEM196	-5.32622
LGALS8+AC0-AS1	2.80538	NTS	-5.32512
CCNA2	2.78184	SLC26A4	-5.32331
GTSE1	2.77734	PLA2G7	-5.30807
CCDC64	2.77529	IL25	-5.30687
KIFC1	2.74173	AQPEP	-5.30584
NASP	2.70774	MYH1	-5.3007
HIST1H2BK	2.68719	SGCG	-5.29808
LCTL	2.68335	FAM180B	-5.29806
FANCD2OS	2.67708	ZNF728	-5.29624
ASF1B	2.67434	TMEM169	-5.28774
OLR1	2.6722	ATP12A	-5.27322
HN1	2.66715	ACSM2A	-5.25536
CLTB	2.6665	ALDH1L1-AS2	-5.25192
ESCO2	2.66232	C12orf39	-5.2416
RAD51	2.6399	APBA2	-5.23522
RTKN2	2.63978	SCN5A	-5.21991
HIST1H2BD	2.63665	TAC1	-5.21935
ZWINT	2.62387	RAX2	-5.21637
KIF4B	2.62386	MAP1LC3C	-5.21594
CCNB1	2.62327	TPO	-5.21141
DQ577420	2.61647	SOX1	-5.19124
TRIP13	2.61224	HSPB7	-5.18727
CKS2	2.61222	C1QTNF9	-5.18526
C15orf54	2.60604	PKHD1L1	-5.18311
GINS1	2.5974	MLXIPL	-5.18184
CYLD	2.5822	LINC00636	-5.17551
KIF11	2.57302	CSN1S2AP	-5.16935
KIF23	2.54708	BC150503	-5.16854
CDC25A	2.54259	NDC1	-5.16539
HOXC13	2.54003	SCN2B	-5.15433
KCNK1	2.53337	NINL	-5.13528
PRC1	2.53164	CYP19A1	-5.13143
HIST1H2BE	2.51591	GPIHBP1	-5.12077
ST7	2.50882	HSPB6	-5.11912
KCTD15	2.50227	ALB	-5.10371
LYPD1	2.4956	LOC100128593	-5.09861
OIP5	2.49554	KY	-5.09661
ARL1	2.46897	ELANE	-5.0887
SH3BGR	2.46619	RSPO1	-5.08461
ZDHHC12	2.44036	GSN	-5.08227
ESPL1	2.43582	RDM1	-5.07682
AUNIP	2.41614	EFCAB1	-5.07564
TSTA3	2.41241	LRRN4CL	-5.07476
E2F1	2.40998	ST8SIA2	-5.07188
MAD2L1	2.39916	SGK2	-5.06811
SULF1	2.38133	ABCA8	-5.06635
SLC19A1	2.36982	RTDR1	-5.06633
PPME1	2.34884	SDPR	-5.06445
ADM2	2.34679	LILRA5	-5.05983
RECQL4	2.34348	CFD	-5.05817
PLEKHA8	2.33895	CLEC3B	-5.02011
ANKRD22	2.33858	GSTM2	-5.01828
UBE2S	2.33067	G0S2	-5.01305
DIAPH3	2.3292	RNF186	-5.00419
CHID1	2.3253	LIPE	-5.00047
MROH1	2.31843	CYP3A7	-4.99525
NCAPG2	2.30555	VIP	-4.98982
NAP1L4	2.29866	IKZF4	-4.9881
IDH2	2.29119	EGFEM1P	-4.98455
BMP8A	2.28142	CCDC169	-4.97728
LMNB1	2.26802	TMEM257	-4.97588
SLC39A4	2.2654	CYP4F22	-4.97225
WDYHV1	2.26142	LOC100132247	-4.95119
BCL2L12	2.2525	MYRIP	-4.94738
AKT1	2.24779	ANGPTL5	-4.94648
FBXL18	2.23192	GLP2R	-4.94626
F12	2.23057	CYP4F24P	-4.94183
STRA13	2.21225	PAX5	-4.93373
RUSC1	2.20354	DPP4	-4.89961
ECE2	2.20278	PYGM	-4.88351
CAB39	2.19879	FRRS1L	-4.88118
DAP3	2.19179	FAM205B	-4.87888
CTHRC1	2.17437	SLC14A2	-4.8711
PYCR1	2.17006	SLC7A3	-4.86366
ADAM15	2.16539	DPPA5	-4.85773
E2F2	2.13976	SYT14	-4.84728
UBAP2L	2.13722	GGT2	-4.84694
LOC100128338	2.13016	CCDC39	-4.8424
MTHFD2	2.1261	C9orf135	-4.83362
ESRP1	2.1144	NYAP1	-4.83327
TONSL	2.09418	PIWIL2	-4.83031
SMUG1	2.08219	LALBA	-4.82633
GGCT	2.06745	ABCB5	-4.82592
CENPM	2.06627	CLEC4GP1	-4.81527
C7orf50	2.05015	C2orf73	-4.81081
ADAMTS4	2.03533	PROK1	-4.80989
KIAA1524	2.01987	CAPN11	-4.80941
RACGAP1P	2.01686	GABRA4	-4.80735
C16orf59	2.01587	RTN3	-4.80466
C1QTNF6	2.00929	ZCCHC6	-4.80254
HSPBP1	2.00735	MUC4	-4.80099
CRB3	2.00298	NNAT	-4.79411
GSG2	1.99742	CELP	-4.78827
SLC52A2	1.98748	KCNE1	-4.77928
ARHGAP11A	1.97229	HAS1	-4.7761
TOP1P2	1.96531	CMTM5	-4.77597
MAP7	1.96307	GPR142	-4.76384
ABRACL	1.95505	CYP24A1	-4.76044
SLC37A1	1.95199	NUDT4	-4.75854
TMED3	1.9515	C2orf40	-4.75763
ENY2	1.9486	ATRX	-4.7539
BLNK	1.94745	IRS4	-4.7443
MICAL2	1.93725	AX747174	-4.74131
SDCCAG3	1.93323	FRMPD2P1	-4.74095
POC1A	1.93176	ALDH3A1	-4.73979
RHPN1+AC0-AS1	1.91024	ABHD17A	-4.73883
HSD17B6	1.89911	PENK	-4.73429
PAFAH1B3	1.89071	SCG3	-4.73243
IDE	1.8886	RBP4	-4.72942
SLC39A9	1.86553	IKZF2	-4.72792
TRIM11	1.86507	IL17B	-4.7249
FDPS	1.85617	APOB	-4.72167
FBXL6	1.8539	SAA2	-4.72104
RACGAP1	1.83755	MOV10L1	-4.70729
HNRNPA3	1.83341	HSPB3	-4.70217
GORAB	1.81508	AK091688	-4.6975
TMEM9	1.81056	AK094196	-4.69656
TBL2	1.8039	CYP4F30P	-4.69502
TUBA1C	1.80213	MASP1	-4.68178
H2AFZ	1.79541	TMEM2	-4.67926
GMPPA	1.7946	CHRDL1	-4.67658
FAM49B	1.7942	AMPH	-4.67499
RPL35A	1.79235	EPB41L4B	-4.67285
YWHAZ	1.77896	BC039437	-4.67179
FANCI	1.77892	AK130904	-4.67092
H2AFX	1.77771	KCNA4	-4.66456
TACC3	1.77445	NPAP1	-4.65431
RCC1	1.77307	ASPA	-4.6453
HIST1H2AC	1.7633	OR2L2	-4.64473
GRM2	1.75935	ADH4	-4.64392
PCDH17	1.75198	HEPACAM2	-4.64377
CENPN	1.74845	AX746677	-4.63386
PSME4	1.74355	C6	-4.62034
MCM4	1.74303	ACACB	-4.62014
S100A16	1.7416	GPX3	-4.61817
ASNS	1.73696	PCK2	-4.60944
EPCAM	1.73686	TP63	-4.6064
SLC6A9	1.73382	CRHBP	-4.60097
DONSON	1.73124	FGF1	-4.59563
NIN	1.7296	FGF10	-4.59275
CCDC167	1.7293	DKFZp434L187	-4.58845
SLC35A2	1.72185	PSG1	-4.5794
MTA3	1.7106	PI15	-4.57481
RPLP0P2	1.70906	ACMSD	-4.56205
SLC2A1	1.70683	ZBTB16	-4.5583
AK296947	1.69335	LOC389033	-4.5576
CENPL	1.69312	PHF20	-4.55365
LSR	1.68062	CASQ2	-4.55255
ATXN2L	1.67838	ATOH8	-4.54453
ADAM19	1.6686	IGFBP6	-4.54064
KIF24	1.64239	ANGPT4	-4.5384
ATIC	1.64009	OR2F1	-4.53605
KRAS	1.6303	OVCH1	-4.53555
CNIH4	1.62431	MMRN1	-4.52224
ELF3	1.61963	OXTR	-4.52167
CHML	1.61885	SLCO1A2	-4.51765
MAGED1	1.61274	ABCA9	-4.51642
BRI3BP	1.60151	DNER	-4.49093
PHF19	1.6001	TPST2	-4.49036
INTS7	1.59795	PTPRQ	-4.49016
PLAUR	1.59193	GAL3ST3	-4.48927
GIPC1	1.58566	ADAM33	-4.48722
PFN2	1.58484	VN1R2	-4.48627
DCAF13	1.5736	OR5P3	-4.47897
ATP6V0B	1.56846	CHIAP2	-4.47873
PCNA	1.56512	INPP4B	-4.47696
PTPDC1	1.56387	LRP2	-4.47453
TPRN	1.56124	SCN2A	-4.47357
FEN1	1.56045	SERPINA4	-4.47338
MTFR1	1.56027	C7	-4.47334
DDX39A	1.55265	ADAP1	-4.47261
RIPK2	1.55235	IFNA8	-4.45151
SGOL2	1.55204	SCN3A	-4.44474
LRWD1	1.5422	ZNF449	-4.4402
SRP9	1.53864	FPR2	-4.43904
EBP	1.53629	ACSM5	-4.43753
KRT8	1.52649	NRG1	-4.43567
DBF4	1.51963	RDH5	-4.43519
SLC52A3	1.51245	MYH11	-4.43377
TRIM59	1.51172	FERMT1	-4.43116
PRKD2	1.50767	CSRNP3	-4.42716
S100A11	1.50569	ABCA10	-4.42466
ALG3	1.49964	C1QTNF7	-4.42319
LRR1	1.48981	AX747550	-4.42237
ZNF367	1.46823	C1orf213	-4.42124
RPS10	1.46291	GPM6A	-4.42048
KNSTRN	1.46018	COL17A1	-4.4189
NUDC	1.45475	KIAA1239	-4.41565
DNM2	1.44762	TGFA	-4.41169
SPG21	1.44597	LGALS12	-4.41078
TIMELESS	1.44372	SCN4A	-4.41019
G6PD	1.43888	ASPG	-4.40876
OVOL1	1.43848	PAMR1	-4.40469
COMTD1	1.4335	MRGPRX3	-4.40383
MNF1	1.43344	AL832797	-4.3789
ENTPD7	1.43328	CYP1A2	-4.36856
RNASEH2A	1.43074	1-Dec	-4.36731
FAM83H	1.42998	RERGL	-4.3634
PAIP1	1.42276	GPBAR1	-4.36236
EFNA4	1.42035	GSTM5	-4.35918
HDGF	1.41775	LMO3	-4.35612
LAGE3	1.41533	PROKR2	-4.35211
H2AFY	1.41512	KCTD4	-4.3469
MTERFD1	1.41437	TREH	-4.34472
NVL	1.41398	AADACL3	-4.34259
TC2N	1.41144	TSHB	-4.33844
BOLA2	1.40711	LINC00671	-4.33592
PNP	1.40698	UCP1	-4.32427
NGLY1	1.40594	CD28	-4.32088
TEAD2	1.40066	NLRP3	-4.32075
WDR34	1.39821	SMYD1	-4.31728
TMEM63B	1.39813	MIR548F5	-4.31327
ACLY	1.39498	NPR1	-4.31259
MIF	1.39365	DPRX	-4.3104
C20orf24	1.39032	MSH2	-4.30959
ZNF207	1.38775	MRGPRX2	-4.30384
SMG7	1.38575	SVEP1	-4.28934
PHKG2	1.3788	PLCXD3	-4.28888
NOL6	1.37662	PEBP4	-4.28831
CACFD1	1.36616	OR2L13	-4.28574
SRXN1	1.36297	HBA1	-4.28453
SPPL2B	1.35866	ITIH5	-4.28301
TMSB10	1.35767	CLEC4G	-4.27754
HSPE1	1.3555	ZMYND10	-4.2769
DSN1	1.35465	DPP6	-4.2685
FAM89B	1.34765	TP53AIP1	-4.2653
RABIF	1.34764	COL4A6	-4.2631
SNRPG	1.34656	CYP3A4	-4.2626
CCT5	1.34532	RPE65	-4.2573
SYNGR2	1.34423	TP73	-4.2555
RPS6KB2	1.34358	PLAC9	-4.25519
PGP	1.34226	AK307246	-4.25476
PUS7L	1.34053	CCDC178	-4.2526
SSX2IP	1.33862	TRHDE	-4.25099
PSMD4	1.33102	LAMA3	-4.24628
SEPHS2	1.33022	ESRRB	-4.24366
MARCKSL1	1.32915	B3GALT1	-4.24365
GARS	1.32771	PRRG3	-4.24216
COPB1	1.32337	MEOX1	-4.241
KRT7	1.31983	CHL1	-4.2379
COA6	1.31087	CA3	-4.23601
TXN	1.30984	CACNG7	-4.23589
GLRX2	1.30543	CACNA1G	-4.22646
PRDX5	1.30333	HCRTR1	-4.22591
HMGA1	1.29928	AVPR2	-4.22408
ZSWIM4	1.29908	MYH13	-4.22284
TIMM17A	1.29856	MESTIT1	-4.2209
SEC13	1.29708	AB231711	-4.21743
ARHGAP11B	1.29451	MAP7D2	-4.2169
SLC39A1	1.2933	GNAL	-4.21572
CLDN4	1.28666	RAB30	-4.21367
NACC1	1.28219	FGF16	-4.20759
SET	1.28162	MAP1B	-4.20505
ALDOA	1.28001	SLC25A14	-4.20313
C8orf76	1.27976	ADRA1A	-4.20085
BOLA3	1.27454	MYEOV	-4.19947
GGPS1	1.2717	AIPL1	-4.19699
CLDN7	1.26528	RHOXF1	-4.19296
ARHGDIA	1.26524	LRRC2	-4.19187
PMM2	1.26466	BEGAIN	-4.18861
FLAD1	1.26371	LRRC36	-4.18851
RFWD3	1.26316	NRGN	-4.18492
UCHL5	1.26312	UGT2B4	-4.18272
HM13	1.26129	ANKRD53	-4.18146
NTMT1	1.26118	CADM2	-4.17998
SLC39A7	1.26003	AOC3	-4.16893
CCZ1B	1.25894	COL28A1	-4.1665
ISOC2	1.25852	NOD2	-4.16606
CYCS	1.25759	BMX	-4.1634
PARP1	1.25304	PACRG	-4.16165
SLC4A5	1.24872	GRIA4	-4.16103
USP39	1.24834	HAP1	-4.15472
SSBP1	1.24524	CNN1	-4.15472
PSMD14	1.24521	SLC2A4	-4.15287
TP53RK	1.23762	PTPRT	-4.14187
TAGLN2	1.2374	CD36	-4.13919
HNRNPAB	1.23734	RBM18	-4.13831
VANGL1	1.23604	ZNF571	-4.13353
ARPC5L	1.2329	GOLGA8DP	-4.13303
AURKAPS1	1.22564	SCTR	-4.13086
SERF2	1.22399	NMUR1	-4.1223
PRDX4	1.22127	SLC17A7	-4.12199
MIS18A	1.22096	MORC1	-4.12058
ALYREF	1.22072	ACP2	-4.1199
SPINT2	1.21731	SLC23A1	-4.1186
ADIPOR1	1.21274	CAMTA1	-4.11489
HEATR2	1.21221	SLC7A4	-4.11286
RANGAP1	1.21191	NTF4	-4.11105
BUB3	1.20487	ITGA7	-4.11067
COX6C	1.20099	INMT-FAM188B	-4.10976
ALG2	1.19688	PAPPA2	-4.10544
TIMM17B	1.19642	THEMIS2	-4.10059
ARF1	1.19486	MYB	-4.09945
LSM4	1.19325	NDRG4	-4.09544
KDELR2	1.18912	PKD1L2	-4.0886
PHTF1	1.18455	TLR6	-4.08676
MEMO1	1.18118	SCRN3	-4.08614
RFC2	1.17882	FBLN2	-4.08555
TCEB1	1.17314	ANGPTL7	-4.08199
MTFP1	1.17062	RGR	-4.07633
MAPKAP1	1.16841	ZNF833P	-4.07623
C9orf91	1.16822	CEP170	-4.07558
TBCE	1.16802	LPL	-4.07546
TXNDC17	1.16559	LRTM2	-4.07325
TMEM8A	1.16483	GPAM	-4.06687
MRPL19	1.16149	FER1L5	-4.06213
MANF	1.1595	ACADM	-4.06136
CACYBP	1.15512	XPNPEP2	-4.06013
ILF2	1.14989	CNGA4	-4.05624
BAIAP2L1	1.14922	ZNF484	-4.05166
RCC2	1.1461	RPL23AP32	-4.04976
TDP1	1.14608	ART4	-4.04788
TMEM183A	1.14016	GFRAL	-4.04666
SNRPB	1.13853	CLCA4	-4.04589
AP1S1	1.13718	FHL1	-4.04374
SEC61G	1.12586	TCF21	-4.04167
ZC3HAV1	1.12446	SLC27A6	-4.04037
MRPL36	1.1184	FGB	-4.04008
B4GALT3	1.11477	GAP43	-4.03953
CYP51A1	1.11373	GRIA2	-4.03566
CMC2	1.1134	CCL14	-4.03285
NIPSNAP1	1.10806	LRCH2	-4.02712
ZDHHC16	1.10714	CCL28	-4.02413
SSR4	1.10137	C15orf32	-4.02351
CFL1	1.10128	SYCP2	-4.02052
CDK5	1.10121	RBFOX3	-4.01841
HN1L	1.09883	INMT	-4.01833
TPM3	1.09849	PAAF1	-4.01732
CALR	1.09465	ABP1	-4.01095
ZDHHC9	1.09464	PDE2A	-4.00663
ATF5	1.09459	CEP97	-4.00603
COPG1	1.09151	MMP27	-4.00333
AB209061	1.09115	NOVA1	-4.00151
UBE2L3	1.08707	PRG4	-3.99938
SYNCRIP	1.08548	CYP4F12	-3.99766
FAM58A	1.08397	CDHR5	-3.99758
HNRNPF	1.0812	ITGAD	-3.99681
SLC20A1	1.07893	GPR182	-3.99385
PKM	1.07866	HLA-J	-3.98825
PPP4C	1.07846	MEF2D	-3.9862
CASP3	1.07613	C14orf178	-3.9857
ATP5G3	1.07611	AGAP11	-3.98425
SHMT2	1.07279	CASC1	-3.9822
MRPL14	1.06909	MAGED4	-3.98024
NDUFS6	1.06567	EXOC6	-3.97691
RTKN	1.06449	TPTE2	-3.97269
SHB	1.05863	CHURC1-FNTB	-3.97224
AP1M2	1.05707	GFRA2	-3.97009
MRPS18A	1.05136	ALDH1A2	-3.96719
F11R	1.04717	DLK2	-3.95789
DAP	1.04643	WIF1	-3.95633
TSEN15	1.04596	DSC1	-3.95461
GPR89A	1.04465	EXT2	-3.95343
SHFM1	1.03798	ZSCAN4	-3.95323
COPA	1.03727	CYB5R3	-3.95321
MBOAT7	1.03614	DRG2	-3.9529
ACP1	1.0355	GFAP	-3.95241
CCT3	1.03296	DNASE1L3	-3.95099
SDF2L1	1.0324	WAPAL	-3.94981
THOC3	1.03197	TCEAL2	-3.94769
DNAJC9	1.03186	DCDC2	-3.94756
MORF4L2	1.02195	SAA1	-3.94721
COPB2	1.02153	TP53TG3	-3.94713
ORMDL2	1.01587	SNORA21	-3.94667
GPI	1.01476	PTF1A	-3.94623
TFB2M	1.01458	ZNF214	-3.94212
PFDN2	1.01352	RGPD8	-3.94108
GUK1	1.00556	SEMA6D	-3.94036
PDIA4	1.00537	MUC3A	-3.93929
APOA1BP	1.00516	STXBP5	-3.93549
BCL3	1.00381	FGL1	-3.93444
EZR	1.00334	TFAM	-3.93301
SRPRB	1.00101	F10	-3.93118
		ESR1	-3.92977
		HPSE2	-3.92661
		TMC6	-3.92332
		MKKS	-3.92303
		PGM5	-3.92133
		DISC1	-3.92101
		GAB4	-3.92041
		ELMO3	-3.9169
		EDN3	-3.91626
		OR2L3	-3.91323
		USP17L6P	-3.91248
		EML1	-3.9114
		ALDH1L1	-3.91136
		SPOCK3	-3.91084
		NLRP13	-3.90916
		MAS1L	-3.90843
		ABCG2	-3.90789
		TRDN	-3.90704
		TPTE2P3	-3.90511
		OPN1MW	-3.90357
		NTRK2	-3.90239
		MPPED1	-3.90239
		GRPR	-3.90072
		MYOM1	-3.89639
		RDX	-3.89524
		ACBD5	-3.89509
		TMEM178A	-3.89369
		RASL10A	-3.89183
		SERPINF2	-3.89086
		BC045738	-3.89035
		FOXK2	-3.88874
		CACNB2	-3.88859
		RBFOX1	-3.88742
		AK096898	-3.88064
		LCN6	-3.87745
		AL390170	-3.87572
		LEPR	-3.87219
		ADRB3	-3.87121
		C11orf87	-3.87106
		PSD2	-3.86463
		MS4A6E	-3.8641
		PCOLCE2	-3.86373
		KLHL29	-3.86272
		PYY	-3.85982
		CCDC38	-3.85877
		FKBP8	-3.85648
		ANO10	-3.85437
		LONRF1	-3.85373
		EPHA5	-3.85288
		NLGN4Y	-3.84831
		TMEM44	-3.84611
		SLC13A2	-3.84456
		C17orf66	-3.84321
		ANKRD29	-3.8377
		LY6G6D	-3.83711
		ITPRIPL1	-3.83536
		CABP1	-3.83469
		TCF23	-3.83352
		GOLGA8G	-3.82958
		SERPIND1	-3.8295
		FEZF2	-3.8272
		KIF3A	-3.82502
		PLEKHA6	-3.82355
		NOS1	-3.82227
		ANKFN1	-3.82151
		SHOX	-3.81962
		ACTB	-3.8099
		TNNI1	-3.8045
		PTH1R	-3.80269
		AK126380	-3.79896
		KIF5A	-3.79768
		BTN1A1	-3.79163
		AOC4	-3.79072
		SYCP2L	-3.78956
		PTPRO	-3.78598
		DKFZp434A128	-3.7831
		AK074396	-3.78263
		ADCYAP1R1	-3.77676
		CRTC1	-3.77498
		CRH	-3.77213
		LOC100288142	-3.76973
		TNNT2	-3.76752
		PCDHGA9	-3.7623
		SCN4B	-3.76072
		LILRB5	-3.76006
		C13orf45	-3.75762
		MUTYH	-3.75753
		TMEFF2	-3.75705
		LRRTM2	-3.75521
		CDKL5	-3.75356
		MEOX2	-3.7535
		AK097585	-3.74898
		NSG1	-3.74894
		ETF1	-3.74624
		OGN	-3.74584
		MAMDC2	-3.73743
		RNF157	-3.73603
		DKFZp434P0216	-3.73565
		SNORA7B	-3.7349
		MYOT	-3.7343
		FREM1	-3.73196
		DKFZp434F1622	-3.72803
		FAM64A	-3.72622
		USP17L2	-3.72486
		PPARG	-3.72466
		KIR2DL3	-3.71851
		BEX1	-3.71334
		MYZAP	-3.71276
		CA6	-3.70833
		GDAP1L1	-3.70807
		PRSS42	-3.70678
		PDZRN4	-3.70429
		OR2T4	-3.70426
		MST1L	-3.70093
		ANGPTL1	-3.699
		CCL16	-3.69875
		LOC339593	-3.69769
		GPR133	-3.69003
		KRT77	-3.68893
		CAV1	-3.68847
		CD244	-3.68512
		SCN7A	-3.68148
		SPHKAP	-3.68007
		PDZD3	-3.67873
		CCL21	-3.67609
		PDE1C	-3.67608
		NLGN3	-3.67576
		FRMPD2	-3.67557
		FAM228A	-3.67064
		CMA1	-3.66766
		C21orf15	-3.66593
		DMRT2	-3.66422
		MYH2	-3.65951
		KIF25	-3.65726
		MAOA	-3.65624
		AOX1	-3.65298
		S100G	-3.65163
		AK301968	-3.65046
		NDRG1	-3.6488
		CYTIP	-3.64809
		CSPG5	-3.64782
		ACTRT2	-3.64717
		LRRIQ3	-3.64659
		TENM2	-3.64438
		HSD17B1	-3.64429
		BMPER	-3.64241
		PDK4	-3.63626
		CGA	-3.63512
		MUSTN1	-3.63275
		SFTPC	-3.63104
		CARS	-3.63097
		BC049386	-3.63076
		NPM1	-3.63067
		MFAP4	-3.62767
		IL33	-3.6275
		SERINC3	-3.62696
		LOC101054525	-3.62681
		VPS53	-3.62474
		IGSF10	-3.62338
		BC071797	-3.62283
		SPINK5	-3.61943
		TOM1L2	-3.61805
		CPEB1	-3.61774
		NAALAD2	-3.61564
		MYOZ3	-3.61521
		LOC392196	-3.61241
		XAGE3	-3.60459
		IGLL1	-3.60373
		ARSK	-3.60106
		TTLL6	-3.59896
		RNF112	-3.59866
		NECAB1	-3.5973
		AQP2	-3.59655
		CLDN5	-3.58874
		AK5	-3.58727
		TMC2	-3.58408
		LRRTM4	-3.57837
		ADAMTS18	-3.57458
		PAX3	-3.57428
		ADARB2	-3.57205
		DPT	-3.56965
		AK091906	-3.56893
		FLNB	-3.56604
		FAM24B-CUZD1	-3.56539
		OR10A6	-3.56494
		CRB1	-3.56316
		NEUROG2	-3.56228
		LCE1C	-3.55893
		WDR86-AS1	-3.55769
		NSUN4	-3.55578
		MAATS1	-3.55362
		GPC3	-3.55232
		BRWD3	-3.55227
		FRMPD1	-3.55149
		GOLT1B	-3.54973
		STAB2	-3.5489
		SLC6A12	-3.54784
		LARS	-3.54368
		LCN10	-3.5432
		HOXA2	-3.54231
		JDP2	-3.53981
		PDE4C	-3.53946
		KLHL13	-3.5366
		MYO7B	-3.53399
		MYOCD	-3.53152
		GPR146	-3.53078
		AFM	-3.52846
		CDKL2	-3.52836
		POLR3D	-3.52604
		HOXA6	-3.52568
		KIAA1456	-3.52496
		BEX5	-3.52394
		SPATA22	-3.52204
		PGR	-3.52093
		SORBS1	-3.5178
		DNAH6	-3.51756
		GDA	-3.51532
		RBP7	-3.5139
		FOS	-3.512
		ABO	-3.51156
		FAXDC2	-3.51147
		ZNF800	-3.51083
		CLDN11	-3.51
		HOXA5	-3.50675
		SNORA17	-3.50459
		SAMD5	-3.50326
		TMEM100	-3.50101
		ANGPT1	-3.5001
		FGF22	-3.4981
		DEFB132	-3.49723
		AX747590	-3.49631
		HIF3A	-3.49297
		RELN	-3.49094
		TP53BP1	-3.48822
		ADAR	-3.48621
		SLC22A3	-3.48535
		NIPSNAP3B	-3.48401
		LOC340074	-3.48076
		BAI3	-3.48004
		PREX2	-3.4755
		DPY19L2P2	-3.47427
		TSPO2	-3.47013
		LUZP2	-3.46986
		FHOD1	-3.46796
		CYSLTR2	-3.46358
		SLC34A2	-3.46302
		BC152380	-3.46011
		CLDN10	-3.45703
		SRPX	-3.45689
		STC2	-3.45672
		OR10A3	-3.45653
		CRHR2	-3.45642
		TMEM37	-3.45623
		ASGR2	-3.45531
		SLC22A24	-3.45121
		CCDC158	-3.44956
		ANKRD65	-3.44881
		LGI4	-3.44876
		HBG2	-3.44791
		PLCXD2	-3.44759
		PDE3B	-3.44522
		AK091070	-3.44345
		NAT8L	-3.4429
		LOC100287639	-3.44171
		MACROD2	-3.43994
		TCEAL5	-3.43819
		GPR17	-3.43744
		OR5P2	-3.43644
		S100A13	-3.43308
		PLP1	-3.43276
		TMEM184B	-3.43026
		CHRM2	-3.42864
		ARHGAP20	-3.42739
		BC043188	-3.42633
		KLHL33	-3.4245
		CHODL	-3.42416
		ATP4A	-3.4227
		ADGB	-3.42033
		CTXN3	-3.41765
		TMEM217	-3.41536
		GYG2	-3.41531
		INSC	-3.40964
		SLC30A9	-3.40675
		FGF8	-3.40544
		GALNT16	-3.40215
		KIT	-3.40005
		SEMA3G	-3.39916
		KLHDC1	-3.39791
		LMOD1	-3.39616
		PAK3	-3.3961
		DQ786280	-3.3917
		DKFZP434L187	-3.39015
		AK096718	-3.38858
		GOLGA6C	-3.3836
		TRIM73	-3.38253
		SSTR1	-3.38145
		HMGA2	-3.38112
		CCDC85A	-3.38017
		MGARP	-3.3786
		ITLN1	-3.37803
		KLHL4	-3.3777
		PARP10	-3.37645
		AK311291	-3.37285
		GRIP1	-3.37174
		WSCD2	-3.37168
		TSHZ2	-3.3705
		TUBB2B	-3.36649
		SNCAIP	-3.36553
		CGB7	-3.36485
		LIN7A	-3.36331
		HSPB2	-3.36191
		ANGPTL4	-3.36075
		PRSS55	-3.36032
		FHL5	-3.35688
		USP25	-3.35546
		AMIGO2	-3.35521
		PLIN5	-3.35483
		ADAMTS5	-3.3519
		CADM3	-3.35096
		FAM71A	-3.34886
		SCN3B	-3.34838
		ASTN1	-3.34828
		FAM150B	-3.34711
		AK127270	-3.34475
		HBG1	-3.34415
		DARC	-3.34226
		KCNMB2	-3.34189
		PPP3CA	-3.34102
		C5orf64	-3.3365
		UBQLN3	-3.33298
		OR10V1	-3.33214
		LRFN5	-3.32804
		TF	-3.32742
		TCEAL7	-3.32579
		FOSB	-3.32572
		NGFR	-3.32472
		YPEL4	-3.32462
		EBF1	-3.32445
		C21orf88	-3.32412
		ENDOU	-3.32407
		PHYHIP	-3.3166
		MME	-3.31621
		ATXN1	-3.31388
		DIO3OS	-3.31292
		C1QTNF9B	-3.31054
		ALLC	-3.31032
		GPER	-3.30893
		CES1P1	-3.30878
		LINC00341	-3.30724
		PTPN12	-3.30722
		KIAA0408	-3.30432
		SLC2A2	-3.30299
		IGFN1	-3.30181
		SYCE1	-3.29852
		CDO1	-3.29725
		LIFR	-3.29652
		CYP2A6	-3.29535
		LOC643699	-3.29257
		FAM189A2	-3.29154
		PPP1R14A	-3.29097
		AKAP12	-3.29055
		PMS2P5	-3.2904
		HAPLN4	-3.28898
		SLC4A7	-3.28621
		PDE11A	-3.2859
		ACTG2	-3.28506
		DSG4	-3.28396
		TYR	-3.2835
		AADACL2	-3.28265
		CD209	-3.28262
		TNFRSF8	-3.28147
		CNR1	-3.28026
		AGTR1	-3.27966
		BC069809	-3.27939
		MYL6	-3.27732
		HTR3C	-3.27655
		USHBP1	-3.27627
		ABCA6	-3.27568
		PGM5P2	-3.27533
		KL	-3.2752
		ZNF41	-3.27471
		HLF	-3.27164
		THSD7B	-3.26949
		TACR2	-3.26839
		CES1	-3.26463
		GSTM1	-3.26016
		SULT1A4	-3.25927
		ARID2	-3.25823
		EGR3	-3.25788
		DHX38	-3.256
		KDM6A	-3.25511
		MRGPRX4	-3.25472
		DENND2A	-3.25372
		RPS17L	-3.25369
		CORO7-PAM16	-3.25203
		HORMAD2	-3.25158
		DQ266889	-3.24996
		C9orf102	-3.24903
		TMEM132B	-3.24824
		IZUMO1	-3.24726
		ZNF536	-3.24355
		LCN8	-3.242
		KLHL40	-3.2384
		LINC00222	-3.23749
		REEP2	-3.23499
		SMG1P1	-3.23351
		ARHGAP19	-3.23299
		GALR1	-3.23298
		AK021804	-3.2324
		MAS1	-3.23049
		IRAK4	-3.22926
		ANKUB1	-3.22882
		LOC286367	-3.2285
		FMO2	-3.22703
		AK128833	-3.22695
		CRYGN	-3.22669
		LOC284454	-3.22605
		AADACL4	-3.22599
		ABCB1	-3.22586
		TMTC1	-3.22532
		BCL2L11	-3.22444
		GH1	-3.22094
		ST6GALNAC3	-3.21955
		IGDCC3	-3.21719
		RUFY3	-3.21686
		PCDH9	-3.21499
		AZU1	-3.21304
		CPM	-3.20949
		CTSG	-3.20944
		LIG1	-3.20713
		HAS3	-3.20663
		SCN11A	-3.20605
		SLC26A5	-3.20543
		AIF1L	-3.2052
		AK123582	-3.20432
		GABRG1	-3.20267
		SLC13A5	-3.20193
		KCTD8	-3.20109
		GALNT15	-3.19887
		RIMS1	-3.19836
		CAMK2B	-3.19619
		NLRP5	-3.19524
		LY75-CD302	-3.19383
		BHMT2	-3.19319
		LOC653513	-3.19301
		LPCAT3	-3.19262
		ADH6	-3.18982
		CNOT4	-3.1896
		PFKFB1	-3.18896
		LOC285000	-3.18863
		CAV3	-3.18685
		PDE8B	-3.18601
		GPR88	-3.18434
		BDNF	-3.1822
		MRO	-3.18029
		DMGDH	-3.17888
		MYBPC1	-3.17424
		COLEC11	-3.173
		GPRASP1	-3.17091
		FGF19	-3.17006
		AF047486	-3.16671
		SMS	-3.16579
		ARHGAP36	-3.16548
		ZDHHC19	-3.16521
		AX748264	-3.16388
		SGCD	-3.16249
		CRB2	-3.1622
		DNAH9	-3.16186
		AGAP2	-3.15924
		LRRN3	-3.15689
		CITED1	-3.1566
		CCDC170	-3.15538
		TTLL10	-3.15411
		MYH7B	-3.15288
		CSF3	-3.15225
		YIPF7	-3.14968
		PDE4DIP	-3.14821
		PTGER3	-3.14799
		CLIP1	-3.14746
		TEKT1	-3.14684
		ELOVL3	-3.14634
		P2RY12	-3.14607
		CTSA	-3.14577
		TDRD10	-3.145
		BC101079	-3.14482
		RSPO3	-3.14457
		KCNH3	-3.14046
		ASMTL	-3.14019
		SRI	-3.13795
		LMX1A	-3.13717
		MT1M	-3.13383
		MST1P2	-3.13319
		USP44	-3.13257
		JPH1	-3.13233
		BC030768	-3.13195
		NTRK1	-3.13049
		TNNC2	-3.12994
		FOLR2	-3.12989
		ITGB4	-3.12878
		DUSP15	-3.12631
		SYT4	-3.12465
		ARHGAP42	-3.12258
		FCRL1	-3.12219
		C3orf20	-3.12146
		OR2L1P	-3.11976
		BC035733	-3.11568
		BC039452	-3.11542
		SLC16A11	-3.11511
		PTCHD3	-3.11451
		SLC1A7	-3.11105
		TGFBR3	-3.11047
		PRRT4	-3.10921
		PAQR9	-3.10817
		OR2B11	-3.10809
		AK000807	-3.1064
		PCDH15	-3.10309
		CPNE6	-3.10269
		DOC2B	-3.10164
		GHR	-3.10116
		ANKRD20A8P	-3.09971
		STARD9	-3.09883
		GRM3	-3.09576
		DNAJC7	-3.09494
		DNM3	-3.09141
		BC042649	-3.0914
		HBBP1	-3.09129
		OPN4	-3.09049
		MATN2	-3.08964
		WDR47	-3.08254
		MRGPRF	-3.08152
		PODNL1	-3.07965
		PES1	-3.07748
		FCHO2	-3.07741
		MICU3	-3.07706
		RAPGEF4	-3.07541
		LGR6	-3.07499
		PRSS50	-3.07346
		IFNGR2	-3.07294
		KLHL30	-3.07102
		CTTNBP2	-3.06833
		BMP5	-3.06573
		TBPL2	-3.06456
		DLGAP2	-3.06304
		BFSP1	-3.06234
		PTPRVP	-3.05915
		SLC26A10	-3.05861
		EGFL7	-3.05857
		PM20D1	-3.05823
		MOGAT1	-3.05765
		AK094525	-3.05696
		KLHL31	-3.05627
		SEMA3D	-3.05419
		CPLX1	-3.0532
		C1orf146	-3.05282
		GPR98	-3.05259
		PTPRZ1	-3.05166
		PRSS37	-3.04836
		KIAA0226L	-3.04811
		ACSBG2	-3.04774
		COX7A1	-3.04624
		SLC4A1	-3.04612
		IFRD1	-3.04519
		CXCL14	-3.04489
		TNS1	-3.04229
		HRASLS5	-3.04109
		CHIT1	-3.04046
		PRKAR1B	-3.03737
		EDAR	-3.03584
		CPT1C	-3.03239
		PAQR6	-3.03202
		SOX15	-3.03019
		WDR17	-3.02596
		EBF3	-3.02493
		METAP2	-3.02264
		LOC100216479	-3.02257
		EGR1	-3.02195
		TULP3	-3.02046
		TOP1MT	-3.01755
		AK094644	-3.01622
		STX7	-3.01512
		NLGN1	-3.01063
		ATP6AP2	-3.00967
		PLD1	-3.00926
		STK32A	-3.00883
		ZBTB20	-3.0062
		KRT74	-3.0021
		ADAMTS8	-3.00186
		PPT2-EGFL8	-3.00159
		TUBGCP5	-3.00087
		AX747124	-3.00055
		ZNF483	-2.99949
		KCNT2	-2.99888
		HNF1B	-2.99882
		PRCD	-2.99561
		ADIRF	-2.9939
		SGCA	-2.98801
		NEURL3	-2.98776
		HFM1	-2.98738
		AGMO	-2.98593
		TCAIM	-2.98561
		AK054990	-2.98515
		GTF2H2	-2.98454
		FCER2	-2.98438
		DGKH	-2.98433
		KLHL32	-2.98414
		ANKRD20A3	-2.98243
		PRMT5	-2.98222
		PCDHGA3	-2.97912
		NPY6R	-2.97759
		FAM179A	-2.97632
		PTGFR	-2.97319
		MYO16	-2.97269
		ANKRD28	-2.97267
		ABCD2	-2.97262
		AK311558	-2.97165
		GPATCH4	-2.96982
		LDHD	-2.96977
		SNORA40	-2.96961
		SNURF	-2.96911
		PPARGC1B	-2.96802
		SYNPO2	-2.96384
		GBA3	-2.96229
		XG	-2.96033
		CKMT2	-2.9602
		DDX25	-2.95871
		ZNF638	-2.95824
		FAM9C	-2.95667
		ANK2	-2.9554
		SEMA3B	-2.95476
		FOXP2	-2.9542
		CFP	-2.95339
		FLNC	-2.95036
		AK297683	-2.94882
		BC064148	-2.94862
		KCNIP1	-2.94848
		NAPB	-2.94802
		CNTNAP3B	-2.94772
		ITIH3	-2.94338
		SYN2	-2.94305
		HOXA3	-2.94198
		VCAN	-2.94067
		CORO2B	-2.94053
		FOXN4	-2.94053
		HOXA7	-2.9404
		DIO3AS	-2.93784
		MOCS1	-2.93776
		ZNF419	-2.9358
		SCUBE2	-2.93577
		ANKLE1	-2.93505
		FGF2	-2.93253
		PEAR1	-2.93177
		MYL3	-2.93111
		LDB3	-2.93092
		TMEM220	-2.93067
		CCDC148	-2.92834
		HOGA1	-2.92778
		ADCY4	-2.92717
		DDX5	-2.92507
		TXNRD1	-2.92461
		C14orf166B	-2.92355
		PLCH2	-2.92325
		AK098665	-2.92085
		IQSEC3	-2.92044
		C18orf42	-2.92021
		DNAH3	-2.91879
		NCAM1	-2.9183
		HDAC9	-2.91807
		RBMS3	-2.91746
		GOLGA8I	-2.91511
		ADHFE1	-2.9149
		NLRP4	-2.91351
		BC033961	-2.91324
		SGSM1	-2.91285
		ADAD2	-2.91147
		VSTM1	-2.90935
		ITFG3	-2.90915
		GAS2	-2.90724
		TSKS	-2.90696
		BC035125	-2.90656
		WSCD1	-2.90485
		PARVG	-2.9046
		AK094413	-2.90387
		SHE	-2.90342
		GRAP2	-2.90216
		GLB1L3	-2.90208
		PALM2-AKAP2	-2.90082
		UTS2B	-2.89822
		PTPN3	-2.89745
		EPB41	-2.89643
		TMEM255A	-2.89514
		CPS1	-2.8938
		FAM215A	-2.89364
		C10orf112	-2.89117
		ABLIM3	-2.88952
		ANKK1	-2.88845
		TMED10	-2.88837
		FGFBP2	-2.88753
		C9orf50	-2.88739
		PRMT1	-2.88738
		PACSIN2	-2.88652
		DACT2	-2.8849
		KCNH5	-2.88287
		CERS3	-2.87886
		GSG1L	-2.87873
		KCTD13	-2.87871
		NEUROG3	-2.87643
		NR1H4	-2.87578
		KCNK17	-2.87535
		HOXA-AS3	-2.87415
		KLHL10	-2.87311
		FAM166B	-2.87269
		DQ592442	-2.87222
		AX747586	-2.87215
		AQP4	-2.87207
		C3orf55	-2.87132
		ANO4	-2.87132
		SYT15	-2.871
		AK023507	-2.87062
		SLC47A2	-2.87027
		SLIT3	-2.86752
		ASCL3	-2.86651
		ALKBH8	-2.86479
		HSPB2-C11orf52	-2.86458
		SNAP25	-2.86452
		C8orf34	-2.86341
		ISM1	-2.86224
		GCKR	-2.86218
		TSPAN7	-2.86193
		CXCL12	-2.86174
		TPRG1	-2.86165
		SYT8	-2.86131
		CCDC8	-2.85923
		BRMS1L	-2.85871
		NKAPL	-2.85842
		FYB	-2.85804
		AK123878	-2.85792
		TANK	-2.85705
		NTF3	-2.8568
		WASF3	-2.85527
		NTN5	-2.85524
		PCDHGA6	-2.85477
		CALN1	-2.85262
		ACTC1	-2.85234
		AK026714	-2.85168
		LAMA2	-2.85093
		MGAT4C	-2.85049
		PRSS45	-2.84934
		FAM149A	-2.84906
		C7orf63	-2.8447
		AP4M1	-2.84222
		CLU	-2.84213
		USP47	-2.84205
		SYN3	-2.83914
		FAT2	-2.8389
		ARC	-2.83791
		STOM	-2.8373
		DDB1	-2.83687
		FOXI2	-2.83606
		AGBL4	-2.83499
		FAM209B	-2.8346
		DPY19L2	-2.83217
		CAV2	-2.83187
		TULP2	-2.82969
		UGT3A1	-2.8293
		SIGLEC17P	-2.8292
		BEND2	-2.82867
		KLF15	-2.82737
		CCDC3	-2.82664
		EMILIN3	-2.82316
		DKFZp686G21125	-2.82268
		CDH17	-2.82249
		WDR86	-2.82223
		NPAS4	-2.82116
		WNT9B	-2.82002
		USP6	-2.81952
		RASA1	-2.81722
		AMDHD1	-2.81619
		ZPBP	-2.81563
		SELP	-2.81495
		SLC38A9	-2.81487
		BC034416	-2.81375
		GALNT2	-2.81297
		TREML1	-2.81167
		EGFLAM	-2.81142
		RASAL2	-2.81132
		HTR2A	-2.81132
		CDK14	-2.80972
		LTBP4	-2.80828
		RBM46	-2.80688
		CTNNA3	-2.80585
		PLSCR4	-2.80573
		ESYT2	-2.80416
		TNFRSF10C	-2.80281
		GMNC	-2.80244
		PCDH19	-2.80089
		ADAMTSL4	-2.80081
		ARHGEF6	-2.79926
		SCN9A	-2.79911
		AX748210	-2.79796
		CYP4B1	-2.79683
		NR0B1	-2.79597
		COX15	-2.79458
		MEI1	-2.79375
		FAM162B	-2.79347
		JAM2	-2.79303
		C1orf101	-2.79289
		MEG3	-2.79225
		C12orf40	-2.79055
		ATF2	-2.78948
		HSD17B3	-2.78749
		PSMA1	-2.78709
		OR52W1	-2.78673
		THOC2	-2.78542
		MMP28	-2.78506
		CCDC69	-2.78488
		LIMS2	-2.78473
		LPPR4	-2.78183
		PIK3C2G	-2.78095
		MDH1	-2.78031
		AK074615	-2.77957
		ZW10	-2.77862
		BMP6	-2.77768
		KCNMB1	-2.77636
		ABCB11	-2.77505
		FMR1	-2.77445
		BHMT	-2.774
		MTO1	-2.7732
		PF4	-2.77264
		AK095988	-2.77119
		SERPINI1	-2.76905
		GCNT4	-2.7672
		BRPF3	-2.76707
		HOXA4	-2.76698
		CDKN1C	-2.7657
		SV2B	-2.76482
		ZNF208	-2.76466
		AF070581	-2.76463
		CYP2D7P1	-2.76297
		BCAS3	-2.76279
		LHX6	-2.76193
		FGF17	-2.76101
		DCTN4	-2.7608
		INS-IGF2	-2.759
		FAM21A	-2.75884
		TCF15	-2.75693
		COL6A6	-2.75545
		AP2B1	-2.75501
		CYTL1	-2.75491
		SLC16A7	-2.75407
		LPHN3	-2.75386
		KANK3	-2.7535
		S100B	-2.75184
		PDZK1	-2.75058
		MYL7	-2.7499
		CAPZA2	-2.7495
		ITGA10	-2.74408
		PRDM16	-2.74271
		TMEM232	-2.74204
		SYS1-DBNDD2	-2.74167
		GLI1	-2.74134
		TBX22	-2.74013
		WNT11	-2.73944
		DQ786262	-2.73746
		PTPRF	-2.73739
		PCDHGB6	-2.73428
		BC101287	-2.73294
		AASS	-2.73048
		COL23A1	-2.73006
		PAR1	-2.72918
		IPO11	-2.7277
		PRPH	-2.72596
		C14orf93	-2.72571
		GGTA1P	-2.7251
		TMEM235	-2.72501
		LHFP	-2.72489
		AX747132	-2.72352
		LOC643733	-2.72342
		KLF14	-2.72268
		LURAP1	-2.72178
		VWCE	-2.72109
		NACAD	-2.72039
		SPARCL1	-2.72007
		NMRK2	-2.71922
		SNCG	-2.71747
		DBNL	-2.71693
		ADAMTS13	-2.71556
		LOC100506013	-2.71475
		C2orf50	-2.71333
		BOD1L2	-2.71323
		IGF1	-2.71055
		ASB5	-2.71041
		IGH+-AEA-	-2.709
		ITM2A	-2.70843
		LRRC71	-2.70716
		GLDN	-2.70641
		SYNM	-2.70546
		KHDC3L	-2.70452
		DHRS2	-2.70437
		NDRG2	-2.70431
		PER1	-2.7035
		SPTBN4	-2.70318
		DNM1P46	-2.70237
		VCL	-2.70103
		NLRP10	-2.70069
		ALDH7A1	-2.70024
		AMPD1	-2.69974
		PAR-SN	-2.69893
		FGFR3	-2.69661
		FFAR3	-2.69653
		CLCNKB	-2.69634
		hCG+-AF8-1643653	-2.69469
		CLEC4A	-2.694
		MROH7	-2.69372
		GNG11	-2.69361
		PTCD2	-2.69276
		CNP	-2.69269
		CYP2G1P	-2.69209
		TMEM150B	-2.69164
		ADRB2	-2.69137
		DPEP2	-2.69022
		PLEKHG1	-2.68913
		CNTFR	-2.68909
		C11orf53	-2.68812
		GDAP1	-2.68779
		EMCN	-2.68774
		PRUNE2	-2.68681
		CDK5RAP2	-2.68657
		PRX	-2.68565
		PPP1R12B	-2.68391
		RCVRN	-2.68232
		BPTF	-2.68191
		LIM2	-2.68106
		LOC100506990	-2.68104
		LRRFIP1	-2.68065
		MIR23B	-2.68036
		PAR5	-2.67994
		ACSM2B	-2.67905
		ZIK1	-2.67893
		CDH10	-2.67825
		LINC00478	-2.67751
		LRMP	-2.67606
		SLC44A3	-2.67564
		MARCO	-2.6752
		STMN4	-2.67213
		LOXHD1	-2.67135
		ASXL3	-2.67004
		RORB	-2.66933
		MSANTD1	-2.66885
		XKR4	-2.66866
		CSMD1	-2.66739
		MT1JP	-2.66671
		PADI6	-2.66623
		VWF	-2.66398
		SRL	-2.66395
		HS3ST4	-2.66156
		PTGS2	-2.66065
		ZNF300P1	-2.65882
		EBF2	-2.65866
		IQUB	-2.65823
		COG3	-2.65798
		TMEM88	-2.65668
		CBX7	-2.65664
		FMO3	-2.6566
		SPRY2	-2.65655
		RIC3	-2.65621
		NR3C2	-2.65566
		P2RX6	-2.65483
		LOC729732	-2.65475
		LOC100499484-C9ORF174	-2.65404
		ULK4P1	-2.6532
		STRC	-2.65316
		DYNLRB2	-2.65297
		ECM2	-2.6521
		CYP11A1	-2.65094
		NPPA	-2.65048
		FYTTD1	-2.65014
		MIER3	-2.64859
		DST	-2.64743
		IL17RA	-2.64729
		SLCO1C1	-2.6453
		TWIST2	-2.644
		CLIC5	-2.64396
		UBA2	-2.64341
		SPATA21	-2.64324
		GRAMD1B	-2.64303
		C19orf69	-2.64198
		TPPP3	-2.6396
		PCDHGB7	-2.63911
		DKFZp667P0924	-2.63668
		HOXA9	-2.63668
		CXCR2	-2.63653
		CAPZA3	-2.63623
		THSD4	-2.63504
		RNF216	-2.63482
		CGNL1	-2.63427
		GTF2H3	-2.63328
		CXCL2	-2.63235
		CCDC37	-2.63072
		ASPDH	-2.62922
		DOK2	-2.62786
		PALM	-2.62659
		PDGFD	-2.62485
		TENC1	-2.62451
		GIPC2	-2.62377
		TMEM246	-2.62336
		ARHGEF28	-2.62326
		PIGK	-2.62311
		AK123889	-2.6227
		RAPGEF3	-2.62076
		HSPA12B	-2.61905
		TAL1	-2.61839
		ACOT11	-2.61695
		USP31	-2.61654
		RGN	-2.61643
		AFF3	-2.61631
		ICA1	-2.61545
		EZH1	-2.61479
		ZHX3	-2.61347
		ZKSCAN5	-2.61325
		MMRN2	-2.61292
		PIK3R1	-2.61195
		ZNF582	-2.60855
		SLC26A6	-2.60671
		CEP112	-2.605
		SNAP91	-2.60497
		MIER1	-2.60443
		TPH1	-2.60341
		RPS6KA5	-2.60051
		AX747860	-2.59991
		CBLN4	-2.59884
		ADAMTS2	-2.5987
		MROH2B	-2.59856
		STON1-GTF2A1L	-2.59836
		MYH3	-2.59789
		OOEP	-2.59739
		EPB41L5	-2.59667
		BC042022	-2.59295
		ELN	-2.58934
		NRG2	-2.58865
		UBR4	-2.58854
		HBB	-2.58795
		NBPF14	-2.58676
		NXF3	-2.58648
		PLEKHH2	-2.58615
		SHISA3	-2.58606
		BC058012	-2.58511
		LNX1	-2.58501
		PPP2R1B	-2.5841
		PTX4	-2.58314
		AL157440	-2.58233
		MEDAG	-2.58154
		DIRAS2	-2.58048
		SLC14A1	-2.57996
		SLITRK2	-2.57992
		TMEM56-RWDD3	-2.57951
		SOX5	-2.5793
		KIAA0087	-2.57916
		ST3GAL3	-2.57827
		ODF3L1	-2.57673
		WDR72	-2.57649
		IFITM4P	-2.5762
		TM4SF18	-2.57519
		EEPD1	-2.57512
		ZNF773	-2.57367
		CA14	-2.57154
		ZNF302	-2.57057
		PAK6	-2.57039
		FSCN2	-2.56998
		RGS11	-2.56801
		CLCNKA	-2.56685
		RGS6	-2.56098
		AFF1	-2.5602
		EFCAB6	-2.55716
		CXorf36	-2.55716
		FAM13C	-2.55705
		NME9	-2.5568
		AXDND1	-2.556
		AFF2	-2.55498
		MAPK11	-2.55248
		SARS	-2.5519
		TRIM9	-2.5514
		DLGAP1	-2.55139
		KRT222	-2.55001
		RFX2	-2.54993
		AK125955	-2.54993
		HTR4	-2.54993
		APOBEC2	-2.54957
		KIDINS220	-2.54935
		GOLGA8CP	-2.5482
		APTX	-2.54783
		AX747246	-2.54763
		PTCHD4	-2.54763
		PMS2L2	-2.54745
		BC036055	-2.54722
		NFS1	-2.54372
		DENND2C	-2.5437
		EPG5	-2.54183
		ADCY5	-2.54127
		CC2D2B	-2.5383
		APCDD1L	-2.53746
		LRRC18	-2.53634
		C21orf62	-2.53558
		PTCH2	-2.5333
		KLHL9	-2.5329
		GCK	-2.52997
		BC132944	-2.529
		RERG	-2.52787
		SPATA20	-2.52735
		L3MBTL4	-2.52508
		NOS1AP	-2.52312
		TEX26	-2.52247
		BAI2	-2.52207
		CCL23	-2.52187
		SLC36A3	-2.51982
		TACC1	-2.51857
		VAT1L	-2.51851
		CHRNA2	-2.51775
		EGR4	-2.51756
		HNRNPK	-2.51738
		SYNE3	-2.51729
		CA12	-2.51727
		LOC100288332	-2.51716
		ADAM9	-2.5163
		IRS1	-2.51597
		CYP26B1	-2.51572
		SMG1	-2.51553
		RASA4	-2.51504
		ENPP2	-2.51461
		ZNF135	-2.51399
		SIGLEC11	-2.51371
		STAT4	-2.51346
		CD300LB	-2.51343
		RCHY1	-2.51146
		CCM2L	-2.51089
		ANXA8L2	-2.51056
		ARHGEF15	-2.51047
		TMEM17	-2.50984
		FLJ00278	-2.50962
		WFDC2	-2.50863
		CDC14A	-2.50846
		DUXA	-2.50822
		PIP5K1B	-2.50786
		FAT4	-2.50746
		LAMB3	-2.50675
		C17orf78	-2.50654
		CYP7A1	-2.5048
		GABRE	-2.50439
		C6orf201	-2.50344
		RRN3P1	-2.50236
		SAMD13	-2.5013
		NRN1L	-2.50037
		SPATA6L	-2.49813
		DBX2	-2.49716
		FAM110D	-2.49575
		CNTN2	-2.49442
		LAMA1	-2.49207
		CHRNA7	-2.49117
		NKPD1	-2.49109
		CCDC136	-2.49107
		EDNRB	-2.49066
		AXIN2	-2.49062
		PRELP	-2.48974
		ABCA5	-2.48963
		CREB5	-2.48902
		AX747205	-2.48873
		CHEK1	-2.48823
		FPGT-TNNI3K	-2.48767
		FAM20A	-2.48757
		PHKA1	-2.4875
		MT1L	-2.48675
		COL14A1	-2.48672
		LDB2	-2.48535
		NDN	-2.48411
		SCML2	-2.4833
		MTUS1	-2.48329
		KIAA1377	-2.48281
		CRYAB	-2.48245
		TAOK2	-2.48222
		ALG10B	-2.48183
		C10orf128	-2.4818
		TMEM191B	-2.47985
		TMEM230	-2.4798
		BC087859	-2.47965
		TAMM41	-2.47956
		ELMOD3	-2.47828
		LUC7L2	-2.47751
		ABLIM1	-2.4772
		MYO1H	-2.47716
		LIPF	-2.47704
		DHRS7B	-2.47692
		TAF6	-2.47652
		ELF5	-2.47603
		KCNMB3	-2.4757
		SPINK1	-2.47507
		ADRA2A	-2.47502
		CA8	-2.47469
		C22orf15	-2.47458
		CNKSR2	-2.47439
		PHKG1	-2.47382
		ROBO4	-2.47373
		MED29	-2.47335
		ART3	-2.4733
		TPPP2	-2.47226
		C12orf54	-2.47174
		GOLGA8A	-2.47088
		GPR56	-2.46973
		TRIM27	-2.46949
		ISLR2	-2.46947
		CYP26A1	-2.46916
		DCN	-2.46832
		SPOP	-2.46827
		DRC1	-2.46797
		CXorf57	-2.46753
		EDA	-2.46623
		NRXN1	-2.46553
		GLS2	-2.46423
		RNF165	-2.46397
		TXNDC2	-2.46356
		LYPD6	-2.46093
		OR2T33	-2.46091
		KCNA6	-2.45977
		SERPINA5	-2.45961
		HRC	-2.4586
		HAND2	-2.45719
		RASGRP4	-2.45633
		EDA2R	-2.45602
		PTPRB	-2.45567
		BC037321	-2.45545
		N4BP2L1	-2.45498
		LRP2BP	-2.45491
		MTUS2	-2.45415
		MASP2	-2.45318
		SLC25A27	-2.45254
		TDRD6	-2.45241
		MYLK	-2.45194
		ZNF133	-2.45194
		COMMD9	-2.4517
		ZNF727	-2.45163
		IL17RD	-2.45005
		TP53TG3B	-2.44943
		ZSCAN29	-2.44934
		WHAMMP2	-2.44855
		DMC1	-2.44658
		LOC653786	-2.44565
		SOCS2	-2.44529
		GLIPR1L2	-2.44465
		NTRK3	-2.44377
		MYOM3	-2.44375
		COL7A1	-2.44308
		C7orf41	-2.44297
		RAP2C	-2.44148
		DCAF12L1	-2.44143
		PID1	-2.44089
		ERBB4	-2.44067
		OR51B4	-2.44003
		HSPC047	-2.43876
		LRRC70	-2.43869
		EHD2	-2.43765
		SPRR2F	-2.43747
		ACACA	-2.43704
		ATP1A4	-2.43616
		RAD50	-2.43481
		FAM3B	-2.43433
		ZBTB7C	-2.43386
		ACADS	-2.43082
		MAOB	-2.43036
		C10orf107	-2.43006
		STAT5A	-2.42915
		TAS1R1	-2.42889
		PDE5A	-2.42863
		LOC100499484	-2.42808
		CYP3A5	-2.4275
		PLXNA4	-2.42714
		GDPD3	-2.42524
		PCDH18	-2.42518
		TMEM132D	-2.42467
		HRH4	-2.42403
		TLL1	-2.42399
		CLDN2	-2.42284
		DMRTC1	-2.42159
		SOX6	-2.4182
		WISP2	-2.41809
		C1orf173	-2.41785
		RASGEF1C	-2.41781
		CMYA5	-2.41774
		GREM2	-2.41723
		GYPC	-2.41584
		SIGLEC16	-2.41555
		TMIE	-2.415
		CD37	-2.41298
		CAPS2	-2.41284
		UTF1	-2.41157
		GNAS	-2.41157
		DQ587119	-2.41146
		SUCLA2	-2.4114
		MCU	-2.41134
		VAV1	-2.41055
		APCDD1	-2.4099
		ABI3BP	-2.40961
		PTCH1	-2.4094
		DQ574239	-2.40937
		CD34	-2.40882
		AX747913	-2.40837
		TACR1	-2.40818
		CASP10	-2.40739
		RTTN	-2.40695
		LOC93432	-2.40564
		ATP6V1D	-2.404
		PTGIS	-2.40382
		CNTNAP3	-2.40374
		MAP3K7CL	-2.40303
		VWA9	-2.40144
		LOC100506388	-2.4012
		DHRS9	-2.4003
		RTN1	-2.40006
		ID1	-2.39935
		GRIK5	-2.39919
		GPM6B	-2.39909
		RAPH1	-2.39862
		RADIL	-2.39601
		FBXO2	-2.39242
		BOD1	-2.39174
		MECOM	-2.39079
		AX747983	-2.39078
		CDK17	-2.39004
		ACADL	-2.39
		SFRP1	-2.38978
		MAP9	-2.38972
		SLC35G2	-2.38934
		KCNA1	-2.38899
		EGF	-2.38851
		PTPN2	-2.38698
		DRD2	-2.38672
		ECSCR	-2.38386
		SLITRK3	-2.38202
		SPAG8	-2.38174
		GRM1	-2.38138
		PCSK6	-2.38129
		MED12L	-2.38033
		B3GALT5	-2.37942
		CPED1	-2.37915
		BC113958	-2.37883
		PRDM8	-2.37771
		LOC100126784	-2.37653
		CDH23	-2.37464
		ANO1	-2.37442
		RYR3	-2.3743
		KIF17	-2.37427
		PTBP2	-2.3739
		TMEM237	-2.37314
		SLAMF9	-2.37122
		MYOZ2	-2.37112
		MKS1	-2.37112
		COX4I2	-2.37099
		NES	-2.37093
		NECAB2	-2.37074
		MEF2BNB-MEF2B	-2.37023
		SNCA	-2.36906
		GOLGA6L5	-2.36806
		BVES	-2.36765
		LILRA6	-2.36742
		SLC25A48	-2.36664
		PZP	-2.36657
		PIK3C2B	-2.36649
		EIF1B-AS1	-2.36554
		ZNF592	-2.36303
		MPP7	-2.3617
		LEPREL1	-2.36092
		CLN6	-2.36079
		CD8B	-2.36077
		SLC5A9	-2.36056
		THSD1	-2.35901
		CXCR7	-2.35773
		HBA2	-2.35634
		TMEM164	-2.35556
		NAP1L2	-2.3541
		ESPNL	-2.3532
		ZNF573	-2.35294
		IL11RA	-2.35246
		S1PR1	-2.35226
		STBD1	-2.35054
		LSP1	-2.35034
		ZNF660	-2.34977
		TBCK	-2.34794
		IL17D	-2.34755
		AMT	-2.34605
		MATK	-2.34585
		WNK4	-2.34552
		TRPC2	-2.3455
		LIMS3	-2.34466
		DMD	-2.34337
		PPEF2	-2.3426
		TEKT2	-2.34226
		CGB	-2.3421
		AKIP1	-2.34121
		RHBDL3	-2.34079
		ADAMTS1	-2.34024
		ARL5C	-2.33941
		TRPC6	-2.33768
		CHRFAM7A	-2.33741
		ABHD12B	-2.33736
		CES4A	-2.33579
		DAPL1	-2.33487
		KLHL14	-2.33486
		PKHD1	-2.33415
		CTSL2	-2.33413
		FAM26D	-2.33394
		EFEMP1	-2.3337
		TPCN2	-2.33301
		FMO5	-2.3328
		S100Z	-2.33189
		FLRT2	-2.33156
		RAI2	-2.33113
		ASMT	-2.33112
		PIGS	-2.33062
		TMED6	-2.33016
		TXNIP	-2.3299
		EQTN	-2.32982
		ENPP6	-2.32947
		LIG4	-2.3276
		PIWIL4	-2.32718
		PDGFA	-2.32693
		LOC201651	-2.32659
		BTNL3	-2.32468
		DOC2A	-2.32462
		ROBO3	-2.32384
		PKDCC	-2.32325
		ALPL	-2.32324
		ADRBK2	-2.32318
		PTRF	-2.32285
		ADORA1	-2.32143
		TUBG2	-2.3213
		TNRC18	-2.32073
		WHAMMP3	-2.32022
		AK124433	-2.31991
		MKRN7P	-2.31967
		MRC1	-2.31876
		C14orf37	-2.31851
		BC039675	-2.31847
		PCED1B	-2.31819
		FGF9	-2.31787
		CFH	-2.31762
		NPY5R	-2.31701
		NAALADL1	-2.31695
		CRISPLD2	-2.31681
		PABPN1L	-2.31583
		C16orf89	-2.31569
		HLA-E	-2.31403
		DSCAM	-2.31395
		RAP1B	-2.31233
		MYCT1	-2.31045
		TTLL2	-2.31019
		NDP	-2.30801
		SH3BP2	-2.30747
		PKD1L3	-2.30725
		HGF	-2.3069
		C20orf166-AS1	-2.30656
		ACTN1	-2.30586
		GALNT8	-2.30538
		CORO6	-2.30527
		LOC284100	-2.30501
		MMD	-2.30455
		GAS7	-2.30448
		AK055055	-2.30413
		FAM126A	-2.30373
		PDE7B	-2.30301
		TREM2	-2.30283
		LOC728613	-2.30167
		DUSP1	-2.30101
		DDR2	-2.29968
		GAL3ST1	-2.2981
		TEK	-2.29776
		C9orf47	-2.29754
		NR4A1	-2.29723
		AK094909	-2.29719
		C16orf91	-2.29673
		TMEM200B	-2.29668
		CFL2	-2.29659
		ITGA6	-2.29529
		CLDND2	-2.29507
		CORO7	-2.29451
		MYO1C	-2.29445
		FRS2	-2.29303
		SLC13A3	-2.29293
		MRGPRD	-2.29259
		YTHDC2	-2.29106
		OSBP	-2.28969
		RNASE13	-2.28943
		LINC00696	-2.28888
		THRAP3	-2.28883
		SLC16A12	-2.28874
		RHD	-2.28867
		UG0898H09	-2.28847
[truncated: 3,424 more rows]

## Sheet: S1d
LIST OF DIFFERENTIALLY EXPRESSED GENES
Early stage triple negative breast cancer
UPREGULATED		DOWNREGULATED
Gene symbol	Log2 fold change; p-value<0.05	Gene symbol	Log2 fold change; p-value<0.05
PTBP1	1.00006	CSN1S2AP	-11.5456
SSR4	1.00044	HBG2	-10.4601
PAK1IP1	1.00088	L1CAM	-9.97537
INTS8	1.00089	NFE2	-9.50581
HNRNPF	1.00097	ALB	-9.20929
EHMT2	1.00351	MYOC	-9.07842
GART	1.00399	HBG1	-8.93472
NT5C	1.00426	TMEM182	-8.04759
DBN1	1.00435	DEFB132	-7.90105
C16orf55	1.00438	ITLN1	-7.76056
MIIP	1.0055	TMC3	-7.74819
FLVCR1	1.00553	CMTM5	-7.65821
TRAPPC10	1.00561	GLYAT	-7.44007
PABPC1	1.00606	TAT	-7.27904
BC127823	1.00672	AK000840	-7.1534
MED30	1.00692	CA4	-7.14031
CYC1	1.00784	SFTPA1	-7.13694
C1orf35	1.00842	CNTNAP4	-7.10765
ARHGEF1	1.00864	UGT2B15	-7.09772
EIF3C	1.00884	TRDN	-7.0862
SNRPF	1.00946	GRIK1	-7.08619
CCDC58	1.01098	HBA1	-6.97888
MAGOH	1.01234	LEP	-6.97725
LTBR	1.01304	GPR144	-6.83993
EP400NL	1.01335	TRHDE-AS1	-6.80527
DAP3	1.01399	TOE1	-6.78489
C8orf76	1.01449	BC070322	-6.7514
RHBDD3	1.01472	MYH1	-6.68586
TCEB1	1.01475	HBA2	-6.54549
ELAC2	1.0149	NMRK2	-6.52442
PSMA5	1.01506	KCNC2	-6.51795
GLRX2	1.01514	OTC	-6.47653
TEAD2	1.01523	KIF21A	-6.46783
PSMD14	1.01531	GLRA3	-6.46581
C1orf74	1.01627	RFX6	-6.41771
FANCG	1.01631	WNT5A	-6.39106
PMM2	1.01671	HBB	-6.3788
PTS	1.01812	NCOR2	-6.33144
PTMA	1.01902	ATP1A2	-6.3276
NXN	1.01912	SEL1L2	-6.30645
TCF20	1.01961	LHCGR	-6.29092
MED14	1.0204	NLRP8	-6.27898
TPGS2	1.02048	SLC22A12	-6.24145
PSME2	1.02112	ADAR	-6.23863
DDX49	1.02135	CD300LG	-6.23005
RRP12	1.02207	FKBP8	-6.22586
CHD1L	1.0223	GP2	-6.21487
PGK1	1.02249	SFTPB	-6.17412
CPSF1	1.02265	PLIN1	-6.16284
GUK1	1.02624	PRHOXNB	-6.15816
PRPF3	1.0263	GPD1	-6.13231
LRR1	1.02961	MIA2	-6.12351
TSEN54	1.03067	CIDEC	-6.10244
YBX1	1.03084	AQP7	-6.09722
R3HDM1	1.03092	SRRM2	-6.09645
PPIB	1.03107	NLRP13	-6.09159
HDAC10	1.03148	ZNF385B	-6.0591
RPP21	1.03154	CYP1A1	-6.01735
GNL3	1.03239	SFTPC	-5.96471
EML4	1.0325	TUSC5	-5.93019
BICD1	1.03279	ADIPOQ	-5.92695
TOMM34	1.03285	HSD17B13	-5.86707
ACP1	1.03347	KCNIP2	-5.85527
FAM207A	1.03406	TTC39B	-5.84443
POLR2H	1.03414	CRHBP	-5.84428
TAPBP	1.0353	AQP10	-5.82597
YIPF2	1.03554	C14orf180	-5.81908
BAX	1.0358	KIAA0408	-5.80573
CUL7	1.03652	CASQ2	-5.79611
LCLAT1	1.03661	AQP7P3	-5.79273
PAM16	1.03731	SYCP3	-5.74909
PDK1	1.03789	FAM181A	-5.74147
LEMD2	1.03911	ADH1A	-5.74075
RARS2	1.03947	ANKRD30A	-5.73653
C11orf83	1.04167	MRAP	-5.73501
RPP38	1.04354	TAC1	-5.69919
XPOT	1.04373	RBP4	-5.69761
ANAPC11	1.04445	LY6G6E	-5.6808
ERGIC3	1.04523	CSF3	-5.659
FIP1L1	1.04584	PDZK1P1	-5.65731
VARS2	1.04604	PLIN4	-5.65387
STYXL1	1.04747	AQP7P1	-5.64347
MTA2	1.04892	GDF10	-5.64142
WDR12	1.04947	ADARB2	-5.64046
PRCC	1.04954	OR10V1	-5.6221
SNRPE	1.04966	FIGF	-5.62201
SRPRB	1.04982	ADH1B	-5.61058
NABP2	1.05011	ADGB	-5.6079
CFL1	1.05092	COL28A1	-5.55111
C12orf73	1.0515	AQPEP	-5.54548
WDYHV1	1.05173	NNAT	-5.52716
PSMC4	1.052	PEX5L	-5.51307
BOLA3	1.05211	NPY2R	-5.50627
AP1S1	1.0524	FRMD1	-5.50334
IMPDH1	1.05329	ABCA8	-5.49615
FAM83G	1.05498	CLEC4M	-5.48618
OCIAD2	1.055	MYO1B	-5.47159
PTPRF	1.05536	SCARA5	-5.45272
GMPPA	1.05566	BC150503	-5.43749
LOC728554	1.05593	C19orf80	-5.42116
ARL11	1.05682	TMEM132C	-5.41846
MZT2A	1.0571	AK093264	-5.41155
TUBA1B	1.05875	KLB	-5.40809
COPA	1.06045	PCK1	-5.40153
MSANTD3	1.06165	MRGPRX2	-5.39848
CCDC134	1.06173	FAM47A	-5.39689
OXR1	1.06271	SGCG	-5.38959
MRPS18A	1.06285	AFP	-5.36983
SLC5A6	1.06324	AX747287	-5.35609
APOO	1.06426	AMPH	-5.35113
ZC3H3	1.06541	MCCD1	-5.34173
SYNCRIP	1.06576	INMT-FAM188B	-5.33396
SPI1	1.06601	SDPR	-5.33114
TRAF2	1.06637	SCAND2P	-5.31996
PPM1G	1.0666	ACVR1C	-5.31688
PASK	1.06862	HSPB7	-5.3024
TIMM17A	1.06871	GSG1	-5.2886
ABCC4	1.0698	APOB	-5.28853
FAM110A	1.06989	ZBTB16	-5.28702
FAM136A	1.07072	PFKFB1	-5.27691
MAL2	1.07178	KCNAB1	-5.27549
CSK	1.07231	MYH11	-5.26906
MAPK13	1.07399	LGALS12	-5.25174
CD47	1.07559	SLC22A25	-5.24207
MGAT4B	1.07633	CHRNA2	-5.23338
ME2	1.07666	TIMP4	-5.22963
RPUSD3	1.07741	EPB42	-5.22334
CAD	1.07953	OR2L3	-5.21243
TBRG4	1.07959	PHGR1	-5.20685
AMER1	1.07959	CAPN5	-5.19649
LSM2	1.08038	ITIH2	-5.18543
STIP1	1.08137	GRIA1	-5.17163
SCARB1	1.08146	GTPBP10	-5.16049
SMPD4	1.08158	ADAM29	-5.15941
COMMD2	1.08235	HSPB6	-5.14883
SSB	1.08293	CD36	-5.14165
TNFRSF12A	1.08383	ALDH1L1-AS2	-5.13815
SASS6	1.08391	FOSB	-5.12854
ADRM1	1.08412	FAM26D	-5.12749
DNM2	1.08448	HEPACAM	-5.12053
POLE	1.08588	TNNT3	-5.11037
SOLH	1.08633	CST9L	-5.10666
CEP72	1.08644	KCNJ16	-5.07108
CASP2	1.08683	LIPE	-5.07076
PDCD2L	1.08761	HEPN1	-5.06972
PFDN6	1.0879	CLDN19	-5.06249
SLC6A6	1.08792	DES	-5.04389
NSUN2	1.08922	SLC36A2	-5.04261
PIP5K1A	1.09097	HBM	-5.03643
RPN1	1.09159	BMP3	-5.03631
FBXO22-AS1	1.09223	C1orf64	-5.02906
C1orf198	1.0929	LRRC49	-5.02272
MRPL37	1.09302	UGT2B11	-5.015
SHFM1	1.09447	UGT2B4	-5.01408
EIF4E2	1.09466	TMEM100	-5.01246
C11orf80	1.09479	SLC2A4	-5.01106
YEATS2	1.09547	UNC13C	-4.99314
GPN1	1.09598	TNXB	-4.9911
ITGB2	1.09735	OR2L8	-4.99048
NUDCD1	1.09785	LILRB3	-4.98555
SNRPC	1.09987	CPA1	-4.97706
SMARCD1	1.10121	AX747550	-4.97355
FAM83F	1.10226	SLC19A3	-4.96369
PKM	1.10278	MMRN1	-4.9493
FERMT3	1.10378	TDP1	-4.94467
NUP205	1.10419	GYS2	-4.93024
CSTF3	1.10441	GLRA4	-4.9299
SRM	1.10493	LOC100133920	-4.92055
LAPTM5	1.10545	BTNL9	-4.91731
ATP6V0B	1.10575	CIDEA	-4.90367
ZDHHC16	1.10617	ABCA9	-4.9009
CENPH	1.1066	FHL5	-4.89622
KCTD5	1.10695	SCN7A	-4.87679
ALKBH6	1.10701	FAM180B	-4.84235
ZNF598	1.10721	MUSTN1	-4.82756
PAPOLA	1.10797	NPNT	-4.82195
CMC2	1.10816	NLRP5	-4.80801
HNRNPAB	1.11077	GHRH	-4.79517
DCUN1D5	1.11098	CNGB1	-4.79008
ZBED4	1.11127	BC039437	-4.7851
ATXN2L	1.1117	SGK2	-4.78036
CACYBP	1.11354	AK311558	-4.77858
EPRS	1.11364	ACSBG1	-4.77196
DTYMK	1.11399	FXYD1	-4.75184
NIPSNAP1	1.11441	CAV3	-4.74714
ZNF286A	1.11483	FABP4	-4.74162
AURKAPS1	1.11573	MUC4	-4.73906
LEPREL4	1.11617	RRN3P2	-4.73877
MTERFD1	1.1163	PYGM	-4.73762
DSN1	1.11652	ITIH3	-4.73754
ARHGEF11	1.11721	SLC22A10	-4.73361
TTC7A	1.11904	FBXO40	-4.72971
NASP	1.11917	CLEC3B	-4.72501
PHTF1	1.11975	ALDH1L1	-4.71825
PUF60	1.11999	RDH5	-4.7033
HSH2D	1.12018	UCP1	-4.70044
CLN6	1.12022	NOVA1	-4.70028
AGPAT1	1.12045	TRHDE	-4.6929
SPDYE8P	1.12128	FHL1	-4.6928
TSPYL5	1.12153	GPAM	-4.67907
VCAN	1.12216	CTNNA3	-4.67477
MRPL13	1.12362	CT62	-4.67215
PRSS53	1.12381	ABCA10	-4.66607
NFKB2	1.12538	CYP4F30P	-4.662
DTX3L	1.12639	CABP5	-4.65883
TMEM65	1.12645	ACSM5	-4.65639
LSM14B	1.12685	CERS3	-4.65562
SEP15	1.1274	ALAS2	-4.63849
TXN	1.1278	TACR2	-4.63055
MFSD10	1.12871	LINC00671	-4.62504
GEN1	1.1293	MYOCD	-4.59902
UQCRHL	1.13066	ANGPT4	-4.59231
NDUFB10	1.13222	EPB41L4B	-4.5825
C17orf53	1.13439	CLRN1	-4.57518
SF3B4	1.13551	LYVE1	-4.57443
PEX13	1.1359	CST9	-4.57261
B4GALT3	1.13627	C12orf39	-4.57189
MTFR1	1.13762	ANGPTL3	-4.56201
GAA	1.13887	GPIHBP1	-4.55461
FAP	1.1398	MUC1	-4.53463
LPAR2	1.14012	BMX	-4.52696
SNRPD1	1.14061	CFD	-4.52548
MAGIX	1.14201	GSTM5	-4.52436
TBL2	1.14235	TFF1	-4.51352
UQCRH	1.14287	ABCB5	-4.50844
CDK5	1.14367	ACACB	-4.49424
NUDT15	1.14379	SNX31	-4.48174
URB2	1.1445	AOC3	-4.47931
CD276	1.14581	NT5C1B	-4.47393
TRIM28	1.14653	PAPPA2	-4.47128
ATP11A	1.14799	NRD1	-4.46976
SMYD2	1.14886	ARHGAP36	-4.46068
KARS	1.14919	SGCA	-4.45601
NCSTN	1.15182	CYP3A43	-4.45444
C1orf85	1.15377	SEZ6L	-4.44746
OSTF1	1.15401	UGT2B10	-4.44686
EPS15L1	1.15474	MAG	-4.44674
NACC1	1.15552	MUC21	-4.44047
FAM127B	1.15687	PLEKHA6	-4.43968
FAM49B	1.15718	AL832797	-4.42922
PDSS2	1.15757	AADAC	-4.42623
PTPRJ	1.1576	SCN2A	-4.42226
NUP93	1.1591	SULT1C3	-4.42105
RNF213	1.15919	CSN2	-4.42
PLEK2	1.15949	AGXT	-4.41821
CHPF	1.16075	ASPA	-4.40868
ZSWIM1	1.16076	DEFB119	-4.40352
FNBP1L	1.16238	FOS	-4.40026
GGPS1	1.16475	OR1L6	-4.39767
AHCY	1.16491	CES1	-4.39718
DUS1L	1.16587	SMTN	-4.38995
TOP1MT	1.16669	CLIP1	-4.37613
ZBTB8A	1.16672	FRMD7	-4.37456
DPM1	1.16725	NXNL1	-4.36725
FOXK2	1.16803	MMP27	-4.36404
GALK1	1.1687	GRIA4	-4.35632
CPSF3	1.16887	GLIS3	-4.34826
GTPBP3	1.16924	HPD	-4.3443
MSH2	1.17238	ABRA	-4.34059
NUP153	1.17276	LRRN4CL	-4.33674
NDUFS2	1.17301	FAR2	-4.31805
NUDT3	1.17358	FAM74A3	-4.31096
SOX4	1.175	ANKRD30B	-4.28926
GEMIN8P4	1.17571	MLXIPL	-4.28503
ADCK5	1.17573	RNF17	-4.28182
C1orf159	1.17602	HMGCS2	-4.27677
H2AFY2	1.1765	CPM	-4.27284
SRC	1.17664	MAP1LC3C	-4.26801
ZNF207	1.17707	FBLN2	-4.26489
KDM2B	1.17769	CHRDL1	-4.26438
HDAC2	1.17795	ITIH5	-4.25697
NDUFB9	1.1789	KLK3	-4.25158
TBCB	1.17896	FAM71A	-4.24925
MRGBP	1.18015	DISC1	-4.24603
C1orf51	1.18104	GUCD1	-4.24023
YIF1B	1.18138	PDK4	-4.24019
AX748291	1.18142	GSN	-4.23743
CHMP4C	1.18224	BC070118	-4.23646
ATP5J	1.1825	C12orf40	-4.22525
CTU1	1.18283	ANO3	-4.22239
HSPE1	1.18303	OR4K1	-4.20413
PSMG1	1.18312	ANGPTL5	-4.19611
LAT2	1.18326	POTED	-4.19245
SLC38A10	1.18363	WNK1	-4.18911
PABPC3	1.18363	CCL14	-4.1882
ADAT3	1.18378	FER1L5	-4.18388
SMG5	1.18447	ANGPTL1	-4.18338
MSH6	1.18525	CRTC1	-4.18206
MAZ	1.18581	CMA1	-4.1797
HMG20B	1.1859	NUP188	-4.17648
PDXP	1.18645	CATSPERG	-4.17304
TTC13	1.18693	ADRA1A	-4.17288
NUP62	1.18718	UBE2DNL	-4.16731
USP1	1.18762	SCN2B	-4.16173
GGCT	1.18772	AGTR1	-4.16054
SDCCAG3	1.18793	MS4A6A	-4.15091
HLA-A	1.18804	TMPRSS11D	-4.14996
RGS19	1.18831	MYOM1	-4.14848
TRIM37	1.18855	MATK	-4.14621
NLRC5	1.19119	GCK	-4.13979
STX1A	1.19121	C6orf25	-4.1294
CEP85	1.19266	ZNF587B	-4.12552
PFN1	1.19285	CXCL2	-4.12401
TRMU	1.19293	C8orf34	-4.1235
FJX1	1.19329	PLCE1	-4.11607
EIF5A	1.19373	ART3	-4.11357
GNB1L	1.1957	AK130904	-4.11355
SUCO	1.19603	FIBCD1	-4.11343
DCBLD1	1.19634	INMT	-4.11271
HAUS8	1.19662	OR4D6	-4.11191
ENY2	1.19704	SFTPA2	-4.11175
TMPO	1.19805	LDB3	-4.10922
PSMB4	1.19826	CA10	-4.10746
PSMD13	1.19841	LOC653513	-4.10392
HYLS1	1.19843	RGS22	-4.10387
CDC123	1.20196	APOF	-4.10128
DPH2	1.20324	CYP2A6	-4.09799
EXO5	1.20326	NEK10	-4.09422
SBNO2	1.20473	ELANE	-4.08229
MANF	1.20491	ACMSD	-4.07916
VANGL2	1.20561	AX746677	-4.06822
HLA-C	1.20707	CES1P1	-4.05381
FZD2	1.20733	LOC100287639	-4.05149
PSMB2	1.20737	SLC25A18	-4.04615
ACAT2	1.20816	LOC100128593	-4.0437
MPHOSPH9	1.20865	OGN	-4.04053
PNP	1.20943	RHBDL3	-4.03938
NARFL	1.20957	NBPF14	-4.03844
TMEM104	1.2108	TRERF1	-4.03316
C3orf37	1.21105	MEF2A	-4.03075
HEATR1	1.21176	TPST2	-4.03046
TPI1P2	1.21297	ADAM33	-4.02926
PHF14	1.21439	ERBB4	-4.02854
CDKN2D	1.21454	NPR1	-4.0281
SCNM1	1.21499	LOC100131320	-4.02748
RPL6	1.21525	C13orf45	-4.0272
ZC3H18	1.21566	C1QTNF7	-4.02387
AX747485	1.21614	GYG2	-4.02258
ZGPAT	1.21622	LOC284454	-4.02241
FOXP4	1.21643	OXTR	-4.02053
DGKZ	1.2185	PDE2A	-4.01652
BOLA2	1.2186	ADRB3	-4.01493
SMARCC1	1.21957	TTC6	-4.01032
PSMG3	1.21963	PI16	-4.00672
RPS6KB2	1.22038	ADIRF	-4.00055
MFSD3	1.22048	SNX10	-3.99937
RUNX3	1.22049	TTLL6	-3.99607
EIF4G1	1.22193	ADCY10	-3.99435
MICAL2	1.22275	CCDC178	-3.98802
SNRPG	1.2231	PLAC9	-3.9876
GAR1	1.22321	TP63	-3.98349
SMO	1.2248	GNRHR2	-3.9732
MIS18A	1.22531	XG	-3.97093
MINOS1	1.22614	MAOA	-3.95974
MRPL47	1.22636	CCL16	-3.95914
COPS7A	1.22678	VCL	-3.95883
YARS	1.22748	TPO	-3.93877
LSM7	1.22757	SPAG1	-3.93825
SFMBT1	1.22774	TRPM4	-3.93762
NUTF2	1.22824	RGMA	-3.93728
MEF2BNB	1.22841	MAS1L	-3.93595
ZNF771	1.22858	F10	-3.92937
PRPS2	1.22967	SLC26A3	-3.92877
NSUN5P1	1.23145	G0S2	-3.92539
HIF1A	1.23193	NOSTRIN	-3.923
MASTL	1.23227	KCNE1	-3.91542
CKAP4	1.23255	CDH20	-3.89837
VPS72	1.23414	PTPRQ	-3.89731
RPP40	1.23438	FAM135B	-3.89077
WDR34	1.23467	PAMR1	-3.88175
SPDL1	1.23495	LTBP1	-3.88026
PDZD11	1.23548	EGR1	-3.87443
POP7	1.23566	GHR	-3.87414
ZBTB12	1.23618	FGF10	-3.87298
NSMF	1.23667	COL6A3	-3.87117
STRA13	1.23831	ABCD2	-3.8696
NHSL1	1.23846	PCDH9	-3.86822
BTG3	1.23926	PF4	-3.86787
CD3EAP	1.24185	CDO1	-3.86248
ZNF93	1.24265	GFRA1	-3.85645
PTGES2	1.24305	SLC16A12	-3.85534
RBBP8NL	1.24347	LAMA2	-3.85027
DNAJC9	1.2452	KLK2	-3.84754
LRP12	1.24536	ESR1	-3.84552
CCDC18	1.24591	PTPRC	-3.84464
STAMBP	1.24609	CYP2C19	-3.84365
RANGAP1	1.2465	PCDH15	-3.83794
PILRA	1.24673	PQBP1	-3.83535
DQ576756	1.24713	CYP4F3	-3.83094
TRIM65	1.2472	IGFBP6	-3.82794
TMEM183A	1.25063	SARS2	-3.82764
CNIH4	1.25219	TDRD1	-3.82165
CEP70	1.25287	OPN1MW	-3.8215
ADAMTS2	1.25308	OR4M2	-3.81935
TAGLN2	1.25327	PDZRN4	-3.81904
TBCE	1.25371	LPL	-3.81284
ZSWIM4	1.25423	CDK5R1	-3.81204
ICAM3	1.25456	C1QTNF9	-3.81048
C1orf53	1.25474	C5orf64	-3.80542
RPUSD1	1.25516	C16orf82	-3.78901
TMEM8A	1.25556	KCNA2	-3.78694
C9orf114	1.25635	GFRAL	-3.78293
TET3	1.25706	PSG4	-3.78027
GMNN	1.25745	DPT	-3.77912
PUS7	1.25757	PTGER3	-3.77812
MYO19	1.25815	EBF2	-3.77473
PTDSS1	1.259	GLDN	-3.77074
PUS1	1.25924	PAK7	-3.76255
ARPC1B	1.25948	LEPR	-3.76019
MRPL15	1.26042	AVPR2	-3.75742
USP36	1.26138	GPM6A	-3.74983
PTPMT1	1.26268	NREP	-3.74388
PGAM5	1.26323	SCUBE2	-3.74382
MSL3	1.26368	TRPC4	-3.74112
MNF1	1.26442	TRPM1	-3.7356
ELK4	1.26463	SLC5A7	-3.73542
ENO1	1.26487	PPARG	-3.73462
HDGFRP2	1.26495	ERICH1-AS1	-3.73068
NUDT22	1.26516	KLHDC4	-3.72948
LRRC61	1.26524	KIF9	-3.72398
CCDC137	1.26723	HTR4	-3.72114
SAMD1	1.26742	CAPN11	-3.72074
RAN	1.26955	BTNL3	-3.71621
DKC1	1.27011	THRSP	-3.71413
NFKBIB	1.27026	DACH1	-3.71084
ATP5SL	1.27048	GOLGA8EP	-3.71049
PI4KB	1.27054	LOC389033	-3.70731
DOK3	1.2707	ABCA6	-3.70341
ZP3	1.2708	SVEP1	-3.70248
HTATIP2	1.27163	ARG1	-3.70044
PRKDC	1.27192	GDF5	-3.69375
NAT14	1.27259	ARHGAP20	-3.69201
NDUFS3	1.27356	ZNF676	-3.68486
POLA2	1.27418	SLC14A2	-3.68114
NOD2	1.27496	MFAP4	-3.67761
AK055967	1.27557	KLF4	-3.67703
C18orf54	1.27722	DGKB	-3.67582
LRRC59	1.27756	HCAR2	-3.67454
PARP1	1.27774	MS4A8	-3.67409
NUDT1	1.27805	VWA3B	-3.67356
SIPA1L1	1.2785	ITGA7	-3.66885
ASPSCR1	1.27865	AMBP	-3.66691
FOXK1	1.27873	ABCC11	-3.66329
SIGLEC9	1.27929	PRDM15	-3.66107
INTS7	1.27959	DLGAP4	-3.65473
TLDC1	1.28105	ZPLD1	-3.65088
PRKX	1.28139	SORBS1	-3.64825
SLBP	1.28171	LMOD1	-3.64784
PDCD5	1.28187	IL33	-3.64258
HNRNPR	1.28228	ANKRD34C	-3.63093
PCDHB9	1.28574	PGR	-3.62883
TMEM54	1.2861	MIR548F5	-3.62873
KIF22	1.28709	CPED1	-3.62604
DCLRE1B	1.28719	RAI14	-3.62519
MLLT10	1.28873	ALOX15	-3.6234
GARS	1.28873	ABLIM3	-3.62223
CAPG	1.28906	TP53TG3	-3.6201
GNAT2	1.29131	EGFEM1P	-3.61706
NOP16	1.29159	LOC101054525	-3.61018
PVRL4	1.29262	CHRNA7	-3.60271
ANXA2	1.29274	GOT1L1	-3.60204
CD86	1.29509	POTEH	-3.59844
STXBP2	1.29533	BC034301	-3.59795
GPR137	1.29605	BHLHB9	-3.59391
FGD1	1.29759	PGM5	-3.589
TPM3	1.29771	EGR3	-3.5877
NRM	1.3014	ATOH8	-3.58694
AK311257	1.30226	HOGA1	-3.58095
DOPEY2	1.30286	TXNRD1	-3.57974
PVR	1.30302	IL6	-3.57356
ATAD5	1.30323	OR2L13	-3.57295
PPP1R16A	1.30341	GALNT15	-3.56669
ATP5J2	1.30369	AGAP11	-3.56446
PCNXL2	1.30394	COL17A1	-3.5557
NFXL1	1.30488	SLC16A7	-3.55557
LCMT1	1.3074	WNT8A	-3.55263
GMPS	1.30745	SYTL5	-3.5506
TMSB10	1.30786	ZNF728	-3.54996
SLC35A2	1.30821	SCN4A	-3.54802
GALNS	1.30825	ACSM2A	-3.54432
RELB	1.30851	NFASC	-3.5429
KPNB1	1.30863	SYNPO2	-3.5356
TEX10	1.30983	ADCY5	-3.53503
FAM195A	1.30993	DKFZp434F1622	-3.53449
ZNF124	1.31033	MAMDC2	-3.53272
OPN3	1.31056	CYP2G1P	-3.52913
ZNF681	1.31058	OR2F2	-3.52782
ARHGAP39	1.31076	POTEC	-3.52558
ODC1	1.3111	SLCO1C1	-3.51971
AACS	1.31164	C9orf102	-3.51962
PDIA6	1.3121	HRC	-3.51647
PARN	1.31297	SMIM21	-3.51129
GPX7	1.31534	PTPN5	-3.50796
LOC80154	1.31586	LCN6	-3.49868
KIAA1024	1.31659	SLC4A4	-3.49813
FBXL19	1.3167	SMCO3	-3.49759
TIMM50	1.31778	DMRTC2	-3.49543
DNAJB11	1.31783	AK096718	-3.49492
NUAK2	1.31812	DNAH9	-3.49357
KRTCAP3	1.31851	COL6A6	-3.49293
SLC7A7	1.3193	MYH2	-3.48602
SNRPB	1.32018	CYP4B1	-3.48526
WNT2	1.32065	ZNF200	-3.48159
CCT5	1.32133	RERGL	-3.48037
MVK	1.32151	DUSP1	-3.47844
UBQLN4	1.32243	SLC28A2	-3.47737
HNRNPA3	1.32246	LALBA	-3.47241
PIEZO1	1.32313	ACSM1	-3.46856
CBLL1	1.32317	SNX17	-3.46832
EBP	1.32318	CAV1	-3.46684
COPB2	1.32353	ABCC6P1	-3.46349
HAX1	1.32381	ASB16	-3.46168
IGFLR1	1.32401	DUXA	-3.46133
PTK2	1.32638	CYP4F8	-3.46044
MEMO1	1.32648	SEMA3G	-3.45931
ZNF273	1.32674	AGR3	-3.4586
ODF2	1.32866	C14orf25	-3.45706
AGTRAP	1.32992	BC071797	-3.45582
DCAF7	1.33042	EBF1	-3.45552
DOHH	1.33161	MYZAP	-3.45415
TPD52	1.33168	G6PC2	-3.45224
AK056098	1.33199	GPR146	-3.44947
ILF3	1.33408	AOC4	-3.44412
UPP1	1.33633	SSX6	-3.44357
RHNO1	1.33636	GK2	-3.44268
JAK3	1.33774	PLN	-3.44044
LCP1	1.34045	ECM2	-3.43523
ARHGEF19	1.34179	CCDC170	-3.43364
TMEM180	1.34235	TRPM6	-3.42844
SAP30	1.34327	SERPINA6	-3.42812
WIZ	1.34386	GABRA2	-3.42565
BAIAP2L1	1.34412	AMPD3	-3.42289
C5orf22	1.34451	HRASLS5	-3.42246
HENMT1	1.34461	FGL1	-3.42147
CRELD2	1.34466	SNORA38	-3.42113
URI1	1.34514	SERTM1	-3.41686
PPP1R8	1.34637	ESR2	-3.41673
RUVBL1	1.34717	OR10H2	-3.41282
APH1A	1.34838	OR10H1	-3.411
GPR56	1.34874	IGSF1	-3.40938
LIG1	1.34902	ANKRD29	-3.40829
RAD21	1.35072	TMX2-CTNND1	-3.40627
AK310226	1.35245	SLC7A10	-3.40079
CALU	1.3526	MS4A4E	-3.39957
FAM173B	1.35366	KL	-3.39764
RANBP1	1.35383	BC047626	-3.39631
TMEM201	1.35384	PRLHR	-3.39097
DHTKD1	1.35579	TPSG1	-3.38992
FAM58A	1.35619	OPRM1	-3.3887
NCK2	1.35742	CACNA1H	-3.38831
TBC1D7	1.35811	CNN1	-3.38641
NPM1	1.35813	ZFP36	-3.38531
FPR3	1.35842	PREX2	-3.37371
MARCKSL1	1.35896	PDLIM2	-3.37071
CCDC138	1.35962	C2orf73	-3.36834
REEP4	1.36002	ADHFE1	-3.3667
RPS14	1.36027	PDE3B	-3.36355
LPCAT1	1.36096	CACNA1A	-3.3632
SLC50A1	1.36228	FAM196B	-3.36087
RNF121	1.36421	WDR41	-3.34829
C17orf62	1.36465	MUCL1	-3.34527
HAGH	1.36577	SLC7A3	-3.34405
TTLL12	1.36599	BEX5	-3.34292
LIMK1	1.36703	DARC	-3.34058
SLA	1.36803	CALCR	-3.33982
C19orf48	1.36939	CA3	-3.337
ANKRD16	1.3704	C16orf89	-3.33659
TRIM47	1.37074	NINL	-3.33178
LEF1	1.37134	FGFR3	-3.3282
ASUN	1.37165	ACTC1	-3.32555
MRPL52	1.3719	CNKSR1	-3.31436
DHX9	1.37207	IL23R	-3.30571
RFC2	1.37413	LRRIQ3	-3.30396
TAF12	1.37506	TMEM37	-3.3036
C20orf24	1.37583	FGG	-3.30249
HSPA14	1.37726	COX7A1	-3.30098
PKP3	1.37796	STAB2	-3.29676
SOWAHD	1.37811	TP53AIP1	-3.29365
ISG20	1.37852	RXRG	-3.29265
ARMC10	1.37937	PLIN5	-3.29167
BAG2	1.38025	TNS1	-3.28784
UBAP2	1.38281	KIFC3	-3.28003
CHML	1.38288	PPP1R1A	-3.27407
BRSK1	1.38402	TNNI1	-3.27273
NPM3	1.38574	CYP4F22	-3.27205
SET	1.38628	SLC4A1	-3.26851
NUP54	1.38636	KCNJ3	-3.26627
PDE7A	1.38774	DMD	-3.26452
SEPHS1	1.38831	SCGB1D1	-3.25963
MAGOHB	1.38863	CSN3	-3.2583
UBAP2L	1.39026	LRRTM4	-3.25606
ITPR3	1.39273	PEMT	-3.25605
TXNRD3	1.39488	NPFFR2	-3.25534
JMJD4	1.39595	PI4K2A	-3.25458
PRDX4	1.39641	FAXDC2	-3.25426
RTFDC1	1.39663	AKR1C1	-3.25236
TIGD5	1.39799	ASB15	-3.24793
CKAP5	1.39813	PSG8	-3.24644
RGS10	1.3983	TRPM3	-3.24217
FAM189B	1.39919	EBF3	-3.23334
C11orf73	1.39955	LRRC3B	-3.23156
KHDRBS3	1.39964	AX748440	-3.23154
CCT3	1.39986	CITED1	-3.23041
IDE	1.40202	LRRC70	-3.2302
RPS2	1.40255	KCND3	-3.22583
ITGAX	1.40322	FREM1	-3.22558
LLGL2	1.40515	LDHD	-3.22319
PTP4A3	1.40522	DNASE1L3	-3.2223
NDUFA3	1.40711	GOLGA8I	-3.22203
SHMT2	1.40774	NAT1	-3.221
AB209061	1.40843	LGI3	-3.21963
TPM4	1.409	AKAP12	-3.21716
TCF3	1.41007	LGALS8	-3.21687
SIRT6	1.41119	FZD4	-3.21583
ACTL6A	1.41145	KLHDC7A	-3.21419
TSPAN33	1.41159	STON1-GTF2A1L	-3.21246
DESI2	1.41165	MYRIP	-3.20515
PANK1	1.41235	ANXA13	-3.20273
PYCRL	1.41348	GPC3	-3.19809
ENTHD2	1.41418	THAP9	-3.19564
FKBP11	1.41477	MEI1	-3.19456
SPATC1L	1.41524	BC070495	-3.18856
SLC25A10	1.41575	IGDCC3	-3.1833
HYOU1	1.41763	ASB12	-3.18316
DLEU1	1.4195	SPINK1	-3.1817
RPS15	1.41968	BIVM-ERCC5	-3.17917
POLDIP3	1.41993	C1QTNF9B	-3.17781
C11orf84	1.42099	MRGPRX4	-3.17673
PCYT2	1.42141	TPRG1	-3.17588
REPS1	1.42543	HPSE2	-3.17498
HLA-F	1.42673	TSNAX-DISC1	-3.17356
SMARCA4	1.42719	PRRT4	-3.17048
MFSD12	1.42781	CYP4Z1	-3.16914
ZWILCH	1.42846	CCDC83	-3.16853
HLA-H	1.42909	FAM47E	-3.16757
MVD	1.43068	LRRC2	-3.16734
EFNA4	1.43136	FSIP1	-3.16641
C4orf46	1.43195	TRAFD1	-3.16325
CDK18	1.43242	LGI4	-3.16176
LIN9	1.43474	CAGE1	-3.1587
LRRC45	1.43546	AK097370	-3.15245
DEF8	1.43596	CPB1	-3.14985
KIAA1804	1.43682	RANBP3L	-3.14942
BC038245	1.437	CYP3A4	-3.14902
TRMT1	1.43708	DAB1	-3.14883
CYBA	1.43772	FAM124A	-3.14743
BCL2L12	1.44252	AK5	-3.14613
FLAD1	1.44299	WASF3	-3.14385
P4HA1	1.44478	LRRN3	-3.14167
FAM83H	1.44485	AF047486	-3.13636
DBF4B	1.44564	TCRGC2	-3.13374
C7orf13	1.44613	MGLL	-3.13367
ANXA4	1.44635	CLEC4GP1	-3.13032
KNTC1	1.44781	PCOLCE2	-3.12825
RFWD3	1.44787	VIP	-3.12701
PRIM2	1.45167	CHAD	-3.12343
CABLES2	1.45216	RDH16	-3.12005
MCM3	1.45427	ZNF833P	-3.11988
GTPBP4	1.45591	AR	-3.11873
LRRC14	1.45748	LOC148696	-3.118
MLF1	1.46227	PDPN	-3.11562
KIF20B	1.46237	ADRB2	-3.1131
ZHX1-C8ORF76	1.46375	KIF12	-3.11294
PUSL1	1.46544	SHE	-3.10664
BRI3BP	1.46648	PPBPP2	-3.10553
SMPDL3B	1.46676	CTSG	-3.10311
CDCP1	1.46741	HCAR1	-3.10169
S100A11	1.46753	SEMA6D	-3.0929
FOXC1	1.46775	CLCNKA	-3.09261
COLGALT1	1.46782	AK096549	-3.09025
RCC2	1.46825	KLHL33	-3.08896
ZFP69B	1.46901	IGFBP1	-3.08863
CREB3L2	1.46998	FMO5	-3.0864
SLC45A4	1.47031	GPR133	-3.08639
BC041646	1.47122	IDH1	-3.08227
C7orf43	1.47152	SMYD1	-3.08134
DNMT1	1.47246	ZNF800	-3.08044
LOC388152	1.47316	C7orf76	-3.077
MRPS12	1.47526	FAM47E-STBD1	-3.07365
AGO2	1.47546	VPS53	-3.07339
KIAA1967	1.47646	UGT2B28	-3.0724
OAS3	1.47732	THNSL2	-3.0717
SPTBN2	1.47811	SLC7A2	-3.07077
KIAA1429	1.48015	SLC22A11	-3.07004
EVPL	1.48074	AK297683	-3.06672
BORA	1.48203	PLCZ1	-3.06665
MTFP1	1.48399	APOA4	-3.06665
KCNK1	1.4847	STXBP5	-3.06612
CEBPE	1.4854	PLCXD3	-3.06612
DNPH1	1.48627	TNNI3K	-3.0634
RTKN	1.48662	DGKG	-3.06164
MUTYH	1.4913	PCDHA13	-3.05983
TRIM11	1.49149	VIT	-3.05868
XYLB	1.49186	RAPGEF3	-3.05647
AK094818	1.49191	CPNE6	-3.05536
TMUB1	1.49289	TTC36	-3.05489
SLC52A3	1.49379	LAMP2	-3.05484
DDX11	1.49673	ANK2	-3.0528
SPECC1	1.49682	IGF1	-3.04853
CALR	1.49713	AX748210	-3.046
SERPINH1	1.49887	PALM	-3.04335
TMC6	1.49981	LOC200726	-3.04035
TTLL4	1.50165	GP9	-3.04015
PDXDC1	1.50211	NKAPL	-3.03359
MRPL14	1.50399	CYP3A5	-3.03197
TOMM40	1.506	CHL1	-3.02458
ULBP3	1.507	ARHGEF6	-3.02369
RRS1	1.50703	WNT9B	-3.02104
IQCG	1.50743	MESTIT1	-3.01942
TRMT61B	1.50765	PDE11A	-3.01834
HMGB2	1.5079	CABIN1	-3.01812
DEDD	1.50896	OR5K1	-3.01682
FAM203A	1.51155	BC126296	-3.01569
SDF2L1	1.51268	C1orf185	-3.01545
RBM38	1.51349	PDZD3	-3.01254
RCN3	1.51395	MMP28	-3.01125
PDIA4	1.51472	AFF3	-3.01118
LRRFIP2	1.51546	ADAMTS15	-3.01118
FAM208B	1.51748	AX748380	-3.01086
C5orf34	1.52059	DMGDH	-3.00945
SEMA7A	1.5206	KLHL4	-3.00834
SCAND1	1.52096	SERPINB13	-3.00777
USF2	1.52184	KLHL31	-3.00603
NCAPD3	1.52209	TMEM26	-3.00517
AK097701	1.52261	NTS	-3.00507
MRPL12	1.52372	FAM162B	-3.00388
IBA57	1.52396	RRM1	-3.00342
SLC39A7	1.52506	BC043578	-2.99867
MCM5	1.52584	AADACL2	-2.99503
MAPKAPK2	1.52799	AK125955	-2.9919
ILF2	1.52841	BC036055	-2.98913
LAGE3	1.52875	SLC5A4	-2.98873
RRP1	1.52971	VSIG2	-2.98807
OGDH	1.53042	LGI1	-2.98409
XPO5	1.5307	SCN3B	-2.98358
GIPC1	1.53103	NAPB	-2.98351
SMARCD2	1.53116	AVP	-2.98205
MC1R	1.53244	FGF16	-2.98058
SSX2IP	1.53278	MPP2	-2.97892
GMIP	1.53325	DIP2B	-2.97841
ACTR3B	1.53338	LUZP2	-2.97657
CYB561	1.53394	SORBS2	-2.97079
HSF2BP	1.53439	CPT1B	-2.96873
ANO7	1.53446	BC042385	-2.96806
COA6	1.53566	ODF3L1	-2.96777
NCS1	1.53683	CXCR2	-2.96573
P4HB	1.5372	PDE4C	-2.96495
SSH1	1.53804	SDC2	-2.96444
FBXL18	1.54234	EFHB	-2.96133
KDELR3	1.54298	KCNQ1	-2.95442
H2AFY	1.54404	AKR1C2	-2.95424
HPS3	1.54533	PMEL	-2.95396
NFKBIE	1.54631	GPR148	-2.95228
TIMELESS	1.54673	RNF128	-2.94919
SLC25A22	1.54675	MTF1	-2.94798
MYL6B	1.54754	ITGA8	-2.94637
ALG3	1.54806	MASP1	-2.94625
PLEKHG4B	1.55046	DCDC2	-2.94419
RHPN1-AS1	1.55186	SCN4B	-2.94068
BAK1	1.55337	TCF21	-2.93809
TMEM238	1.55408	ADH4	-2.93726
SEC61A2	1.55442	CLDN5	-2.93719
NUDT5	1.55547	SLC25A48	-2.93361
MCM7	1.55624	IKZF3	-2.93097
COMMD5	1.55661	LRRFIP1	-2.93043
DSC2	1.55663	CABP1	-2.92887
TMCO1	1.55821	CEP112	-2.92607
WDR4	1.55854	OPN4	-2.92465
TMEM97	1.55859	ATP1A4	-2.92454
TPI1	1.56219	PHC1	-2.92432
EXOSC4	1.56315	DKFZp434P0216	-2.92375
MMP14	1.56339	SULT1A4	-2.92209
CEP128	1.56368	AHRR	-2.9214
CHAF1A	1.56575	TTC40	-2.92049
NCF1	1.56988	LINC00222	-2.91966
BC015435	1.57003	FTCD	-2.91886
POLR2B	1.57091	FABP9	-2.91665
RPS6KA4	1.57109	THSD4	-2.91564
AK022914	1.57139	NRXN1	-2.91384
GYG1	1.57424	LRRN2	-2.91242
TUBB	1.57646	LMX1A	-2.91114
RBL1	1.57715	C18orf42	-2.90879
SS18	1.57808	CCDC69	-2.90845
NIN	1.57834	AK096898	-2.90842
S100A14	1.57837	HNF1A	-2.90823
UNC5B	1.58011	CBLN4	-2.90804
PLOD3	1.58013	LINC00341	-2.90554
VARS	1.58029	CYP4A11	-2.90547
GPR161	1.58161	ACSM2B	-2.90523
SFT2D2	1.58278	TTN	-2.9034
MB21D1	1.58298	CCT2	-2.90162
WARS	1.58586	SCN5A	-2.89959
GMDS	1.5869	PAM	-2.89809
NETO2	1.58719	ALDH1A2	-2.88459
BC036778	1.58747	C1orf110	-2.88315
SLC37A4	1.58778	CCBE1	-2.8823
FLJ46906	1.58867	NR4A1	-2.88202
GZF1	1.5895	SLC26A5	-2.8806
DTNBP1	1.59233	ANKFN1	-2.87816
LOXL3	1.59233	TMTC1	-2.87649
BC018166	1.5932	BC045788	-2.87224
RUSC1	1.59361	PDZK1	-2.86803
DCAF13	1.59439	NTN4	-2.86798
HPRT1	1.59462	PAK6	-2.86698
ACOT7	1.59505	AKR1C4	-2.86584
KIF24	1.59646	DNAAF1	-2.86361
BEND3	1.59777	AL953854.2-002	-2.86356
POLD1	1.5999	SH3TC2	-2.86287
ATAD3A	1.60048	CADM2	-2.86051
NLN	1.60344	OPN1LW	-2.85862
NOP2	1.60483	PHYHIP	-2.85417
LOC284889	1.60695	CXCR7	-2.85258
SRSF2	1.60712	PALM2-AKAP2	-2.85085
DIRAS1	1.60971	APOLD1	-2.85054
NUP35	1.60977	OR6B3	-2.84807
RAC3	1.61102	TRDMT1	-2.84646
SCML2	1.61174	GRPR	-2.84584
ACOT9	1.6126	UBXN7	-2.8453
LSM4	1.61262	ACADL	-2.84491
PRTFDC1	1.61311	LINC00632	-2.84373
SLC25A19	1.61609	CYP2A7	-2.84343
METTL13	1.61693	PKHD1L1	-2.842
IPO4	1.61945	SLC22A3	-2.83989
WDR76	1.61961	KRT7	-2.8367
ALAS1	1.62121	P2RX6	-2.83411
TAP2	1.62215	NAALAD2	-2.82991
SUV39H2	1.62725	KIAA1456	-2.82941
NCAPG2	1.63052	PBX3	-2.8292
MXD3	1.63191	C9orf47	-2.82875
KIFC2	1.63214	BEND2	-2.82867
MCM6	1.63251	LINC00478	-2.82587
PLOD1	1.63305	PLCXD2	-2.82348
LRRC8D	1.63395	PLEKHG5	-2.82095
ST14	1.63568	EMCN	-2.82006
RPL35A	1.63682	GREB1	-2.81778
RPP25	1.63904	PROM2	-2.81745
RIPK2	1.6431	TMEM17	-2.8171
NT5DC2	1.64364	OSBP2	-2.81681
TMEM177	1.64381	B3GALT1	-2.81426
TP53BP2	1.64396	FGF1	-2.81307
LRRC20	1.6457	IL20RA	-2.81211
SPNS1	1.64686	BHMT2	-2.8121
C2	1.64887	CKMT2	-2.81165
SMOX	1.65075	RAX2	-2.81124
CLCN2	1.65141	SEC23B	-2.80914
SCLT1	1.65319	NBPF10	-2.80839
ABCC5	1.65336	GAP43	-2.80833
GOLIM4	1.65383	NLGN4Y	-2.80735
PPP4R1	1.65428	SLC1A7	-2.80583
HSP90B1	1.65467	SLC10A6	-2.80365
HYAL3	1.65502	BC049386	-2.80299
C17orf70	1.65524	SPHKAP	-2.80257
PFDN2	1.65661	CHN2	-2.80247
FOXRED2	1.66045	GCSAML	-2.80206
AATF	1.6618	BTG2	-2.80203
HLA-DOB	1.66277	TGFBR3	-2.80094
CDK2AP1	1.66301	RHOXF1	-2.7981
SH3BP1	1.66385	SYN2	-2.79797
ZNF496	1.66471	RNASE4	-2.79637
PLCH1	1.66486	OSTN	-2.79605
SAC3D1	1.66609	CACNA1G	-2.79474
PTPN6	1.66895	KLF2	-2.79181
GINS3	1.67051	CAPZA3	-2.78856
EIF4A3	1.67074	LONRF1	-2.78843
DNMT3A	1.67221	CSRNP1	-2.78656
ANKRD13D	1.67246	ABCC9	-2.78609
ZNF74	1.67306	PDE8B	-2.78518
ALKBH2	1.67327	C11orf21	-2.78197
LOC100505624	1.67403	HCRTR1	-2.78195
TRAIP	1.6765	GADL1	-2.78168
SLX1A	1.67705	SPTB	-2.78161
BRCA1	1.67791	ERVFRD-1	-2.78013
BC008049	1.68065	C1orf168	-2.77994
PRDM12	1.68336	SLC17A7	-2.77961
LRRCC1	1.68541	LOC100130301	-2.77735
CAMKMT	1.68565	ACSL1	-2.77678
HSD17B6	1.68787	CALD1	-2.77557
YDJC	1.68898	SLIT3	-2.77548
GYLTL1B	1.6952	NDNF	-2.77543
COMT	1.69721	1-Mar	-2.7751
PFKP	1.69745	DCN	-2.77358
MICAL1	1.70488	ZNF540	-2.77239
MTBP	1.70618	LDB2	-2.77025
POGK	1.70637	SPRR2B	-2.76962
MYD88	1.70875	MYL7	-2.76788
ARNTL2	1.71147	FAM13C	-2.76722
TSTA3	1.71194	PALMD	-2.76623
ZDHHC13	1.71583	C16orf78	-2.764
IRAK1	1.71613	KIAA1377	-2.76312
MYO1G	1.71852	KIAA1683	-2.76238
SDS	1.71904	AK126852	-2.7608
CHAC2	1.7222	JAM2	-2.76006
C14orf80	1.72255	DBX2	-2.75885
TRIB3	1.72313	HAP1	-2.75835
GALE	1.72631	KLHDC1	-2.75716
ST20	1.72716	NCAM2	-2.75571
COL5A1	1.72718	CCDC79	-2.75549
SUPT5H	1.72988	MMD	-2.75478
CGREF1	1.73525	GFAP	-2.75389
FBXL6	1.73877	VIPR2	-2.75267
MEIG1	1.73902	OR52B4	-2.75109
PAFAH1B3	1.74091	SCN3A	-2.75049
PGP	1.7416	LIFR	-2.74976
SLC16A1	1.74281	DYSF	-2.74669
SULF1	1.74418	MYOZ3	-2.74616
HDGF	1.74636	TMEM232	-2.7455
CRB3	1.74739	MKX	-2.74504
MTHFD2	1.7491	KLF15	-2.74413
WDR74	1.74985	C10orf112	-2.74202
RPL39L	1.74987	AOX1	-2.74161
PCNA	1.751	HCAR3	-2.74151
ESRP1	1.75281	STAG2	-2.74084
IKBKE	1.75308	EQTN	-2.74057
KNSTRN	1.75323	WNK4	-2.73948
CYP2S1	1.75343	PDGFD	-2.73893
CKS1B	1.75404	FLNC	-2.73667
IARS	1.75431	EPHA6	-2.73615
MRPL55	1.7545	SEPP1	-2.73522
TMEM206	1.75552	DGAT2	-2.73222
ST3GAL4-AS1	1.75554	CCDC36	-2.72971
LEPRE1	1.75882	HLF	-2.72544
SKIL	1.75908	ALDH2	-2.72514
MIF	1.76163	ATF3	-2.72488
COL5A2	1.76279	BAIAP3	-2.72409
SYNE4	1.7637	EGR2	-2.72363
PRR19	1.76627	OR2L1P	-2.72288
LAPTM4B	1.77279	RPGRIP1	-2.72281
H2AFZ	1.7732	AK023507	-2.72195
ALYREF	1.77348	STC2	-2.72169
CDH3	1.77385	LOC100499484-C9ORF174	-2.72127
PARP9	1.78007	ABCC8	-2.72085
PIGC	1.78014	MYOZ2	-2.71979
SLC26A6	1.78015	IYD	-2.71848
MSL3P1	1.7824	CXCL12	-2.71843
PPAN	1.78453	PLXNA4	-2.71707
EPCAM	1.78721	CCDC85A	-2.71694
GAL3ST4	1.78723	NXPH3	-2.71003
FDPS	1.79229	AFM	-2.70627
CHST11	1.79423	LPPR1	-2.70506
RBM14-RBM4	1.79771	PDE9A	-2.70326
NME1	1.79942	YPEL4	-2.70154
E2F3	1.79979	SYT4	-2.70126
CDCA4	1.8006	RAI2	-2.70062
NDUFA9	1.8008	ABCA11P	-2.69978
CHPF2	1.80273	TSPAN7	-2.69652
SEL1L3	1.80558	GPX3	-2.69595
AGMAT	1.81501	TDRD10	-2.69593
SUPT16H	1.81508	LHFP	-2.69443
MYBBP1A	1.81521	KY	-2.69209
MTHFD1L	1.81901	DHRS7C	-2.68859
LRWD1	1.82162	PPP1R12B	-2.68698
SNRPA1	1.82515	PTPRT	-2.6868
PTK7	1.82571	PAFAH1B1	-2.68525
BRCA2	1.82668	PMS1	-2.68487
DDX39A	1.82864	EGF	-2.68417
FERMT1	1.82941	GAS8	-2.68193
RELL2	1.83009	MED16	-2.67921
ZNF462	1.83105	LOC154761	-2.67914
SPATA12	1.83115	ACP2	-2.67894
RFC4	1.83233	PKD1L2	-2.67832
RPL8	1.83309	PRKAR2B	-2.67715
CENPO	1.8369	HSPA12A	-2.67462
UCK2	1.83702	PTPRB	-2.67347
WDHD1	1.83739	PEAR1	-2.67206
HOXC13	1.83874	RNF186	-2.67191
ATG9B	1.83981	DIO3OS	-2.6715
AZI1	1.84037	MT1JP	-2.67074
CD44	1.84129	MAPK10	-2.67059
KATNA1	1.84141	INPP5J	-2.67022
CDC25B	1.84339	PAAF1	-2.67
MROH1	1.84384	MME	-2.66752
RBM15	1.84684	SLC25A17	-2.66745
IL18	1.84715	SPTBN4	-2.66289
SRPK1	1.84915	CD34	-2.66231
COTL1	1.85037	CTNND2	-2.65981
RHBDF2	1.85118	FAM19A2	-2.659
TBP	1.8512	IL5RA	-2.65803
RPLP0	1.85228	ABCB11	-2.65711
EXOSC9	1.85248	USHBP1	-2.65688
FANCB	1.85544	ALPK3	-2.65646
B4GALNT4	1.85589	HHATL	-2.65528
DDX12P	1.85611	HSPC047	-2.65376
INCENP	1.8629	DHRS9	-2.65292
RANBP17	1.86361	ACOX2	-2.65263
TMSB15B	1.86453	AREG	-2.64556
WDR67	1.865	BMP4	-2.64259
TEAD4	1.8668	LPHN3	-2.64036
SLC12A8	1.86773	ABCC6	-2.63854
C1orf112	1.86842	AX747586	-2.63748
ASNS	1.86971	NIPSNAP3B	-2.63735
PNKD	1.87109	CYBRD1	-2.63715
IDH2	1.87181	NR4A3	-2.63644
PROM1	1.87251	C4BPB	-2.63631
CCNF	1.87366	C20orf166-AS1	-2.63506
SLC35B2	1.87576	MAPT	-2.63345
LIMD2	1.87699	GNAL	-2.63317
KLC2	1.87803	MTUS1	-2.63051
CEP76	1.87848	WISP2	-2.62913
SGOL2	1.88071	DKFZp434A128	-2.62864
ZNF280B	1.88105	LOC100188947	-2.62811
CSE1L	1.88439	GPM6B	-2.62764
PSME4	1.88578	ABCB1	-2.62587
FMNL1	1.88622	GPBAR1	-2.62576
AKR1A1	1.88704	SOCS3	-2.62507
SH2B2	1.88758	C4orf45	-2.62437
CACNB3	1.89064	TBC1D9	-2.62393
PABPN1	1.89473	THRB	-2.6234
HS3ST3A1	1.8955	SVIL	-2.62188
LOC100128338	1.89567	MEOX1	-2.62033
AK307192	1.89676	GPRASP1	-2.62011
FNDC1	1.89759	CSGALNACT1	-2.61857
TREM1	1.89769	LAMA1	-2.61622
ICOSLG	1.89938	SSH2	-2.61216
MCM8	1.90025	COL4A6	-2.61085
DERL3	1.90348	PTH1R	-2.61043
TRAF3IP3	1.90387	CYP26A1	-2.60933
TNFRSF4	1.90407	TEK	-2.60921
SRGAP2	1.90657	SSTR1	-2.60821
DDIT4	1.90698	ALDH1A1	-2.6076
P2RY11	1.91242	RXFP2	-2.6052
PODXL2	1.91407	FCN2	-2.60224
ANP32E	1.91452	AVPR1A	-2.59921
HN1L	1.9152	MBP	-2.59902
DONSON	1.91522	RASSF6	-2.59791
BGN	1.91796	LNX1	-2.59506
CCDC28B	1.92066	CCL21	-2.59494
LOC100288637	1.9212	HIF3A	-2.59448
E2F5	1.92186	AK094909	-2.59425
WIPI2	1.92332	MYCT1	-2.59372
PLAUR	1.92743	PCDHGA11	-2.59316
NCAPD2	1.93143	HAS1	-2.59237
TRPM2	1.93206	MATN2	-2.59181
HSPBP1	1.93377	NR4A2	-2.59025
KLF1	1.93494	LMOD3	-2.5901
PPP4C	1.93643	OMD	-2.58749
ADAM19	1.9375	CMYA5	-2.58741
POP1	1.93827	CLU	-2.58733
EFNA3	1.93894	IFNA8	-2.58608
UQCRB	1.9402	STK32B	-2.58472
UBE2J2	1.9449	TAS2R3	-2.58458
CCNJ	1.94558	MS4A2	-2.58141
FANCD2	1.9465	NTRK2	-2.58116
IFI30	1.95068	CORO2B	-2.58095
CHAF1B	1.95317	C10orf32-AS3MT	-2.57876
GBA	1.95455	AK091906	-2.57861
SIGLEC7	1.95594	SAMD5	-2.57571
SLC2A5	1.95713	GABRE	-2.57527
PPP2R4	1.95725	SAA2	-2.57523
TMEM219	1.95832	GNG11	-2.5752
SPOCD1	1.95927	SPATA4	-2.57426
PRR13	1.96225	LTBP4	-2.5733
LRFN1	1.96227	DLX1	-2.56933
NCBP2	1.96371	PROL1	-2.56909
TDRKH	1.96572	CDKN2C	-2.56688
TFDP1	1.96592	ADRA2A	-2.56665
FSCN1	1.96606	ARHGEF38	-2.56631
PRDX5	1.97117	PARK2	-2.56496
PLEKHN1	1.97209	CLDN11	-2.56442
COL1A1	1.9725	VLDLR	-2.56434
UGT8	1.97274	ITGB4	-2.56268
DHCR7	1.97604	CD72	-2.56232
RHBDL2	1.98648	AB074188	-2.56085
TUBA1C	1.98919	FAM110D	-2.5607
OSCAR	1.9898	RUNX1T1	-2.56053
CENPL	1.99117	SPARCL1	-2.55996
SCRIB	1.99341	HSD17B1	-2.55506
PIBF1	1.99397	ERBB2IP	-2.55495
FHL3	1.99487	XPNPEP2	-2.5537
IL32	1.99763	AK311291	-2.55223
HOXC11	1.99827	PPBP	-2.55223
NET1	1.99901	AX747631	-2.55083
JPH1	1.99925	AK025321	-2.55051
DNAJC11	1.99929	FAM13A	-2.55047
COMTD1	2.00391	F7	-2.54967
RCC1	2.00698	MLPH	-2.54836
CELSR3	2.00775	CDHR4	-2.5472
GAPDH	2.00866	RUNDC3B	-2.54518
RHOF	2.013	CLSTN1	-2.54424
NUP210	2.0131	BRE-AS1	-2.54357
SPINT2	2.01432	MAPT-IT1	-2.54226
CPNE1	2.01575	LOC643699	-2.54217
SLC35F2	2.0166	NOS2	-2.54169
HPSE	2.01892	C17orf80	-2.54096
DAPK1	2.02083	C7orf41	-2.53972
ATP5I	2.02664	RHBDF1	-2.5393
HRASLS	2.0293	TMC2	-2.53827
TAP1	2.03192	EFCAB6	-2.53748
MRPS25	2.03313	AGR2	-2.53747
DBF4	2.03353	GCNT4	-2.537
FIGNL1	2.03877	FOLR2	-2.53677
SLC6A9	2.04391	BC041964	-2.5357
RELT	2.04567	SMLR1	-2.53444
TMEM150B	2.04591	SIGLEC17P	-2.53438
SLC52A2	2.04981	OR2T4	-2.533
AK296947	2.05039	ZNF300P1	-2.53248
ABCB6	2.05046	FRMPD2	-2.52896
SKA2	2.05237	APOD	-2.52865
EIF4EBP1	2.0676	SOCS2	-2.52486
STAT1	2.0678	SETD1A	-2.52476
HIST1H2BD	2.06813	ABCG2	-2.52418
PFN2	2.06859	GNA12	-2.52326
C14orf2	2.07192	CCDC158	-2.52156
R3HDM4	2.07243	LYNX1	-2.5213
PPFIA4	2.07691	MFAP5	-2.52082
C1QTNF6	2.07745	PCDHGA6	-2.51922
KIAA1841	2.07904	PDE7B	-2.51908
KLHL7	2.08672	DQ592442	-2.51858
LRFN4	2.08789	CLEC1B	-2.51708
ST3GAL4	2.08824	DYNLRB2	-2.51675
CTPS1	2.08853	DDX60L	-2.51668
PPP1R14B	2.09816	FAM71D	-2.5164
CKAP2	2.09897	P2RY12	-2.51612
CHTF18	2.09897	KANSL3	-2.51365
WHSC1	2.10092	KIF19	-2.51237
CCDC167	2.10522	ENDOU	-2.51173
RNASEH2A	2.10693	AX747860	-2.5116
TPRA1	2.10724	DMRT2	-2.51026
ISG15	2.11261	CYSLTR2	-2.50889
RPGRIP1L	2.11277	RGS11	-2.50874
HIST1H2BE	2.11596	SLC39A5	-2.5084
VEGFA	2.116	PODN	-2.50816
ATF5	2.11656	VWF	-2.50741
SRSF12	2.12421	C4A	-2.50663
BCL11A	2.12509	ITIH1	-2.50478
HAPLN3	2.12882	TACC1	-2.50474
SKP2	2.13462	11-Mar	-2.50358
CBLC	2.13606	ABI3BP	-2.50308
TCF19	2.13683	MMRN2	-2.50305
MGC72080	2.13875	TAL1	-2.50266
COL13A1	2.14547	PLA2G12B	-2.5025
GOLT1B	2.14798	PPP2R2B	-2.50201
ARFRP1	2.14852	TTC18	-2.50149
ABRACL	2.14916	TP53TG3B	-2.50108
P2RX5	2.1529	ZSCAN4	-2.49873
PEX2	2.15338	NAV3	-2.49813
HOMER3	2.15348	KIAA1239	-2.49722
FAM211B	2.15467	SPATA6L	-2.4956
ARRB2	2.15517	GIPC2	-2.49529
POLE2	2.15576	AHSP	-2.49438
TTYH3	2.15655	TPTE2P3	-2.49399
DNAH14	2.15717	TMEM178A	-2.49294
HIST1H1E	2.16679	NR3C2	-2.4924
TMEM14B	2.17036	MRGPRF	-2.49141
CNNM3	2.17437	PDE1A	-2.49074
PLEKHA8	2.17669	PDLIM5	-2.4903
C2CD4D	2.18033	SLC25A25	-2.49027
DPP3	2.18099	IQUB	-2.49001
FEN1	2.18535	GREM2	-2.48784
RTKN2	2.18781	ABI2	-2.48749
RTN4R	2.19322	CYP4X1	-2.48742
LIMK2	2.19461	HEMGN	-2.48601
HIST1H2BG	2.19498	C6	-2.48562
EEF1D	2.19584	DNALI1	-2.48505
IGSF9	2.19715	TPPP	-2.48332
HIST1H2BK	2.19972	NXPE4	-2.48219
SBK1	2.19985	ZNF324B	-2.48146
SLMO1	2.2065	MOCS1	-2.48014
UBL7	2.207	SRL	-2.47995
RACGAP1	2.20849	CYP21A1P	-2.47944
ARSB	2.20867	SCD	-2.47832
CANX	2.21134	PAR-SN	-2.47707
CD80	2.21278	PLSCR4	-2.47687
FAM90A1	2.21413	ZNF99	-2.47651
SDC1	2.2173	WSCD1	-2.47645
PDSS1	2.22031	RBMS3	-2.47484
C21orf58	2.22322	NMUR1	-2.47018
KCNK12	2.22511	SLC14A1	-2.46816
FES	2.22591	HAS3	-2.46679
ARHGEF39	2.22597	LCN10	-2.46551
ISOC2	2.22667	CCL4	-2.46518
SRD5A1	2.23209	STARD9	-2.46467
KHDC1	2.23512	SAA1	-2.46465
P4HA3	2.2353	C14orf39	-2.46438
LOC642846	2.23617	COA3	-2.46289
UNQ514	2.23633	AK074396	-2.46273
FAM57A	2.2423	HGD	-2.46255
MLST8	2.24315	GH1	-2.45934
H2AFX	2.24502	HDC	-2.45815
FNDC3B	2.24541	PCDHGA9	-2.45765
SMC4	2.25345	BC041363	-2.45738
NFE2L3	2.25495	FAM196A	-2.45566
ZNF367	2.26462	FAM228A	-2.45537
RACGAP1P	2.26774	PRLR	-2.4549
BC032716	2.26782	CRYM	-2.45348
APBA2	2.26857	FAM3B	-2.45154
SLC39A4	2.28043	AK022997	-2.45127
DGCR6L	2.28249	ART4	-2.45021
ADAM8	2.28252	NAP1L2	-2.44922
RIBC2	2.28556	ADCY4	-2.44907
RPLP0P2	2.28567	PLD6	-2.44898
HIST3H2A	2.2863	CBX7	-2.44887
PAK4	2.28726	ARHGEF15	-2.44714
ADAM15	2.28839	SLC13A2	-2.44633
GAS2L3	2.28854	IL6ST	-2.44595
XRCC2	2.29356	KRTAP11-1	-2.44516
LAD1	2.29358	CXCL14	-2.44431
GABRP	2.29432	PCDHGA4	-2.4436
TYMP	2.2958	TENC1	-2.44344
IRF5	2.29774	LOC650368	-2.44327
HK3	2.30018	SLC47A1	-2.44246
TLCD1	2.3069	AX747590	-2.44139
ECT2	2.30724	RORB	-2.44082
ZNF384	2.32073	TMEM95	-2.44031
PNKP	2.32928	CLRN3	-2.43763
BOP1	2.32961	GPR98	-2.43745
TRIM59	2.33385	IL25	-2.43737
GCNT2	2.33583	ZCCHC24	-2.43729
HIST2H2AB	2.3458	MDH1	-2.43709
TNFRSF18	2.34592	CDK15	-2.43604
RAD54B	2.34703	ZNF407	-2.43581
CCDC77	2.3512	CAMK2B	-2.43578
STARD4	2.35437	C9orf152	-2.43455
LMNB2	2.35802	GYS1	-2.43276
MFSD2B	2.3604	CRHR2	-2.43204
GNAI2	2.36119	PNPLA7	-2.43176
PARPBP	2.36397	ECSCR	-2.43091
DQ577420	2.37091	ULK4P1	-2.43088
AMD1	2.37308	PPP1R3C	-2.43067
CCDC64	2.37653	RRAD	-2.42927
CENPN	2.38619	SOX7	-2.4291
C11orf82	2.38846	BC043529	-2.4271
SYNGR3	2.39566	SELP	-2.42686
PWWP2B	2.40151	TMEM255A	-2.42575
CLEC7A	2.41244	GPER	-2.42525
ZNF469	2.41681	LRRTM2	-2.42426
POSTN	2.41954	SNORA5C	-2.42409
TRABD	2.42016	EFCC1	-2.42272
GGH	2.42258	SNCG	-2.41882
FANCI	2.42541	AMIGO2	-2.41784
CLDN14	2.42642	RAB27A	-2.41779
REXO2	2.42843	MVP	-2.41658
NDUFAF6	2.43217	MPPED1	-2.41391
SH3KBP1	2.43495	WDR65	-2.41248
ZUFSP	2.44114	NRIP3	-2.41164
PLSCR1	2.44185	INPP4B	-2.41078
TMEM132A	2.44386	KIAA0087	-2.40943
DEPDC7	2.44465	CAV2	-2.40912
CCDC150	2.44642	DPRX	-2.40867
THOC5	2.44952	CPEB1	-2.40819
ZNF707	2.45116	ZNF718	-2.40569
LOC100499227	2.45773	C7orf63	-2.40413
CTXN1	2.45914	CXorf36	-2.40327
B3GNT4	2.46661	TRIM36	-2.40284
C4orf48	2.46766	EIF4G3	-2.4018
CTHRC1	2.46989	NLRP12	-2.40148
AK125558	2.47345	CFI	-2.40102
SLAMF8	2.48109	PLA2G16	-2.40101
PPP1R14C	2.48223	PML	-2.40072
P2RY6	2.48839	CLIC5	-2.40061
C1orf227	2.49092	C2CD4B	-2.39889
SLC7A11	2.49181	PCDHGB7	-2.39682
BMP8A	2.49491	SYBU	-2.39406
BRIP1	2.49636	AK094413	-2.394
SYK	2.49773	PHLDB2	-2.39317
PSRC1	2.4992	CNTN6	-2.39058
ATAD2	2.49991	ADAMTS5	-2.39041
FADS2	2.50026	CSRNP3	-2.38999
AX747537	2.50432	VWA7	-2.38989
STRIP2	2.50586	ADAMTS1	-2.38927
PYCR1	2.5196	ULK4P3	-2.38836
DSCC1	2.52234	TMEM150C	-2.38833
NDUFS8	2.52248	ZSCAN29	-2.38776
ZSCAN5A	2.52765	UGT1A7	-2.38772
BSCL2	2.52848	OR5P2	-2.38706
PRR7	2.53078	KANK3	-2.38481
POC1A	2.53612	RADIL	-2.38398
PMCH	2.53914	PDE1B	-2.38234
ETV4	2.54306	DHRS2	-2.38226
LCK	2.54456	RCVRN	-2.38178
SHKBP1	2.54686	RAB3IP	-2.38066
STAG1	2.54729	MIR23B	-2.38022
LSR	2.54905	PLD5	-2.37964
MCM4	2.5539	ACTN1	-2.37937
MGC2889	2.55531	USP14	-2.37766
TIGIT	2.55678	EPAS1	-2.37761
RPS10	2.55911	EDNRB	-2.37446
CHRNA5	2.55919	MICU3	-2.37423
DNAJC5B	2.5655	RNF219	-2.37293
RASD2	2.56893	C11orf96	-2.37228
XRCC3	2.56991	C21orf15	-2.37204
ARHGAP11B	2.57644	THSD1	-2.37025
KPNA2	2.57832	PIK3C2G	-2.37004
CHODL	2.57904	PHYHD1	-2.36923
HN1	2.58877	WHAMMP2	-2.36779
SAPCD2	2.59407	PTPLAD1	-2.36515
SEC61A1	2.59419	CLSTN2	-2.36498
SMCO2	2.59892	GRIP2	-2.36404
SQLE	2.60202	NTF4	-2.36391
ARL9	2.61056	HK1	-2.36303
CDK2	2.61066	LOC619207	-2.36203
GPC2	2.61148	PAX8	-2.35969
TMEM241	2.61454	AK095988	-2.35936
ECE2	2.6149	ADCYAP1R1	-2.35869
GINS2	2.61639	MAB21L2	-2.35861
CHAC1	2.61647	GRM7	-2.35786
TSC22D4	2.61751	ITPR1	-2.35785
RMDN1	2.62451	PLA2G2A	-2.35586
CDC7	2.62737	BC137484	-2.35553
NDUFV1	2.63331	GOPC	-2.35538
OTUB1	2.64084	GSTM3	-2.35481
HMGB3	2.64332	PRTG	-2.35426
SIM2	2.64929	TLL1	-2.35418
SLC19A1	2.64964	FGF2	-2.35387
MGRN1	2.64967	STBD1	-2.35386
FN1	2.66387	MEOX2	-2.35295
KCTD17	2.66537	TBX5	-2.35123
ADM2	2.66537	AX747124	-2.35038
RHEBL1	2.66562	SYNE3	-2.3498
ARMC6	2.67324	TMEM88	-2.34752
JOSD2	2.67435	EHD2	-2.34664
KLHL18	2.68	AHNAK	-2.34429
CENPK	2.6838	TCEAL7	-2.34157
LAMP3	2.68605	KIF5C	-2.3413
MTL5	2.69848	DTX1	-2.34115
PSMC3IP	2.70073	PIGR	-2.34101
HMGA1	2.70525	DNM1P46	-2.34043
KIF4B	2.70663	NPC1L1	-2.33787
SLC3A2	2.71211	ARHGAP19	-2.33697
HIST2H3D	2.71685	IGH	-2.33668
UBE2L6	2.72585	PCDH19	-2.33664
ARHGAP11A	2.74215	HABP2	-2.33612
STIL	2.75138	BNC2	-2.33486
LRRC41	2.75149	CLMP	-2.33472
PAQR4	2.753	RASL10A	-2.3338
EME1	2.75779	RHD	-2.33367
SHCBP1	2.7594	PRDM16	-2.33294
CHTF8	2.76031	GRK4	-2.33226
KIAA1524	2.77281	CORO6	-2.33091
XRN2	2.77352	ENPP3	-2.33008
LAS1L	2.78104	GIPR	-2.32846
ATP2C1	2.78501	EGFLAM	-2.32812
TRAF1	2.7912	CPO	-2.3278
TONSL	2.7919	ICA1	-2.32735
PARVB	2.79585	TCF23	-2.32716
MCM2	2.79925	IL16	-2.32629
UGGT1	2.80458	FAM149A	-2.32488
LRP8	2.81084	CCDC152	-2.32466
OSBPL3	2.81104	ARHGAP6	-2.32221
GPR84	2.81351	LHX6	-2.32096
NDUFS1	2.81564	PNPLA2	-2.32032
MEX3A	2.8164	CYP46A1	-2.31999
ZFP64	2.82445	IGJ	-2.3194
MLF1IP	2.82724	OR5K2	-2.3165
MST4	2.82781	CAB39L	-2.31598
PHF19	2.84477	HTR2A	-2.31376
AQP9	2.84571	ACSBG2	-2.31373
LRRC15	2.85192	PLS3	-2.31363
TSN	2.8591	INSC	-2.31312
SAMD14	2.8745	DNAH6	-2.31177
PSAT1	2.88518	ZFYVE27	-2.31156
ESM1	2.88922	ACADSB	-2.31149
CCNB1	2.89011	CYP4F12	-2.31024
B3GALNT1	2.89195	ST8SIA6	-2.3102
MAD2L1	2.89535	SMARCAD1	-2.31012
CHEK2	2.90743	PDZD2	-2.30961
HELLS	2.90753	DLGAP2	-2.30866
C1orf106	2.9114	PAR5	-2.3073
ORC6	2.91921	ATP2A2	-2.30587
CENPW	2.92148	BC101234	-2.30443
HAGHL	2.9231	KIF6	-2.30396
SERPINE2	2.934	ITIH4	-2.30237
AK124439	2.93928	FAM107A	-2.30221
GABRD	2.94548	PIP	-2.30171
MDK	2.95163	CLCA4	-2.29891
LINC00937	2.9529	KCNMB3	-2.29865
CKS2	2.95922	HOXA5	-2.29524
AK123450	2.95982	AK026714	-2.29453
STOML1	2.96363	SPATA9	-2.29346
LMNB1	2.96612	ACER2	-2.2923
CREB3L3	2.97217	THBD	-2.29222
PABPC1P2	2.9753	RECK	-2.29222
GINS1	2.98322	NXNL2	-2.29133
GSG2	2.98688	FTO	-2.28971
FBXO43	2.98766	ERG	-2.28865
RASAL1	2.99859	CPE	-2.28816
TCIRG1	3.0013	BC047605	-2.28803
TACC3	3.00183	LYPD6	-2.28791
TICRR	3.00266	TENM2	-2.28628
YY1AP1	3.00277	CCDC141	-2.28574
SH2D2A	3.00611	VWA2	-2.28496
FOXP3	3.01277	C11orf87	-2.28493
PLK4	3.019	AK123878	-2.28357
UBE2S	3.0204	MGARP	-2.28197
DIAPH3	3.04462	PPEF1	-2.2808
ARHGAP22	3.05226	AK310526	-2.28017
CENPE	3.05989	SEMA3D	-2.27921
KIAA1549	3.06453	SYT14	-2.27702
CARD9	3.07015	FILIP1L	-2.27654
SMC1A	3.07868	GTF2H1	-2.27612
VPS29	3.08002	RTTN	-2.27611
F12	3.08325	SOX5	-2.27571
AUNIP	3.08358	CUX1	-2.27509
C18orf56	3.08387	FBL	-2.27484
BLM	3.08613	SPRY1	-2.27297
FBXW9	3.10456	EREG	-2.271
TMEM158	3.10481	CADM3	-2.27009
RMI2	3.12022	ISLR2	-2.26796
ZWINT	3.1271	NDN	-2.26784
CIT	3.14447	MEDAG	-2.26685
MSH5-SAPCD1	3.15181	CNR1	-2.26556
SPAG5	3.15364	BDNF	-2.2647
SALL4	3.15421	AP2B1	-2.2629
IGSF3	3.16163	LRRC37A3	-2.26273
BC014150	3.16649	GPR34	-2.26204
GPRIN1	3.17069	FXR2	-2.26183
HIST1H2BH	3.17877	CLDN2	-2.26151
CDCA7	3.17992	EFCAB1	-2.25841
KIF11	3.19128	AK021977	-2.258
SIGMAR1	3.19221	LPAR5	-2.2578
BC021234	3.20358	TMEM45B	-2.2568
SSBP3	3.20934	ANGPTL7	-2.25651
GINS4	3.21062	AGBL4	-2.25468
CLEC5A	3.21406	NT5C1A	-2.25313
ERCC6L	3.21614	C5AR2	-2.25284
OTX1	3.21938	SLC4A8	-2.25251
3-Sep	3.22383	BC035733	-2.25192
CEP78	3.22967	BC048103	-2.25158
BCS1L	3.23354	MDM2	-2.25055
SPP1	3.2414	ATP8B5P	-2.25001
MED15	3.25236	NCR1	-2.24897
TPRKB	3.26021	ALPL	-2.24883
GPR158	3.26463	LACRT	-2.24824
ZBED2	3.26917	AF161365	-2.24793
ETV7	3.27662	ANKRD53	-2.24762
CCDC67	3.28213	HOXA3	-2.24723
PITX1	3.28638	AX748236	-2.24613
HIST1H4B	3.2882	BCAS1	-2.24567
KIF18A	3.29102	TBX15	-2.24563
AK097957	3.29683	TRIO	-2.24522
CHEK1	3.30036	MAST4	-2.24478
C16orf59	3.30313	PTHLH	-2.24451
RAD51AP1	3.30919	ZNF534	-2.24411
CDC6	3.31493	CCL3L3	-2.2438
EZH2	3.32019	PRG4	-2.24356
DBNDD1	3.32481	INPP4A	-2.24328
RECQL4	3.35559	NAT8L	-2.24304
COMP	3.3639	ST5	-2.24282
HIST1H2AD	3.36554	STH	-2.24116
ESPL1	3.3701	SH3BP4	-2.24004
HIST1H3D	3.37714	ZNF586	-2.23946
KLRG2	3.38074	FPGT-TNNI3K	-2.23803
C16orf13	3.38707	SRPX	-2.23788
SEPT9	3.39167	KIAA1009	-2.23787
CASC5	3.39538	S1PR1	-2.23779
SPC25	3.40037	CACNA1C	-2.23692
ARHGEF9	3.40417	C4orf32	-2.23593
PIF1	3.40928	AX747246	-2.23592
SLC6A11	3.4234	ENPP2	-2.23588
WDR5	3.43225	HBT8	-2.23556
EPS8L1	3.43343	IFNA22P	-2.23446
FAM111B	3.43774	TRAC	-2.23355
ATAD3B	3.46632	CPSF3L	-2.23292
MFAP2	3.48559	PRICKLE2	-2.23237
SETD6	3.49704	LOC643355	-2.2318
SMYD3	3.51306	C10orf82	-2.23095
NAGPA	3.51898	TNIK	-2.2305
MRPS22	3.52071	GRIA2	-2.23015
ESCO2	3.53038	BC039452	-2.23012
TRIP13	3.53748	TTC25	-2.22984
PRC1	3.54019	NFKBIZ	-2.22981
EN1	3.55079	FSCN3	-2.22937
HIST1H4D	3.57889	STEAP4	-2.22927
CDC25A	3.58114	OR2C1	-2.22788
RAD51	3.59205	IZUMO4	-2.22638
E2F1	3.6022	MYL3	-2.2242
KREMEN2	3.60371	NRG1	-2.2239
TYMS	3.60904	LRPPRC	-2.22344
CXCL9	3.60987	EPB41L5	-2.22274
POLQ	3.61355	BCAR3	-2.22227
DNMT3B	3.62261	CYR61	-2.22207
KIF26B	3.62411	FOXA1	-2.22031
ERVMER34-1	3.62608	FDFT1	-2.22024
FANCA	3.63574	PKP2	-2.21908
OIT3	3.64473	ZNF483	-2.2161
RAET1K	3.64598	MIR205HG	-2.21542
WDR62	3.65399	PM20D1	-2.21464
HPDL	3.65628	VWA3A	-2.21375
OLA1	3.65799	OR2L2	-2.2129
MND1	3.66442	CEBPA	-2.21153
PRR11	3.6747	RSPO3	-2.21105
CBX2	3.67638	CACNA1F	-2.21043
TK1	3.67862	LINC00875	-2.2103
CDK1	3.68152	MT1E	-2.20988
RCOR2	3.69914	TM7SF2	-2.20917
ZNRF1	3.70004	MYH7B	-2.20903
C2orf48	3.71063	DLC1	-2.20861
UBE2T	3.71657	DST	-2.20791
ASF1B	3.71698	ZFP2	-2.20785
TOP2A	3.7219	IL20	-2.20774
AURKA	3.75993	FAM170A	-2.2074
NUSAP1	3.76362	SH3D19	-2.20591
DEPDC1B	3.76651	MID1	-2.20558
TFRC	3.76904	PLEKHH2	-2.2045
CCNA2	3.77172	CNRIP1	-2.20399
E2F2	3.7827	C4BPA	-2.20336
CCNE1	3.78492	SGSM1	-2.2031
CENPI	3.79264	WDR49	-2.20308
CDKN3	3.79598	MT1A	-2.20307
SKA3	3.80341	SMARCC2	-2.20287
C3orf67	3.80399	SLC8A3	-2.20266
CCR8	3.81253	C16orf45	-2.20135
HMMR	3.8149	FLNB	-2.19892
OIP5	3.81842	POLN	-2.19773
KIF23	3.83016	RPL23AP82	-2.19665
DTL	3.84534	TCRV3-JP2-Cgamma2	-2.19484
KIFC1	3.85166	TNFRSF14	-2.19417
BUB1B	3.86387	TFPI	-2.19299
IL4I1	3.87082	ANKDD1B	-2.19252
MTFR2	3.871	MLH1	-2.1925
GPSM2	3.89414	GABRG1	-2.19223
FAM72B	3.90532	PLD1	-2.19216
FAM72D	3.90587	DNAI1	-2.19197
FAM72A	3.93601	HSPA12B	-2.19163
CENPM	3.94364	EYS	-2.19024
CENPF	3.95102	SPATA31E1	-2.1894
SLC16A3	3.95174	PFKFB3	-2.18901
SLC11A1	3.95673	ANO10	-2.1883
SGOL1	3.96196	PSG5	-2.18826
E2F7	3.96779	MRO	-2.18565
NCAPG	3.97166	MAATS1	-2.18534
HIST1H4I	3.97524	PI15	-2.1849
IL12RB2	3.98552	RNASE7	-2.18415
AIM1L	3.99877	EDA2R	-2.18396
CORIN	4.00192	SMAP2	-2.18385
KIF14	4.0146	TREH	-2.18299
PTTG1	4.01581	FLJ33360	-2.18142
KIAA0101	4.03475	ALLC	-2.18112
ADAMTS14	4.04381	SIGLEC6	-2.18048
STMN1	4.05562	P2RX1	-2.17936
TNFRSF9	4.06703	ARL4A	-2.17929
PBK	4.09338	PAR1	-2.17922
CDCA8	4.10556	SOWAHA	-2.17664
ZNF670-ZNF695	4.10703	NEGR1	-2.17557
TTK	4.1246	NAPSA	-2.1751
UNG	4.12644	CYP4F24P	-2.17482
UHRF1	4.14078	CACNA1S	-2.17428
ZIC1	4.14346	ALOX15B	-2.17386
CDKN2A	4.15104	FAM221B	-2.171
ULBP1	4.15409	AKR1C3	-2.17009
HIST1H2AM	4.15549	HSD11B1	-2.16942
GTSE1	4.1591	VIPR1	-2.16834
INHBA	4.16793	RNF39	-2.16818
CDT1	4.17165	TCEAL5	-2.16817
RRM2	4.17389	WHAMMP3	-2.16802
B4GALNT1	4.17762	GPR182	-2.16741
CDCA5	4.18071	NBEAP1	-2.16713
DEPDC1	4.18231	GPLD1	-2.16589
LINC00634	4.21627	GLIPR1L2	-2.16437
NEIL3	4.23507	MYB	-2.16411
E2F8	4.2384	KIAA1984	-2.16377
CLSPN	4.24088	C19orf69	-2.16339
FRMD8	4.24842	KRT35	-2.16218
ASPM	4.26561	HPX	-2.16207
RAD54L	4.26627	JUNB	-2.16199
KIAA1199	4.27917	CSPP1	-2.16194
GJB2	4.29444	FRY	-2.1617
FAM83D	4.29637	PRSS37	-2.16167
TRA	4.32222	ACSS3	-2.16019
FBXO5	4.3315	AOC2	-2.15973
ZIC4	4.34648	PGAP2	-2.15925
APOBEC3B	4.35463	TXNIP	-2.15868
CBS	4.35969	ROBO4	-2.15866
MKI67	4.36658	LIPC	-2.15854
ENTHD1	4.39138	GGTA1P	-2.15808
NEK2	4.39747	ELTD1	-2.15553
DLGAP5	4.3997	CLPTM1	-2.15546
DCLRE1C	4.41006	TNN	-2.15545
CDC25C	4.41841	NR5A2	-2.1553
CEP55	4.43839	DKFZp779M0652	-2.15507
ANLN	4.4699	IGSF10	-2.1543
TEX11	4.50113	CACNA2D1	-2.15376
EXO1	4.50664	CLASP1	-2.1524
TROAP	4.53429	SIK2	-2.15172
IQGAP3	4.53608	GPR50	-2.15127
KIF20A	4.53652	COL14A1	-2.15116
CCNB2	4.53869	CASC1	-2.15092
NCAPH	4.56812	SLCO1A2	-2.15008
REEP3	4.583	REEP1	-2.15003
GAL	4.60667	NAMPT	-2.14939
TPX2	4.60749	TPM1	-2.14795
CDCA2	4.61999	PPOX	-2.14673
SOX11	4.62357	STRIP1	-2.14601
MCM10	4.67481	AK128833	-2.14584
KIF18B	4.68312	CCDC171	-2.14565
PTTG3P	4.70713	BC045779	-2.14557
CDCA3	4.74108	ITSN1	-2.14476
C5orf46	4.74895	EDA	-2.14462
CKAP2L	4.75049	RGS7BP	-2.14367
NDC80	4.76118	LRRC38	-2.14237
CDC45	4.81872	GDF3	-2.14114
CENPA	4.82127	LAMA3	-2.14086
NUF2	4.83605	LOC402160	-2.14059
KIF4A	4.84103	WFIKKN2	-2.13999
HIST1H1B	4.85634	GAS2L2	-2.13879
MKRN3	4.86187	CCDC80	-2.13873
HIST2H3C	4.86825	AK310041	-2.1387
C8orf82	4.89245	STEAP2	-2.13716
PLK1	4.9008	RETSAT	-2.13572
BC069212	4.91452	ANKRD20A4	-2.1357
TUBB3	4.9255	RPH3AL	-2.13449
SCT	4.92955	ADRB1	-2.13422
KIF2C	5.00886	LOC286367	-2.13406
CDC20	5.01786	AF268386	-2.13399
SKA1	5.04048	DNAH7	-2.13344
AURKB	5.04486	MLIP	-2.13337
ZNF695	5.05562	FLNA	-2.13188
FOXM1	5.05621	DIXDC1	-2.13148
SMAGP	5.06625	AX747264	-2.13065
KIF15	5.11503	IL1RL1	-2.13064
TFR2	5.12223	MIR4697HG	-2.13005
BUB1	5.14232	LOC100506388	-2.12815
UBE2C	5.21851	JUN	-2.12625
TRAF3	5.23152	AX747913	-2.12566
FAM64A	5.25722	CCDC169	-2.12511
CNIH2	5.26423	RTN1	-2.12506
APITD1	5.27057	TM9SF1	-2.12397
MMP11	5.2932	PID1	-2.12367
BIRC5	5.31599	TMEM110-MUSTN1	-2.12366
PKMYT1	5.38892	SORCS1	-2.12349
COL10A1	5.39666	AX721199	-2.1228
MELK	5.41294	PER1	-2.12196
SPC24	5.4292	LIMCH1	-2.12056
GPR19	5.62327	TACR1	-2.12054
A2ML1	5.63944	CCM2L	-2.11903
RNFT2	5.78905	PKDCC	-2.11888
CXorf61	5.94793	WSCD2	-2.11732
MYBL2	5.98813	MRGPRD	-2.11647
PPAPDC1A	6.2634	SAG	-2.11635
HJURP	6.38672	AGPAT4	-2.11593
CCDC142	8.29666	XAGE3	-2.11492
ORC1	13.7204	PLA2G2C	-2.11415
		PDE5A	-2.11238
		COL4A5	-2.1092
		ASB2	-2.1087
		CIITA	-2.10811
		RAB3C	-2.10723
		AK092048	-2.10609
		FMO2	-2.106
		EGFL7	-2.10572
		MEG3	-2.10534
		TGFBR2	-2.10513
		LURAP1	-2.10473
		SLC35G2	-2.1046
		EHD4	-2.10441
		SEMA3C	-2.10415
		CRB2	-2.10338
		GSTM1	-2.10337
		HRH4	-2.10325
		CAT	-2.10303
		HPGD	-2.10278
		HPGDS	-2.102
		FAM166B	-2.10164
		CLVS1	-2.10119
		RHOB	-2.10079
		FFAR3	-2.10074
		C1orf115	-2.10074
		TMEM136	-2.10036
		PAPOLG	-2.0984
		CYFIP2	-2.09827
		DIO3AS	-2.09775
		RNF216	-2.09619
		AKR7A3	-2.09612
		LOC256021	-2.09512
		BCL2	-2.09335
		LONRF2	-2.0925
		CSDE1	-2.09225
		PAF1	-2.09223
		ABHD14A-ACY1	-2.09171
		KCNS2	-2.08952
		AMPD1	-2.08867
		YBEY	-2.08845
		SCNN1A	-2.08717
		PPT2-EGFL8	-2.08677
		DOCK11	-2.08524
		ABAT	-2.08403
		ABCA5	-2.0838
		FAM221A	-2.08214
		SYTL2	-2.08208
		SYNPO2L	-2.08183
		TSHZ2	-2.08148
		AX747766	-2.08147
		RAB27B	-2.08118
		endogenousretrovirusERV9	-2.08013
		REEP2	-2.07885
		ATG13	-2.07558
		RIF1	-2.07382
		RBM24	-2.0728
		TBC1D3P1-DHX40P1	-2.07189
		SERPINA11	-2.0714
		CRY2	-2.06986
		MAP3K8	-2.06982
		AK126380	-2.0692
		LRRC37A11P	-2.06866
		HOOK1	-2.06847
		OR1E1	-2.06646
		AFF2	-2.06635
		ZMYM3	-2.06627
		TWIST2	-2.06596
		DLK2	-2.06575
		MPP7	-2.06498
		LIMS2	-2.06473
		BC148242	-2.06247
		CLEC14A	-2.06197
		LOXHD1	-2.06157
		SYNC	-2.06138
		SPIN2A	-2.06131
		LOC286189	-2.06113
		ACER3	-2.06097
		TPPP3	-2.06028
		FAM76A	-2.06003
		PACRG	-2.05774
		KIRREL2	-2.0572
		ITM2A	-2.05433
		DNAJC5G	-2.05352
		GRIA3	-2.05248
		YIPF7	-2.05234
		TTC23L	-2.05128
		BC101287	-2.04916
		CACNB2	-2.04888
		AX747135	-2.04798
		BC084560	-2.04796
		MED29	-2.04755
		RAPGEF1	-2.04678
		MMP2	-2.04547
		IGFN1	-2.04437
		LDLRAD4-AS1	-2.04374
		TMEM170B	-2.04258
		GPR116	-2.04204
		SLC44A4	-2.04129
		GPR17	-2.04036
		PLCH2	-2.04004
		D63785	-2.03792
		FOXP2	-2.03619
		HSPB8	-2.03616
		MYF6	-2.03411
		RPL21P44	-2.03377
		CFH	-2.0325
		DENND2A	-2.03247
		GSTM2	-2.03202
		C14orf183	-2.03191
		FAM92A1P2	-2.03166
		GOLGA8G	-2.0307
		PTGDR2	-2.03012
		UBAP1L	-2.03011
		AASS	-2.0298
		C7	-2.02953
		MSRB3	-2.02952
		PTPRD	-2.02901
		KCNA4	-2.02875
		RBP7	-2.02868
		CAPN3	-2.02819
		ALX4	-2.02693
		NMNAT2	-2.02675
		ASPDH	-2.02608
		COLGALT2	-2.02603
		C1QTNF3	-2.02489
		CLDND2	-2.02445
		AK309255	-2.02383
		PSG3	-2.0229
		HAO2	-2.02264
		DMKN	-2.02249
		CDH23	-2.02237
		RABEP1	-2.02106
		SPRR2F	-2.02068
		ENTPD1	-2.01965
		DCST1	-2.01925
		C3orf20	-2.01829
		KLHL41	-2.01827
		ACO1	-2.01819
		TNFRSF8	-2.01738
		SLC40A1	-2.01559
		NSG1	-2.01552
		LINC00636	-2.01551
		UBXN10	-2.01502
		PPP2R1B	-2.01468
		TIPARP	-2.01388
		FLJ00278	-2.01378
		ATP13A4	-2.01363
		ABCG8	-2.01276
		NCAM1	-2.01268
		NOV	-2.01248
		FAM156A	-2.01205
		HGF	-2.01167
		LSM5	-2.01068
		KDM2A	-2.00831
		NEXN	-2.00793
		RIC3	-2.0079
		EZH1	-2.00777
		CCDC163P	-2.00774
		SLIT2	-2.00707
		CNTN1	-2.0066
		CROCC	-2.0057
		TMEM246	-2.00515
		AX746857	-2.00482
		RNF180	-2.00436
		MSX2	-2.00221
		CNTFR	-2.00102
		KLHL10	-2.00083
		PRKAG2	-2.00053
		PPEF2	-2.0004
		TINAGL1	-2.00003
		ZEB1	-1.99995
		CXCR1	-1.99858
		KBTBD4	-1.99857
		LRRC9	-1.99698
		OR2B11	-1.99662
		BC080587	-1.99652
		CDKL2	-1.99542
		IZUMO1	-1.99493
		BX648270	-1.99458
		TTLL9	-1.99453
		IGFALS	-1.99452
		C6orf201	-1.9937
		SH3BGRL2	-1.99341
		LRFN5	-1.99322
		DNAH5	-1.99309
		BC047625	-1.99303
		SYTL1	-1.99195
		RASGRF2	-1.99085
		CCL28	-1.99059
		SNORA22	-1.99046
		NME5	-1.98937
		FAM65B	-1.98876
		RGS6	-1.98825
		PPAP2B	-1.9877
		TANC1	-1.987
		VSTM4	-1.98685
		B3GALT5	-1.98532
		REEP6	-1.98512
		AX746903	-1.98182
		CDH18	-1.98076
		HOXB1	-1.9795
		BC047074	-1.97831
		ZNF689	-1.97764
		PRSS57	-1.97759
		ATP8B4	-1.97742
		ZNF763	-1.97622
		MNAT1	-1.97596
		TLR3	-1.97563
		ENPP1	-1.97468
		NECAB1	-1.97368
		SYPL2	-1.9735
		NR3C1	-1.97224
		TSKS	-1.97152
		LOC286437	-1.97039
		NTN5	-1.97015
		CFHR3	-1.96855
		PRKG2	-1.96832
		NDRG2	-1.96812
		OLFML1	-1.96726
		EEPD1	-1.96707
		SYNPO	-1.96705
		PPP1R14D	-1.96673
		ACADS	-1.96633
		CD302	-1.96632
		ACE	-1.9652
		LILRB5	-1.96487
		ZNF182	-1.96395
		BEST3	-1.96218
		SCN11A	-1.96126
		MASP2	-1.96072
		FRMPD1	-1.96032
		MYOM3	-1.96019
		MSX1	-1.96011
		MROH8	-1.95995
		PPP1R14A	-1.95977
		RCAN2	-1.95746
		NTM	-1.95715
		AX747174	-1.95692
		AMT	-1.95656
		TTI2	-1.95573
		PCSK2	-1.95564
		THSD7B	-1.95544
		PCCA	-1.95531
		TMPRSS11F	-1.95521
		KRT79	-1.95516
		LIMA1	-1.95466
		TPSAB1	-1.9546
		DTNA	-1.95443
		GNAI1	-1.9538
		CASQ1	-1.95359
		ANKK1	-1.95348
		NRIP2	-1.95336
		AGL	-1.95284
		ARHGEF28	-1.95277
		ZC2HC1B	-1.95267
		GPR124	-1.95264
		PUM1	-1.95254
		DPY19L2	-1.95184
		BC035125	-1.95145
		LDLR	-1.95143
		GPATCH8	-1.95131
		IGIP	-1.9506
		ADAMTS18	-1.95058
		CDH5	-1.94978
		APOBEC2	-1.94951
		CPA3	-1.94934
		LOC100240735	-1.94852
		PPFIA2	-1.94736
		ADAMTS12	-1.94657
		METTL21EP	-1.94549
		FLRT2	-1.94535
		MVB12B	-1.94528
		DCT	-1.94435
		ESYT2	-1.94345
		PRSS45	-1.94326
		AX748312	-1.94254
		GCFC2	-1.94183
		SCN9A	-1.94139
		STS	-1.94067
		FAM161B	-1.94045
		LIN7A	-1.9402
		F13A1	-1.9402
		NADKD1	-1.93974
		CDNF	-1.93961
		FAM189A2	-1.93851
		KLF9	-1.93843
		TMEM184B	-1.93788
		C20orf26	-1.93726
		GNRH1	-1.93647
		BC034416	-1.93558
		RAB3GAP2	-1.93434
		TTLL10	-1.93415
		AZGP1P1	-1.93388
		ADD3	-1.93332
		ZNF423	-1.9329
		FSIP2	-1.93249
		PTGIS	-1.93223
		NIPAL2	-1.9299
		EDNRA	-1.92927
		DQ597730	-1.92902
		WHAMMP1	-1.92861
		GRAMD1C	-1.9285
		SLC7A4	-1.92791
		GRASP	-1.92746
		DOC2B	-1.92691
		PECR	-1.92675
		DGKH	-1.92583
		CD300LD	-1.92487
		BC064148	-1.92397
		PKIB	-1.92258
		LOC100506746	-1.92228
		C2orf88	-1.92206
		PRCD	-1.92186
		ANGPTL2	-1.92112
		SCNN1D	-1.92031
		RPL23AP32	-1.92006
		BTK	-1.91996
		MYO16	-1.91938
		AQP1	-1.91878
		CHIC1	-1.91719
		DNAJB4	-1.91648
		ELMOD3	-1.91644
		TPTE2P5	-1.91354
		SLTM	-1.91345
		ZNF566	-1.91338
		MST1P2	-1.91312
		AX748273	-1.90967
		TMEM255B	-1.9095
		RAB44	-1.90948
		TTC28	-1.90926
		SERPIND1	-1.90834
		PCDHGA3	-1.90827
		DHRS7B	-1.90801
		MCMDC2	-1.90661
		ALDH6A1	-1.90607
		FBLN1	-1.90579
		FAM198B	-1.90346
		DLG4	-1.90296
		SGCD	-1.90262
		KLHL29	-1.90152
		APOL5	-1.90148
		USP31	-1.90001
		CNTNAP3B	-1.89926
		ATP10A	-1.89798
		HNRNPK	-1.89786
		PTPN20A	-1.89715
		MYOM2	-1.89578
		LRIG1	-1.89492
		LIMS1	-1.89415
		TMEM130	-1.89407
		AX747171	-1.89296
		TMEM44	-1.89222
		SLC11A2	-1.89173
		MORN1	-1.89159
		C19orf55	-1.89125
		BC042022	-1.8907
		KLHL3	-1.89006
		VWA5A	-1.88894
		LRP2BP	-1.88879
		GIMAP8	-1.88859
		SLC25A21-AS1	-1.88802
		BC032415	-1.88695
		GLS2	-1.88695
		PLCD4	-1.88662
		RAMP2	-1.8859
[truncated: 2,511 more rows]

## Sheet: S1e
LIST OF DIFFERENTIALLY EXPRESSED GENES
Late stage triple negative breast cancer
UPREGULATED		DOWNREGULATED
Gene symbol	Log2 fold change; p-value<0.05	Gene symbol	Log2 fold change; p-value<0.05
EME1	10.8926	CLDND1	-20.4383
LYPLA2	7.2438	ZC3H12C	-13.8493
ALAS1	6.31492	MEF2BNB-MEF2B	-13.0055
KIF14	4.95315	PFKFB4	-12.1168
UBE2C	4.85984	DGKB	-11.4488
BIRC5	4.65286	RGN	-11.0032
ANKRD36	4.49079	PLCB4	-10.4651
ACOT9	4.34649	TOM1	-10.3292
SLC12A8	4.05248	ADAMTSL4	-9.86934
PBK	3.9166	AGER	-9.69262
KIF20A	3.88947	NAP1L2	-8.96667
EXO1	3.76074	MASTL	-8.95374
BUB1B	3.74874	SGK2	-8.82462
TPX2	3.73745	GEMIN4	-8.79589
SPC25	3.60459	CEP170	-8.61773
GTSE1	3.5612	ADH7	-8.56265
INTS8	3.5061	CYP2A7	-8.10929
EZH2	3.42572	ZNF180	-8.03475
PAPOLA	3.33675	KCNC2	-7.71973
CCNB1	3.01529	ARMC4	-7.62936
SPAG5	2.97899	DDX3X	-7.60004
SFR1	2.94864	SBNO1	-7.50224
CDC6	2.82959	SFTPA1	-7.48941
E2F1	2.79209	RPL22	-7.34906
KIF11	2.77372	FGG	-7.27561
DEDD	2.70673	NLRP8	-7.27549
C1orf85	2.68928	CALN1	-7.19413
RAD51	2.575	HEPACAM2	-7.11633
KIF20B	2.53082	IGFBP1	-6.91995
ARHGEF39	2.34378	KLK3	-6.91324
HMGB3	2.23112	UGT1A7	-6.84506
LOC374443	2.14842	CATSPERG	-6.76228
TMEM63B	2.10755	C10orf62	-6.76015
CCDC18	2.02978	SLITRK6	-6.75233
DPM1	2.02787	C2CD5	-6.62364
C1orf112	1.92793	SLC26A3	-6.57553
CTSA	1.91341	TSNAX-DISC1	-6.54973
HECW2	1.86048	FAM5B	-6.52356
FANCI	1.84323	NAGPA	-6.50177
SLC25A44	1.82561	FAM210A	-6.47429
CKLF	1.81021	TNNI1	-6.44832
PDK1	1.64897	SFTPB	-6.42722
TPM3	1.5765	STON1-GTF2A1L	-6.41084
LRWD1	1.50027	ALDH3A1	-6.40652
H2AFV	1.48621	C10orf32-AS3MT	-6.38718
LOC643387	1.48451	TOX3	-6.38197
GEMIN7	1.45383	ZNF619	-6.37758
H2AFZ	1.41804	CNOT4	-6.30781
CYCS	1.39514	FFAR1	-6.28867
LPCAT1	1.39011	CYP4F30P	-6.27304
VANGL1	1.36466	LOC727751	-6.26863
ZDHHC16	1.34763	LOC286359	-6.23856
ATP13A3	1.31322	GJA1	-6.21528
RAE1	1.30113	IL36A	-6.21436
MAGOHB	1.29263	CCDC19	-6.18783
AZI2	1.12324	ADAMTS9	-6.17047
MRGBP	1.11481	ART3	-6.1648
PRDX1	1.07658	PML	-6.11363
		CYP1A1	-6.11035
		AURKC	-6.09741
		TNFSF11	-6.08514
		TAC1	-6.07389
		KLK2	-6.05441
		ZNF683	-6.03898
		SLC6A10P	-6.00907
		ANKRD33	-5.96924
		STIL	-5.91696
		POP1	-5.90428
		PLEKHG5	-5.9018
		SLC36A2	-5.89464
		CSNK1E	-5.87575
		FAM81B	-5.85805
		FBXO34	-5.83931
		MAPK8IP1	-5.79449
		IGFALS	-5.77219
		ANK1	-5.73958
		RGS22	-5.73774
		CAMK2G	-5.6899
		MDM4	-5.68788
		RFX6	-5.67972
		STMN4	-5.66323
		TMC6	-5.63391
		PTPN20A	-5.62807
		USP41	-5.6018
		ITGA6	-5.59152
		TRPC4	-5.58621
		ANKFY1	-5.5786
		TNNT3	-5.5251
		PGAP1	-5.51888
		OXTR	-5.48964
		ANXA5	-5.46974
		RAX2	-5.45121
		CACNA1G	-5.44149
		CYP2G1P	-5.43872
		COA1	-5.4364
		KRTAP10-2	-5.41876
		EARS2	-5.41858
		FN1	-5.41736
		GPR144	-5.4041
		CMTM1	-5.38462
		RAPGEF6	-5.37786
		STAT4	-5.35276
		MYB	-5.3388
		GLRA4	-5.33651
		LRRTM4	-5.33049
		SLC9B1	-5.32128
		SEL1L2	-5.30136
		HAP1	-5.29774
		COX6B2	-5.281
		CSF3R	-5.27284
		GPR142	-5.23947
		PIRT	-5.23774
		DQ786280	-5.23392
		SHOX	-5.20665
		NUP93	-5.19965
		TMEM169	-5.15768
		OR56B1	-5.13921
		DPP4	-5.13639
		PNMT	-5.13134
		LGI1	-5.10905
		HHATL	-5.09046
		PATE1	-5.08291
		FKBP1A	-5.07826
		ITIH2	-5.05177
		SCRN3	-5.02198
		HSD17B13	-5.00385
		ORC1	-5.00344
		LOC200726	-4.98224
		AQP7P1	-4.97281
		GPR176	-4.97165
		SLC44A3	-4.96973
		PUM1	-4.96018
		GABRR2	-4.95209
		ANKFN1	-4.9509
		TTC26	-4.94708
		AMPH	-4.93889
		CATSPERD	-4.93141
		CA4	-4.92913
		ZSCAN29	-4.92279
		GHRHR	-4.91121
		SPATA22	-4.90736
		ASIC3	-4.89632
		HNF1A	-4.87595
		SMYD1	-4.87243
		SGCZ	-4.86507
		SERPINA4	-4.85543
		RNU6ATAC	-4.84559
		LILRA2	-4.82621
		PLTP	-4.82335
		IL11RA	-4.80492
		PTPN12	-4.80247
		CLCN6	-4.797
		PAAF1	-4.78703
		LOC728613	-4.78031
		SLC5A2	-4.76275
		CD300LG	-4.74929
		ZNF587B	-4.74567
		MUC4	-4.69874
		C5orf45	-4.69557
		LUZP2	-4.69295
		TRPM6	-4.68554
		UCP1	-4.68308
		BC113958	-4.67052
		ZNF567	-4.66147
		RGS6	-4.65858
		STRIP1	-4.65797
		UGT2B15	-4.65241
		ZNF44	-4.64779
		MASP1	-4.6441
		C3orf72	-4.6395
		LOC339240	-4.63929
		TSHR	-4.61299
		CIDEA	-4.60095
		GFAP	-4.59582
		MAG	-4.59088
		SFTPC	-4.58941
		WDR16	-4.58673
		TAT	-4.58072
		SYNGAP1	-4.5791
		CRB1	-4.57882
		MTUS2	-4.57601
		KIF3A	-4.57316
		SASH1	-4.56745
		OR10A6	-4.56634
		GH1	-4.55372
		WDR72	-4.55031
		EPB41L3	-4.5379
		MYOC	-4.50729
		MPP2	-4.49969
		ARHGAP6	-4.48242
		FOXE1	-4.46814
		PRKAG3	-4.4659
		DCX	-4.45234
		FAM181A	-4.44147
		MCCD1	-4.43684
		FBXO15	-4.43092
		ALB	-4.42947
		ADAM17	-4.42823
		CYP4F22	-4.42662
		P2RX3	-4.41238
		C22orf15	-4.40927
		CTH	-4.40678
		KCNJ13	-4.40409
		AGTR2	-4.39527
		C1orf168	-4.37935
		DLX1	-4.37697
		HTR2A	-4.37444
		SLC22A14	-4.37315
		MYO18B	-4.36897
		ESR2	-4.36675
		SCAPER	-4.35878
		FANCC	-4.34925
		RBFOX1	-4.34147
		ADAMTS13	-4.33809
		PRLR	-4.33614
		NEXN	-4.32065
		CAMK2B	-4.32009
		GPM6B	-4.32003
		UPK3A	-4.30653
		CCDC148	-4.30581
		EXOC5	-4.29792
		CEP76	-4.2944
		APOH	-4.29299
		CD7	-4.28274
		LOC389033	-4.27868
		AK054990	-4.26659
		DOCK2	-4.26057
		TMIE	-4.2593
		ZNF577	-4.25897
		C20orf26	-4.25517
		METTL10	-4.25189
		PARVB	-4.2518
		ZFY	-4.24998
		LRRC38	-4.24767
		VPS53	-4.24466
		DPP6	-4.2442
		INADL	-4.23997
		OBP2B	-4.23752
		SLC26A5	-4.23732
		ANO5	-4.23613
		HEPACAM	-4.23421
		LOC339593	-4.22637
		CSF3	-4.22278
		MAP3K7CL	-4.2221
		SPINK13	-4.21514
		OR2L1P	-4.2136
		L3MBTL1	-4.21337
		VAV3	-4.21216
		TTC16	-4.2083
		LPPR1	-4.20573
		GRIA2	-4.19059
		LDB3	-4.18976
		HOGA1	-4.1844
		IL17B	-4.18251
		EQTN	-4.18191
		DUXA	-4.18115
		ZNF337	-4.17488
		WIF1	-4.17018
		AK311458	-4.16553
		AGXT	-4.16479
		STXBP1	-4.16441
		NSUN4	-4.16054
		BTG4	-4.15576
		BC069809	-4.15469
		DPY19L2P1	-4.12762
		FGF1	-4.12599
		MIA2	-4.12402
		ZBTB16	-4.12226
		FAM109A	-4.10802
		OR4D1	-4.09634
		AFF3	-4.09252
		AK055055	-4.0902
		ADAMTS8	-4.08725
		BC094791	-4.07496
		CEACAM20	-4.07033
		GOLGA8G	-4.06825
		KCTD4	-4.06752
		C10orf113	-4.06278
		ANGPT4	-4.06238
		APOBEC3H	-4.06119
		KRT25	-4.05818
		PRSS30P	-4.05251
		DENND2A	-4.04159
		SGCD	-4.04038
		ALMS1	-4.03887
		OR2L3	-4.03859
		ACVR1C	-4.03837
		CHRDL1	-4.03748
		SEC14L1	-4.03393
		DFFB	-4.0312
		PRSS37	-4.02643
		CTLA4	-4.02252
		MYRIP	-4.01794
		PCDHGA3	-4.01783
		PTPN3	-4.01688
		MATK	-4.01674
		CAPS2	-4.01004
		SRI	-4.00882
		CYP11A1	-4.00369
		MAZ	-4.00347
		IRX5	-3.99748
		TXNDC5	-3.99701
		SPAG6	-3.99303
		RPGRIP1	-3.99087
		TTC21A	-3.98655
		NPAS3	-3.98494
		GLYAT	-3.98169
		IFRD2	-3.97919
		SMPD4	-3.96925
		C14orf180	-3.9686
		MRGPRX4	-3.96491
		FAM172A	-3.96266
		ORAOV1	-3.95749
		WWC2	-3.95533
		SLC26A8	-3.94434
		APC2	-3.94251
		MT1HL1	-3.93935
		STOML3	-3.93504
		GJA4	-3.93301
		CLDN16	-3.92303
		NAT1	-3.9183
		KIF1B	-3.91511
		BDNF	-3.91406
		OR1C1	-3.91123
		SLCO5A1	-3.91045
		DLK1	-3.9101
		CNP	-3.90853
		BCO2	-3.90629
		ACO1	-3.90525
		OR2T4	-3.90394
		ZNF221	-3.9023
		PHLPP2	-3.89505
		HDAC6	-3.89372
		FAM124A	-3.88972
		ESRRB	-3.88845
		ACOT11	-3.88827
		DOCK9	-3.88592
		CLCN2	-3.88434
		UGT1A9	-3.8775
		CLDN2	-3.85884
		P2RX4	-3.85395
		LGALS12	-3.84893
		ADAM33	-3.8488
		SYT3	-3.84296
		ADORA2A	-3.8419
		TMEM132C	-3.84098
		BAIAP3	-3.83998
		CIDEC	-3.8379
		RNU11	-3.836
		NDRG1	-3.82972
		TMPRSS11A	-3.82854
		SCN2B	-3.82838
		MUC1	-3.82806
		UPK1B	-3.8271
		PENK	-3.82074
		BCL2L14	-3.82067
		RTDR1	-3.81982
		MAS1	-3.81635
		GPR115	-3.81529
		CMTM5	-3.81108
		NET1	-3.80579
		BCAS3	-3.80264
		ZNF692	-3.79955
		EGFEM1P	-3.79731
		ACER3	-3.79345
		DHRS4L2	-3.78594
		PLA2G12B	-3.78427
		VRK3	-3.78227
		TVP23A	-3.7801
		C11orf80	-3.77264
		ABCB7	-3.77213
		GGN	-3.77147
		MLLT3	-3.76994
		GRIK1	-3.76532
		NOMO3	-3.76377
		NOS2	-3.76181
		KCNQ2	-3.76072
		WDR93	-3.75952
		UQCRB	-3.7579
		AX747550	-3.75752
		GPX2	-3.7551
		FOXL2	-3.7514
		ANGPTL3	-3.74844
		KCNJ16	-3.747
		LIMS3	-3.74175
		KCNIP2	-3.73949
		TCF4	-3.73915
		CYP4F11	-3.7365
		CHFR	-3.72993
		ZEB2	-3.72829
		CYP2C8	-3.72711
		ANGPTL7	-3.72652
		C1orf110	-3.72239
		ESR1	-3.72139
		KLHL10	-3.71716
		CEACAM5	-3.70917
		C1orf87	-3.70792
		POTEH	-3.70648
		GRIA4	-3.70072
		OR52W1	-3.69867
		COL4A6	-3.69598
		BC101079	-3.69262
		TMED6	-3.69223
		EFCAB6	-3.68897
		MAN1A1	-3.6883
		TMPRSS11E	-3.68697
		RAB5C	-3.68489
		ADARB2	-3.68411
		TUSC5	-3.68359
		CCBE1	-3.68178
		MORN5	-3.67978
		SPATA20	-3.67723
		KRTAP5-5	-3.67704
		LMAN2L	-3.6739
		PPM1B	-3.67356
		PGR	-3.67046
		DEFB125	-3.66422
		UNC5C	-3.66096
		APLP1	-3.66046
		F11	-3.65662
		HMGB4	-3.65609
		GPD1	-3.64161
		YIPF7	-3.63979
		PAX3	-3.63622
		TMEM100	-3.63573
		AHCYL2	-3.63449
		CASP16	-3.63374
		CCDC17	-3.62916
		PDZD3	-3.62889
		BC011773	-3.62817
		SEMA5B	-3.62484
		KIF5C	-3.62062
		MRVI1	-3.61452
		PIK3CD	-3.61303
		SHBG	-3.61104
		SDPR	-3.61088
		ATP1A2	-3.60917
		GRP	-3.60009
		PTHLH	-3.59808
		RPE65	-3.59775
		GPR17	-3.59355
		SERPINB2	-3.58843
		KIAA0226L	-3.58731
		ATF7	-3.58647
		HEPN1	-3.5859
		C9orf173	-3.57091
		C8B	-3.56283
		TXNRD1	-3.56071
		SMOX	-3.55717
		SHISA6	-3.55301
		SPOCK3	-3.5528
		BC037494	-3.54189
		THPO	-3.54125
		DMBT1	-3.5409
		ADH1B	-3.53871
		AK123878	-3.53833
		TMEM257	-3.53704
		APOB	-3.53675
		AK000840	-3.53662
		C11orf94	-3.53458
		ISM2	-3.53193
		C9orf47	-3.53131
		STK31	-3.52965
		CNN1	-3.52709
		DCC	-3.52629
		LINC00671	-3.52528
		MRGPRX3	-3.52082
		HOPX	-3.51995
		OR2A14	-3.51993
		RMND5B	-3.51942
		SLC45A2	-3.51724
		CBWD3	-3.51423
		TAF4B	-3.50612
		LHFPL1	-3.5004
		NPY2R	-3.49861
		PDE9A	-3.49688
		BACE1	-3.48823
		GOLGA6L10	-3.48695
		AAMP	-3.48554
		WDR49	-3.48264
		EYA1	-3.48191
		SLC22A11	-3.47761
		LAIR2	-3.47244
		PCDHGA6	-3.47127
		TCF7L2	-3.46992
		APP	-3.46897
		CCDC140	-3.46527
		LRP2	-3.46519
		LOC84931	-3.46229
		MYBPC1	-3.46117
		DPYD	-3.45943
		FER	-3.45504
		CYP4A11	-3.45317
		MID1	-3.45315
		KLK11	-3.45204
		FAM74A3	-3.45074
		SEZ6L	-3.44685
		GSTM5	-3.44671
		PAX2	-3.44656
		GLB1L3	-3.44606
		FLNB	-3.44495
		KMT2E	-3.44317
		ADAD2	-3.44312
		DNAAF1	-3.43344
		TAS2R1	-3.43203
		CUBN	-3.43137
		PRSS35	-3.42972
		SPRR3	-3.42815
		PAMR1	-3.42611
		ABCA2	-3.42411
		RPL10L	-3.4221
		PTPLAD1	-3.42119
		TTC39B	-3.41941
		PIGR	-3.41864
		CTCFL	-3.41819
		GRM1	-3.41624
		LRRTM2	-3.41375
		RP1	-3.41374
		ST8SIA2	-3.41267
		GPIHBP1	-3.41022
		CALML3	-3.40909
		SPATA18	-3.40895
		CYP2A6	-3.40757
		OPN4	-3.40744
		WNK4	-3.40494
		BLOC1S5	-3.40392
		GPR128	-3.39684
		C1QTNF9	-3.38633
		C10orf129	-3.38545
		LOC100126784	-3.38334
		SEBOX	-3.3819
		DIAPH3	-3.38044
		SNORA50	-3.37533
		CSF2RA	-3.3753
		NMUR2	-3.36565
		TP53BP1	-3.36489
		C10orf82	-3.36477
		BRCC3	-3.36442
		CLCN1	-3.35829
		GTF3C3	-3.35801
		CRB2	-3.35774
		KNCN	-3.35755
		AMZ2	-3.3564
		NRG1	-3.35585
		CPA1	-3.35527
		FGF10	-3.35339
		CAMTA1	-3.35206
		CYP2D7P1	-3.34898
		MOBP	-3.34817
		EXOC6	-3.3469
		HGF	-3.34556
		CD1E	-3.34389
		PDE11A	-3.34285
		GPR88	-3.3424
		CTSL2	-3.3346
		SYT16	-3.33327
		TMEM232	-3.33283
		MST1P2	-3.32808
		GANAB	-3.3268
		TLE6	-3.32655
		SEC1P	-3.32606
		UMOD	-3.32447
		ABCB5	-3.32366
		RHD	-3.32064
		C5orf64	-3.31853
		SYK	-3.31558
		CLN3	-3.31525
		NPAS1	-3.31522
		ALDH1L1	-3.31373
		ALDH1A2	-3.31341
		CLEC4F	-3.31284
		PAH	-3.30919
		GPM6A	-3.30757
		MYH11	-3.30755
		ZNF496	-3.30638
		TBX2	-3.30601
		DDX25	-3.30506
		PCDHA13	-3.30232
		FOSB	-3.2967
		ATE1	-3.29597
		GRM7	-3.29588
		C4orf29	-3.28892
		AF047486	-3.28856
		ZKSCAN2	-3.28208
		MS4A7	-3.28031
		BANP	-3.27931
		THSD7B	-3.27244
		CES1P1	-3.27167
		FDXR	-3.27162
		OR2T8	-3.26901
		SNX31	-3.26873
		CHGA	-3.26551
		TACC1	-3.26446
		PIGA	-3.26395
		BTBD7	-3.2635
		CHD9	-3.26234
		FABP4	-3.26152
		NXF1	-3.26055
		TTC40	-3.25939
		NR2E3	-3.25862
		PLIN1	-3.25832
		CTF1	-3.25613
		NSG1	-3.255
		CCDC158	-3.25496
		CYB5R3	-3.25146
		TRPM3	-3.25066
		TRIML1	-3.25033
		TFF3	-3.24683
		KLHL13	-3.24299
		ZNF385B	-3.23877
		LCN10	-3.23769
		C1QTNF9B	-3.23448
		DEPDC5	-3.23372
		RNF186	-3.23331
		FETUB	-3.2328
		UHMK1	-3.22572
		DCTN1	-3.22047
		CASC1	-3.21927
		CDH8	-3.21802
		KIAA1875	-3.21794
		DNAJC7	-3.21619
		ORM1	-3.21593
		GRHL3	-3.21334
		GALK2	-3.21107
		PEBP4	-3.20962
		ERG	-3.20961
		KRT13	-3.2094
		STC2	-3.20611
		SLC27A6	-3.20579
		CX3CL1	-3.20576
		KRTAP3-2	-3.20417
		RBM46	-3.20328
		ADRA1A	-3.20253
		ADCY8	-3.20159
		C19orf80	-3.19864
		DACH1	-3.19826
		FGFR2	-3.19524
		IL6	-3.19508
		CAPN11	-3.19423
		NGFR	-3.19316
		FRMPD2	-3.19247
		TRIM22	-3.19232
		DNAH3	-3.19019
		RPS4Y1	-3.18879
		C19orf77	-3.18671
		SFTA2	-3.18583
		HTR5A	-3.18569
		DMD	-3.18144
		AV8S2	-3.17877
		AMACR	-3.17793
		SLC6A2	-3.17252
		MGC13053	-3.17206
		PROM2	-3.17168
		CAPN8	-3.17019
		TRPV1	-3.16819
		PDK4	-3.16639
		CLDN19	-3.16475
		ERBB4	-3.16428
		LRRC43	-3.16396
		B3GALT1	-3.16361
		CRYGN	-3.16221
		TMCC3	-3.16044
		LYRM9	-3.15538
		NRG2	-3.15439
		RBM24	-3.15187
		BCAS1	-3.15125
		MYH10	-3.14999
		PAQR6	-3.14612
		C10orf25	-3.14486
		SFTPA2	-3.14402
		LSP1	-3.14395
		EEF1A2	-3.14355
		SERPINA5	-3.14209
		LEP	-3.14208
		DLG4	-3.14172
		CCDC178	-3.14134
		NNAT	-3.14117
		NOVA1	-3.14116
		GRIA1	-3.14038
		KLB	-3.13251
		LOC100133050	-3.13221
		CTDSPL	-3.13019
		TSPAN19	-3.13014
		C1orf101	-3.12955
		ZYX	-3.12703
		AL953854.2-002	-3.12556
		FGL1	-3.12549
		PCK1	-3.1251
		CHEK1	-3.12507
		MAP3K15	-3.12243
		CXorf40A	-3.11812
		HMGCLL1	-3.11574
		TFF1	-3.11551
		MATN3	-3.11523
		MAP2K6	-3.11464
		CHN1	-3.11368
		TRDN	-3.10822
		HIF3A	-3.10754
		ADIG	-3.10629
		PAK7	-3.10327
		PSMD13	-3.10309
		PALM	-3.10271
		DQ589635	-3.10191
		TP53TG3	-3.09963
		ADIPOQ	-3.09949
		PTX4	-3.09935
		ZNF667	-3.09834
		KRBOX1	-3.0974
		CCDC8	-3.09611
		PSD2	-3.0942
		PLEKHA6	-3.09319
		ITGA10	-3.09136
		TMEM44	-3.09033
		C8orf4	-3.08877
		CDH23	-3.0874
		PIWIL1	-3.08269
		FAM196B	-3.08173
		NOX4	-3.0812
		SORCS1	-3.07953
		AK300387	-3.07902
		BMS1P6	-3.07834
		KCNAB1	-3.07523
		PRICKLE3	-3.07118
		AK126380	-3.07048
		MACROD2	-3.06949
		MDH1B	-3.0694
		DLEC1	-3.06922
		SERPINB12	-3.06687
		ASPG	-3.06625
		KLHL3	-3.06616
		SLC2A4	-3.06518
		CXXC1	-3.06492
		CALCOCO2	-3.06387
		OMP	-3.06134
		BC070118	-3.06084
		CHRNA7	-3.0603
		HAND1	-3.06022
		IQUB	-3.06014
		SUPT5H	-3.05787
		MLXIPL	-3.05508
		ZNF562	-3.05375
		F3	-3.05207
		C1orf61	-3.05126
		MYOM3	-3.051
		SCN2A	-3.05083
		C12orf50	-3.04869
		ESRRG	-3.04771
		ATP6V1G2-DDX39B	-3.04713
		TMPRSS6	-3.04643
		TXNDC2	-3.04608
		PLEKHD1	-3.04367
		RIC3	-3.04113
		CD209	-3.04004
		PHGR1	-3.03889
		MXD1	-3.03564
		PI15	-3.03252
		CPA2	-3.03159
		IL13RA2	-3.02848
		PTPRR	-3.02808
		IFT20	-3.02774
		EDA2R	-3.02663
		WDR11	-3.02627
		C9orf156	-3.02225
		RASL10A	-3.02182
		ZNF655	-3.01604
		CYP4F24P	-3.01501
		PRCD	-3.0116
		PPP1R12B	-3.01159
		HFE	-3.01143
		LMOD1	-3.01128
		KLHL32	-3.01103
		BAI3	-3.01081
		SERPINF2	-3.01044
		MAATS1	-3.00934
		OR3A3	-3.00724
		COL14A1	-2.99957
		AK311558	-2.99845
		STOX1	-2.99785
		ZBTB7C	-2.99624
		CACNA2D2	-2.99527
		LOC643699	-2.99495
		AVPR2	-2.99472
		SLC47A2	-2.9943
		TTLL1	-2.99422
		CTTN	-2.99419
		TMEM132D	-2.99398
		PER1	-2.99013
		CADM3	-2.98799
		EPS8L3	-2.98652
		DST	-2.98545
		FHL5	-2.98524
		TMEM26	-2.98353
		PRKCG	-2.98138
		ARAP3	-2.98102
		OTOF	-2.97559
		IQCJ	-2.97346
		SLC13A2	-2.97247
		BTNL9	-2.97203
		AK5	-2.97159
		CYFIP1	-2.97141
		C15orf32	-2.96747
		FGF19	-2.96733
		BPTF	-2.9672
		ABCC8	-2.96606
		XAF1	-2.9649
		SEMA6D	-2.96447
		ZNF772	-2.96358
		SLC6A13	-2.95806
		ADAMTSL5	-2.9568
		KIRREL	-2.95572
		IGHD	-2.9553
		TRPC5	-2.95507
		PTN	-2.95063
		NTRK2	-2.95061
		MYL7	-2.94861
		STAR	-2.94703
		RAPGEF5	-2.94476
		ZNF550	-2.94436
		TTN	-2.94203
		TESC	-2.94068
		MICAL3	-2.94036
		ASB15	-2.93917
		AX748380	-2.9389
		NAA30	-2.93782
		MIR4697HG	-2.9366
		ERMN	-2.93626
		ZNF689	-2.93608
		CSRNP3	-2.93569
		THRB	-2.93208
		LPPR3	-2.93086
		SCN3A	-2.92957
		ITGB4	-2.92922
		PRODH	-2.92495
		AQP7	-2.92482
		ZNF461	-2.92425
		BCMO1	-2.92411
		GPAT2	-2.92204
		BTNL2	-2.92154
		FRMD1	-2.92144
		RABL2A	-2.91933
		BLNK	-2.91895
		WDR65	-2.91809
		PZP	-2.91767
		OSR1	-2.91514
		STYXL1	-2.91506
		NBPF14	-2.9149
		NDRG2	-2.91384
		BC040304	-2.91325
		FAM47E-STBD1	-2.91213
		YPEL4	-2.91062
		PLIN4	-2.91003
		SYT9	-2.90964
		C8orf46	-2.90791
		C4BPB	-2.90704
		UBA2	-2.90218
		SGCG	-2.90034
		TNXB	-2.89966
		CCL14	-2.89796
		KY	-2.89792
		GPX3	-2.89717
		MBD1	-2.89671
		FLT4	-2.89486
		FAM86B2	-2.89442
		NBPF1	-2.89394
		TCEAL5	-2.89048
		PCDHGB6	-2.88983
		TTC8	-2.88977
		TRIM3	-2.88893
		HYDIN	-2.8887
		SPATA4	-2.88781
		NPAS4	-2.88728
		MET	-2.88709
		ALDH1L1-AS2	-2.88421
		LY9	-2.88332
		BBIP1	-2.88173
		GRM3	-2.88014
		OR1L1	-2.8799
		CYP2E1	-2.87828
		DDX19B	-2.87572
		CABP1	-2.8739
		DCDC2	-2.87313
		FXYD1	-2.8703
		PCYT1B	-2.86748
		HLF	-2.86688
		MPDZ	-2.86642
		LRRC48	-2.8631
		BMF	-2.86295
		ZNF211	-2.85895
		UPP2	-2.85798
		APOLD1	-2.85703
		MYPN	-2.85386
		PRKAG2	-2.85359
		OR5P2	-2.85328
		NXNL2	-2.85
		ST7L	-2.84983
		PHYHIP	-2.84966
		DZANK1	-2.84884
		PLK5	-2.84771
		OR7A5	-2.84759
		L1CAM	-2.84649
		ROR2	-2.84594
		EPG5	-2.84578
		BEGAIN	-2.84364
		MRAP	-2.84344
		CNTD1	-2.84277
		FMN2	-2.84256
		RIPK3	-2.84253
		POMZP3	-2.84238
		ICAM4	-2.84144
		NCOR2	-2.84098
		DOCK8	-2.83872
		CYP26A1	-2.83815
		MUC6	-2.8365
		AFF1	-2.83296
		IVD	-2.8324
		PCDHA6	-2.83178
		LTN1	-2.83078
		GRIK4	-2.8303
		ENPP3	-2.82982
		OLFM1	-2.82958
		DIO2	-2.82942
		TSPAN16	-2.82773
		KCNK2	-2.82653
		TP63	-2.82612
		DMRTC1	-2.82545
		ST5	-2.82436
		DNAH6	-2.82395
		CEP120	-2.82377
		ZFYVE19	-2.82304
		EGR3	-2.82221
		MCF2L2	-2.82221
		NTF4	-2.82202
		ANKRD23	-2.8199
		GDAP1L1	-2.81813
		LOC285762	-2.81756
		RGL3	-2.81594
		GALR1	-2.81497
		NPHP4	-2.81434
		CYP4F3	-2.8136
		KANK1	-2.813
		ENO2	-2.81018
		ABCA10	-2.81015
		MSTN	-2.80947
		LOC148413	-2.80878
		ZSCAN1	-2.80775
		MT1A	-2.80428
		BTBD11	-2.79822
		WARS2	-2.79789
		PHRF1	-2.79627
		NTF3	-2.79573
		NAGS	-2.79543
		AK130400	-2.7947
		NOP56	-2.79384
		PPP2R2B	-2.79226
		LCN8	-2.79224
		MAOB	-2.78914
		DUPD1	-2.78857
		HNRNPL	-2.7882
		ANKDD1B	-2.78653
		SLC16A12	-2.78507
		ZFAT	-2.78457
		PTPRE	-2.78292
		CMKLR1	-2.78203
		WNT4	-2.7819
		SYBU	-2.78099
		RAB26	-2.77679
		FAM107A	-2.77536
		NPIPL1	-2.77521
		MATN2	-2.7749
		LIMCH1	-2.77451
		C11orf85	-2.7724
		SUCLA2	-2.77161
		PAK6	-2.77157
		LRRC3B	-2.77142
		ICA1	-2.77127
		LOC100288142	-2.77074
		RXRG	-2.76965
		PDCD1LG2	-2.76948
		PCDHB6	-2.76891
		ZNF333	-2.76705
		SPICE1	-2.76454
		NPHP3-ACAD11	-2.76428
		NKX2-1	-2.76276
		AK094674	-2.76227
		RALB	-2.76203
		KDM6A	-2.7618
		DBNL	-2.76006
		ABLIM3	-2.75826
		MBL2	-2.75619
		RTTN	-2.75479
		LOC100133920	-2.75299
		PRR5	-2.75192
		COLEC11	-2.74257
		CNTNAP3B	-2.74231
		PRX	-2.74143
		STK32B	-2.74132
		ASCL3	-2.74074
		TMEM139	-2.73886
		GABBR1	-2.7362
		RIMBP2	-2.73532
		SSUH2	-2.7331
		KRT40	-2.73292
		UQCC	-2.73052
		GSTM3	-2.72809
		DDB1	-2.72779
		ADHFE1	-2.72748
		C21orf15	-2.72644
		KLC2	-2.72578
		TFF2	-2.72279
		LOC100499484-C9ORF174	-2.72125
		SERPINI1	-2.71825
		GREB1	-2.71601
		QRFPR	-2.7153
		PDE4A	-2.71474
		ATOH8	-2.71269
		BTD	-2.71237
		MROH7	-2.71154
		RUNDC3B	-2.71148
		GNAL	-2.71041
		EGR2	-2.70871
		C14orf25	-2.70837
		LOC100131320	-2.70831
		MYL6	-2.70667
		BC047626	-2.70529
		NAP1L1	-2.70391
		LONRF1	-2.69966
		C14orf93	-2.69932
		DES	-2.69901
		MCTP2	-2.69657
		ABCA9	-2.69623
		THNSL2	-2.69619
		ACTB	-2.69516
		FTO	-2.69512
		GABRA4	-2.69462
		FKBP14	-2.69346
		THSD4	-2.69211
		PPIL6	-2.69081
		RAB3C	-2.68989
		RCBTB2	-2.68947
		CCDC39	-2.68678
		HAPLN2	-2.68423
		CD8B	-2.68349
		ECSCR	-2.68281
		ZNF219	-2.68086
		LDLRAD4-AS1	-2.68002
		AMDHD1	-2.67932
		CES1	-2.67497
		EDN3	-2.67255
		KLKB1	-2.67192
		TIMP4	-2.67135
		ADRBK2	-2.66891
		TBC1D3	-2.66841
		SOX17	-2.66764
		OR1E1	-2.66748
		ANKRD30B	-2.66733
		FAM194A	-2.66576
		FKBP8	-2.66486
		RHOXF1	-2.66367
		INPP5J	-2.66246
		DLGAP2	-2.66242
		ABCB1	-2.66108
		LOC100132247	-2.66026
		OTUD7A	-2.65822
		DDX52	-2.65648
		CKMT2	-2.65519
		NELFA	-2.65488
		BRMS1L	-2.65429
		VGLL4	-2.65209
		FSIP1	-2.65096
		C2orf40	-2.64912
		GAS8	-2.64907
		HSPA12A	-2.64758
		GRIN3A	-2.64722
		WLS	-2.64697
		AGTR1	-2.64627
		LIPE	-2.64495
		NKAPL	-2.64305
		RASA4B	-2.64122
		SMA4	-2.64045
		PACRG	-2.63976
		KIAA1456	-2.63838
		UGGT2	-2.63602
		TRMT10B	-2.63502
		ZNF250	-2.63439
		CAST	-2.63359
		EDNRB	-2.63306
		ZNF83	-2.63294
		FOLR1	-2.63044
		BMX	-2.62991
		ZSCAN23	-2.62792
		OR5P3	-2.62527
		STXBP3	-2.6243
		WDR63	-2.62314
		SLC7A2	-2.62252
		EDN2	-2.62159
		CACNA1C	-2.62053
		TCF23	-2.61621
		RNF212	-2.61613
		ABCA8	-2.61552
		RGS7	-2.61471
		PAPPA2	-2.61131
		NEMF	-2.60639
		CXCL2	-2.60601
		SLC16A4	-2.60591
		SLC4A8	-2.605
		SPATA13	-2.60292
		ADCY5	-2.60243
		CADM2	-2.60151
		TRIP10	-2.60101
		BBX	-2.60023
		CLCA4	-2.60007
		LIPA	-2.59982
		CAPN3	-2.59945
		TEX38	-2.59945
		ITSN1	-2.5994
		FBXW11	-2.59905
		GCKR	-2.59632
		MLH1	-2.59508
		KLF15	-2.59352
		FAM189A2	-2.59313
		KIAA1683	-2.59205
		BCAR1	-2.58952
		SAA2	-2.58797
		C2CD4B	-2.5873
		EPHB1	-2.58696
		MIOS	-2.58658
		CCDC33	-2.58637
		PEX7	-2.5847
		CMYA5	-2.58385
		MAPT	-2.58379
		CSRNP1	-2.58311
		PITPNB	-2.58197
		SVEP1	-2.58131
		FGFR1	-2.58093
		GATM	-2.57962
		HABP2	-2.57828
		AMY2B	-2.57686
		AX748264	-2.57523
		CT62	-2.57457
		ATF3	-2.57073
		AX747174	-2.57061
		SLC19A3	-2.57056
		AK125955	-2.56974
		SLCO1A2	-2.56928
		PDE2A	-2.569
		ADAMTS19	-2.56884
		PDZD4	-2.5686
		CDKL3	-2.56644
		NEK1	-2.56568
		SOX30	-2.56221
		CNTNAP3	-2.55641
		C10orf112	-2.55592
		LRRTM3	-2.55544
		AK094196	-2.55441
		ABL2	-2.55217
		HSPB7	-2.55149
		VPS16	-2.54999
		PTPRT	-2.54807
		SCTR	-2.5477
		NFASC	-2.54671
		CNRIP1	-2.54569
		DQ786262	-2.54523
		FBXO36	-2.544
		DARC	-2.54386
		FCGR2B	-2.54127
		FREM1	-2.54054
		HSPB6	-2.53983
		PARD3B	-2.53803
		TMEM237	-2.53245
		SPHKAP	-2.53111
		AX746823	-2.53039
		FPGT-TNNI3K	-2.52971
		TMEM106A	-2.5285
		TTC25	-2.52565
		NFIC	-2.52439
		ETV1	-2.52396
		PTPN7	-2.52377
		TNMD	-2.5216
		PYGM	-2.52094
		OR1J4	-2.52088
		CD36	-2.51885
		BCL2L2	-2.51864
		ARC	-2.5184
		AX748210	-2.51796
		TNN	-2.51655
		FAM120A	-2.51593
		C7orf63	-2.51296
		C10orf128	-2.51282
		KAAG1	-2.5119
		RDH5	-2.51165
		AQP7P3	-2.51162
		TSPAN1	-2.5116
		ABLIM1	-2.50999
		MEIS2	-2.50972
		PAK3	-2.50764
		SPG11	-2.50116
		ZZEF1	-2.50108
		ZNF154	-2.50107
		BC042385	-2.50063
		ARMC9	-2.49868
		MAPK10	-2.49777
		PCDHGB7	-2.49743
		TMEM163	-2.49725
		NRXN3	-2.49646
		EDN1	-2.49554
		BC009838	-2.49471
		RASA4	-2.49442
		LIMS2	-2.4944
		TCEAL2	-2.49342
		C4A	-2.49273
		MAGI1	-2.49214
		TNNT2	-2.49145
		C1orf27	-2.49145
		SCN4B	-2.49115
		TSNAXIP1	-2.49054
		ANKRD44	-2.48993
		EOGT	-2.48707
		ACAD8	-2.4863
		NT5M	-2.48357
		GRIK5	-2.48336
		GPR85	-2.4829
		CHGB	-2.48238
		SMTN	-2.48187
		ACPT	-2.48013
		CFD	-2.47984
		UBE3B	-2.47651
		MMAB	-2.476
		PTGDR2	-2.47575
		IL16	-2.47341
		CPEB3	-2.47329
		TDRD9	-2.47127
		DMRT2	-2.46814
		FILIP1	-2.46781
		PIK3C2G	-2.4658
		ZNF23	-2.46498
		APBB1	-2.46447
		GSTT2	-2.46319
		C7orf62	-2.46186
		DIXDC1	-2.45859
		AX747187	-2.45632
		FAM71A	-2.45593
		TEPP	-2.45378
		SSH2	-2.45156
		C8orf86	-2.4482
		EPB41L4A	-2.44695
		LAMA3	-2.44622
		LOC100130354	-2.44567
		KCNIP3	-2.44424
		ZNF833P	-2.44295
		ASNS	-2.44268
		SH3TC2	-2.43938
		CRTC1	-2.43818
		WDR20	-2.43749
		FAHD1	-2.43747
		SYTL4	-2.43634
		ADAMTS15	-2.43339
		ARHGEF28	-2.43267
		NYAP1	-2.43233
		PATE4	-2.43182
		RPL32P3	-2.43134
		SHROOM4	-2.43093
		GABRA2	-2.43014
		RPH3AL	-2.42922
		TAC4	-2.42817
		TAMM41	-2.42678
		TMEM136	-2.42514
		ITFG3	-2.42437
		PKHD1	-2.42169
		MT1JP	-2.419
		DBC1	-2.41543
		LILRB3	-2.41412
		CTNND2	-2.41304
		EU250746	-2.41282
		MAMLD1	-2.41199
		SMYD5	-2.40986
		LCN12	-2.40948
		SHF	-2.40743
		IL22RA1	-2.4072
		ARMS2	-2.40656
		C1QTNF3	-2.40533
		GART	-2.40425
		ATG2A	-2.40382
		SLC2A14	-2.40266
		AX747590	-2.40153
		EFCAB1	-2.40093
		HBZ	-2.40085
		PTCD2	-2.39999
		PGLYRP2	-2.39994
		BC047625	-2.3998
		MT1M	-2.39765
		FGF14	-2.39733
		PF4V1	-2.39699
		F10	-2.39536
		DNAAF3	-2.39494
		RAPGEF3	-2.39469
		LYPD6	-2.39455
		CRISPLD2	-2.394
		KLHL33	-2.39342
		BC037321	-2.3933
		AK097432	-2.39314
		PXK	-2.38886
		MKL2	-2.38675
		SCARA5	-2.38632
		USP31	-2.38438
		IGSF10	-2.38414
		SLC39A5	-2.38244
		SOX5	-2.37959
		SNRPA1	-2.37916
		TTC18	-2.37723
		ZNF133	-2.37649
		ZNF280D	-2.37639
		PPARG	-2.37489
		PRDM16	-2.37402
		SPEF2	-2.37043
		ANXA10	-2.36979
		BNC2	-2.36961
		MAP1B	-2.36857
		NPR1	-2.36799
		HELZ	-2.36775
		FAM131B	-2.36637
		KCNJ11	-2.36585
		C20orf194	-2.36567
		TSHZ2	-2.36542
		VWDE	-2.3648
		ZHX3	-2.36433
		SLC8A1	-2.36291
		GSN	-2.36068
		SIGLEC10	-2.36058
		DCDC5	-2.35946
		SYNPO2	-2.35716
		AL832797	-2.35583
		RAB30	-2.35501
		ACER2	-2.35487
		TGFBR3	-2.35294
		C16orf89	-2.35167
		FGF17	-2.35134
		DCT	-2.35099
		KCNH8	-2.34835
		RPL21	-2.3482
		SPACA5	-2.34628
		APLP2	-2.34622
		CCNDBP1	-2.34511
		KIAA1109	-2.34261
		ANXA1	-2.3398
		STARD10	-2.33884
		MME	-2.33782
		RABL2B	-2.33738
		GPR62	-2.33728
		OGN	-2.33363
		CCDC169	-2.33343
		KRT5	-2.33299
		FCHO1	-2.33218
		SERP2	-2.33212
		UBE2D4	-2.33149
		NEDD9	-2.33029
		MACF1	-2.32951
		PDE1C	-2.32915
		FAM86B1	-2.32874
		PARD3	-2.32662
		PAR1	-2.32655
		BMPER	-2.32563
		SOCS2	-2.3249
		ABCA5	-2.32371
		CLDN5	-2.32037
		FAM135B	-2.31821
		FAM13C	-2.3182
		CRHBP	-2.31638
		VIPR1	-2.31429
		CCL28	-2.31379
		HS6ST2	-2.3116
		DOC2B	-2.30967
		MKRN7P	-2.30818
		TRPV4	-2.30792
		TOP3B	-2.30654
		RAB11FIP1	-2.30552
		RELN	-2.30485
		SLC7A4	-2.30482
		PTPRS	-2.30476
		IGFBP2	-2.30425
		PER2	-2.30337
		CC2D2B	-2.30253
		CREBRF	-2.30251
		NAV2	-2.3025
		WASH1	-2.30248
		EPB41	-2.30226
		GLYATL1	-2.30202
		GMPPA	-2.30173
		MARK4	-2.3016
		TRPC1	-2.30148
		REV3L	-2.30123
		ARHGAP20	-2.3009
		DAAM1	-2.30021
		ELOF1	-2.30008
		ZNF502	-2.29984
		TMEM59L	-2.29959
		SDK2	-2.2971
		OR7C1	-2.29657
		PCDHGA7	-2.29615
		TCEAL7	-2.29568
		ADIRF	-2.29392
		RNF180	-2.29316
		TRIM23	-2.29239
		PTPRQ	-2.29076
		GLTSCR1L	-2.29072
		HEPH	-2.29066
		FSCN2	-2.29014
		SLC44A4	-2.28986
		DNAJB5	-2.28927
		ZNF483	-2.28925
		EFNB3	-2.28912
		ANKRD29	-2.28739
		SEC14L2	-2.28623
		UEVLD	-2.28467
		CDK17	-2.2844
		VCL	-2.28361
		SLC7A8	-2.28154
		STX17	-2.28082
		ITIH5	-2.27921
		ZC3H18	-2.27814
		TTI1	-2.27778
		CFTR	-2.27732
		AK130076	-2.2772
		LRRC2	-2.27679
		DCD	-2.27574
		GGT8P	-2.2744
		WBP2NL	-2.27367
		LIFR	-2.27173
		TTLL10	-2.26996
		ISM1	-2.26972
		CHL1	-2.26722
		LOC256021	-2.26688
		TTC39A	-2.26587
		TSGA10	-2.26564
		PKNOX1	-2.26447
		TPM1	-2.26061
		NSRP1	-2.26051
		CLEC4A	-2.26006
		TMEM200A	-2.25997
		AK091906	-2.25994
		RAI2	-2.25982
		ZKSCAN7	-2.25758
		CLDN11	-2.25738
		ACSM5	-2.25468
		STAT5A	-2.25326
		CWH43	-2.25026
		TMEM120B	-2.2492
		RGS9	-2.24876
		ELN	-2.24823
		ANGPTL1	-2.24759
		WDR35	-2.24681
		ZNF415	-2.24543
		ABCB11	-2.24404
		NAALADL2	-2.24331
		USH1C	-2.24251
		LGALS9B	-2.24185
		SAMD4A	-2.24139
		ZNF500	-2.2412
		HOXA-AS3	-2.24107
		LMBRD1	-2.24063
		FERMT2	-2.23906
		KCNMB1	-2.2389
		ACADM	-2.23494
		IL22RA2	-2.23465
		KLHL9	-2.23426
		ZDHHC11	-2.23377
		ZNF827	-2.23294
		ZNF331	-2.2323
		PFKFB1	-2.23198
		LRFN5	-2.23182
		LRIT2	-2.23129
		AKAP9	-2.22976
		PNPLA7	-2.2294
		CTTNBP2	-2.22832
		TNS4	-2.22765
		WDR96	-2.22557
		CASP7	-2.2228
		JAKMIP2	-2.22186
		ACACB	-2.22033
		CHN2	-2.22024
		PSMA4	-2.22018
		RGL1	-2.21879
		TRIM58	-2.21862
		ANKS1B	-2.21715
		TXNL1	-2.21544
		PRKCQ	-2.21534
		PHOSPHO1	-2.21464
		CCDC136	-2.21451
		SPTBN4	-2.21432
		HACL1	-2.21248
		DIP2B	-2.21226
		PPAP2A	-2.21024
		AOC3	-2.20997
		AXL	-2.20992
		SCNN1A	-2.20904
		GIPC2	-2.20883
		SLC15A2	-2.20768
		PACSIN2	-2.20763
		ZADH2	-2.20519
		SLC22A5	-2.20503
		MYLK	-2.20489
		ANK2	-2.20314
		DLK2	-2.20258
		ACTN1	-2.20213
		VIP	-2.2016
		GPR137	-2.20153
		GALNT15	-2.20046
		DYNLRB2	-2.19879
		LPL	-2.1975
		MTMR8	-2.19641
		ERBB2IP	-2.19539
		RRP7B	-2.19359
		BBOX1	-2.19178
		BC039675	-2.19128
		ASTN2	-2.19127
		KLF9	-2.19114
		ATP4A	-2.19037
		ARHGAP24	-2.18868
		P2RY12	-2.18719
		SLC12A4	-2.18685
		MRPS25	-2.18563
		LOC440905	-2.18494
		RPL23AP32	-2.18485
		SCRN1	-2.18422
		AQP1	-2.18309
		MEOX1	-2.18259
		HCAR1	-2.18239
		ZNF276	-2.18228
		EPS8	-2.18196
		ARSG	-2.18191
		CCDC111	-2.18175
		EPB41L4B	-2.18121
		RASSF6	-2.18108
		SCN7A	-2.17988
		HHAT	-2.17927
		TEFM	-2.17825
		TMEM230	-2.17594
		PDLIM3	-2.17487
		DKFZp779K0112	-2.17437
		CXCL13	-2.1742
		CASQ2	-2.17292
		FOXP1	-2.17176
		IL20RA	-2.17071
		SLC22A17	-2.16775
		PECR	-2.16713
		TPRG1	-2.16655
		SYNM	-2.16651
		LRRC23	-2.16586
		TRIM29	-2.16497
		ZFP2	-2.16455
		ZNF385A	-2.16435
		AK022997	-2.16295
		APBB3	-2.16293
		SVIL	-2.16251
		FSTL1	-2.16099
		MOCS1	-2.15811
		SEMA3G	-2.15563
		FAM149A	-2.15486
		AK123582	-2.15436
		MXRA8	-2.15397
		INMT	-2.15394
		PIAS2	-2.15317
		ST8SIA6	-2.15278
		VAV1	-2.15204
		BAG6	-2.15177
		C6	-2.14868
		FAM13A	-2.14754
		MINA	-2.14714
		SLC4A7	-2.14533
		ITPR1	-2.14226
		PDE4D	-2.14037
		AX721264	-2.1402
		ERRFI1	-2.13918
		GLS2	-2.13612
		CDK5RAP2	-2.13551
		SYN2	-2.13542
		ACTG2	-2.13538
		MAMDC2	-2.1339
		GBE1	-2.13366
		PCNX	-2.13346
		WDR17	-2.1325
		STAT6	-2.13243
		HIVEP3	-2.13025
		EFCAB4B	-2.1292
		LOC284100	-2.12787
		BC070495	-2.12582
		TNIK	-2.12563
		CORO2B	-2.12476
		MAP3K12	-2.12351
		AX748268	-2.12288
		NOSTRIN	-2.12221
		AGPAT9	-2.1218
		XBP1	-2.12084
		FAM47E	-2.11601
		CYP7A1	-2.11548
		FASN	-2.11525
		RALGDS	-2.11503
		DNAJC12	-2.11403
		RAP1GDS1	-2.11353
		SEMA3D	-2.11287
		FAXDC2	-2.11228
		B9D1	-2.1121
		ATP1A4	-2.11126
		LAYN	-2.11119
		CACNA2D1	-2.10914
		MTMR11	-2.10904
		ATP13A4	-2.1073
		TRPM4	-2.10656
		SPRY1	-2.10514
		RAD17	-2.10477
		COL4A5	-2.10439
		SNX19	-2.10403
		RUNX1	-2.10292
		AK026714	-2.10274
		WDR1	-2.10194
		CAV1	-2.10164
		NFKBIL1	-2.10081
		SGK1	-2.09994
		TPTE2P1	-2.0998
		AMBP	-2.09962
		C2orf88	-2.09856
		ATP6V1G2	-2.09779
		RBMXL2	-2.09693
		AKNA	-2.0968
		NOS1AP	-2.09585
		C10orf10	-2.09266
		RBP3	-2.09088
		FAM21C	-2.09055
		POLG	-2.09005
		10-Sep	-2.08484
		CCDC110	-2.08404
		OR2AE1	-2.08363
		SLC47A1	-2.08341
		GPR113	-2.08248
		ADRB2	-2.07957
		SORBS2	-2.0789
		SHPRH	-2.07799
		DNAH7	-2.07246
		NXPH3	-2.07204
		HMGCL	-2.07185
		RNF165	-2.07116
		SCN11A	-2.07073
		LRRIQ1	-2.07
		SYTL2	-2.06884
		AX746677	-2.06606
		PCDHGA9	-2.06524
		TAS2R50	-2.06452
		AKIP1	-2.06445
		TANK	-2.0643
		TF	-2.0641
		TPRXL	-2.063
		ZFP57	-2.06178
		STAC2	-2.06156
		RASSF8	-2.061
		SH3BP4	-2.05893
		BEST3	-2.05725
		TPPP	-2.05627
		RADIL	-2.05619
		SMU1	-2.05437
		COL23A1	-2.05314
		GTF2IRD2B	-2.05227
		PCDH9	-2.05122
		PRDM5	-2.05091
		ZCCHC12	-2.05061
		ANKRD53	-2.05023
		SPARCL1	-2.04926
		PHF7	-2.04877
		IGF1	-2.04686
		FAM154A	-2.04685
		GRIN1	-2.04669
		DNMBP	-2.04634
		MORF4L2	-2.04628
		COL6A6	-2.04539
		TCP11L1	-2.04464
		KLRC1	-2.04456
		ATP9A	-2.04354
		TMEM184B	-2.04116
		DAB1	-2.03981
		NAPSA	-2.03884
		RUNX1T1	-2.0377
		KRT15	-2.03756
		AOX1	-2.03714
		PLXNA4	-2.03621
		COX10	-2.03217
		MBNL1-AS1	-2.03189
		C1QTNF1	-2.03181
		DIRAS3	-2.03166
		TPPP3	-2.02919
		SLIT3	-2.02794
		OR2A25	-2.02612
		CTC1	-2.02471
		TRIM54	-2.02348
		HSPB8	-2.02329
		XPO1	-2.02213
		ANKRD65	-2.02144
		SARDH	-2.02107
		HRNR	-2.02049
		WDR44	-2.0177
		DCST1	-2.01655
		FRY	-2.01608
		TBX3	-2.0154
		TMEM164	-2.01452
		RWDD4	-2.01432
		DLG1	-2.01411
		SPATA6L	-2.01216
		ACTA2	-2.01158
		AK310350	-2.01106
		ABO	-2.00754
		LMF1	-2.0068
		TNF	-2.00632
		BCAR3	-2.00559
		ANKK1	-2.00445
		CDK8	-2.00433
		LRRN4CL	-2.00386
		PLAT	-2.00226
		KRT74	-2.00218
		MYH9	-2.00127
		S1PR1	-1.9996
		DNAH2	-1.99871
		NDUFA4L2	-1.99847
		AJAP1	-1.99665
		ABCC1	-1.99612
		EPB41L2	-1.99568
		GPR112	-1.99471
		SGSM1	-1.99405
		SFXN5	-1.99369
		MRGPRF	-1.99306
		AGA	-1.9928
		WDR86	-1.99166
		SNRNP70	-1.99149
		GPR162	-1.99148
		PFKM	-1.99137
		FRS2	-1.99065
		USP53	-1.98869
		PRRT4	-1.98823
		TOM1L2	-1.98796
		KIF12	-1.98772
		RYR3	-1.9862
		SPATA17	-1.985
		RBMS3	-1.98428
		GPR135	-1.98425
		SEC22C	-1.9815
		CEP112	-1.98141
		SEMA5A	-1.98043
		PRF1	-1.98037
		BSCL2	-1.97991
		KRT32	-1.97936
		MVB12B	-1.97903
		SYT14	-1.97547
		BTN2A2	-1.97512
		ARHGEF40	-1.97491
		IGH-	-1.97432
		GCK	-1.9718
		EIF3L	-1.97032
		CTNND1	-1.97028
		SMN2	-1.96801
		GEMIN8	-1.96764
		SUPT7L	-1.96736
		LPAR1	-1.9666
		DCAF11	-1.96435
		ADAT1	-1.96421
		RPL32	-1.96408
		IL18BP	-1.96303
		CCL16	-1.96245
		PHYHD1	-1.96226
		ZSCAN25	-1.96023
		TEAD1	-1.95836
		SETD4	-1.95745
		NGDN	-1.95659
		AX747913	-1.95635
		RFX2	-1.95587
		JAG2	-1.95478
		SLC25A3	-1.95369
		MTFR1L	-1.95122
		SCAF8	-1.9461
		CD86	-1.9455
		FAM86DP	-1.94533
		NXN	-1.94482
		ACVR1B	-1.94429
		NFATC2	-1.94336
		AKNAD1	-1.94295
		TAGLN	-1.94261
		SLMAP	-1.94143
		SEMA3C	-1.94112
		N4BP2L1	-1.93932
		SLC5A9	-1.93773
		CHRD	-1.93688
		TMEM130	-1.9368
		ZNF610	-1.93415
		AMT	-1.9337
		MLPH	-1.93265
		MAOA	-1.93226
		MT1X	-1.93215
		CBX7	-1.93208
		ABCA6	-1.93097
		TSC22D3	-1.93083
		FBLN2	-1.93039
		ATRIP	-1.92994
		NAV3	-1.92968
		STAG3L1	-1.92929
		NLRX1	-1.92849
		DUSP1	-1.92819
		PTPRB	-1.92787
		PPAN-P2RY11	-1.92412
		SF1	-1.92226
		RGS12	-1.92166
		ZFP36	-1.92014
		SPAG16	-1.91999
		ZNF397	-1.91914
		CDC14A	-1.91895
		CRYBG3	-1.91851
		AK309255	-1.91825
		DKK3	-1.9148
		GRAMD2	-1.91409
		GHR	-1.91365
		TBC1D3H	-1.91341
		EBF2	-1.91313
		SPOP	-1.91126
		CHCHD6	-1.91071
		ZNF214	-1.9106
		G0S2	-1.91047
		SLC25A25	-1.90902
		NME5	-1.90883
		TTC23L	-1.90686
		DCLRE1C	-1.90539
		CLPB	-1.90398
		MRPL43	-1.90376
		NTN5	-1.90331
		UBAP1L	-1.90252
		ITGA7	-1.90246
		IL6ST	-1.9019
		SLC9A5	-1.90183
		ENTPD8	-1.90084
		C3orf18	-1.90083
		C5AR2	-1.90061
		APOL4	-1.9006
		CCDC103	-1.90009
		ZDHHC14	-1.8999
		ZBTB49	-1.89706
		SP100	-1.89649
		LRRFIP1	-1.89619
		BC032910	-1.89601
		CLEC1A	-1.89552
		EFCAB12	-1.89491
		FAM126A	-1.89381
		NDUFA6-AS1	-1.89368
		ACPP	-1.89157
		CCND3	-1.89137
		EFHD1	-1.8906
		LUC7L3	-1.88999
		NTN4	-1.88868
		EXOSC10	-1.88696
		CCDC40	-1.88695
		METTL21EP	-1.8864
		FHL1	-1.88634
		LOC650368	-1.88361
		TRIM34	-1.88328
		MYCT1	-1.88138
		TPBG	-1.88011
		ANKRD24	-1.87821
		LDLR	-1.87793
		ABI3BP	-1.87748
		AX746920	-1.87701
		ANO1	-1.87655
		PTPLA	-1.87583
		TMEM88	-1.87546
		TIPARP	-1.87478
		ST3GAL3	-1.87474
		ERLIN2	-1.87438
		BCAM	-1.87329
		KLHDC7A	-1.87307
		EPB42	-1.87267
		PIK3R1	-1.87238
		ADAMTS1	-1.87106
		KLF6	-1.87065
		VARS2	-1.87059
		LRRC18	-1.87057
		AX747775	-1.86988
		DSC1	-1.86943
		BATF	-1.86609
		FKBP5	-1.86594
		LCA5	-1.8638
		AX746787	-1.86131
		AGPAT1	-1.85855
		CMTM3	-1.85844
		KIAA1324	-1.85714
		TTC7A	-1.85678
		C12orf63	-1.85591
		G6PC3	-1.85559
		DUSP19	-1.85477
		A4GNT	-1.85473
		KDM6B	-1.85448
		BAIAP2	-1.85424
		TBC1D9	-1.85341
		AK128833	-1.85275
		VAT1L	-1.85226
		SCNN1D	-1.85206
		L1TD1	-1.85203
		EZH1	-1.85188
		ELOVL5	-1.85155
		GALNT3	-1.84776
		AK310634	-1.84764
		GRAMD3	-1.84754
		TACC2	-1.84698
		NBPF3	-1.84588
		STEAP2	-1.84398
		SNCA	-1.84218
		RHOB	-1.84196
		AKAP12	-1.8411
		HOXA5	-1.84078
		SORBS1	-1.83999
		FAM110D	-1.83884
		ATP9B	-1.83807
		CYR61	-1.83789
		NPHP1	-1.83613
		JPH2	-1.83589
		DQ573539	-1.83537
		NEK3	-1.83522
		BC037891	-1.835
		CNOT8	-1.83381
		ZNF442	-1.83331
		ANO2	-1.83254
		FAM187A	-1.83227
		HIPK4	-1.8322
		SH3BGRL2	-1.8322
		GYG2	-1.82964
		DNHD1	-1.82935
		GDPD4	-1.82856
		MORN1	-1.827
		BAI1	-1.82668
		KRT18	-1.82666
		TTC21B	-1.8252
		SESN1	-1.82458
		BCHE	-1.82418
		ANKRA2	-1.82395
		TMC5	-1.82271
		CCDC36	-1.82239
		HNRNPA1	-1.82235
		ALPK1	-1.82016
		TPTE2P3	-1.81961
		SMAP1	-1.81922
		IPO11	-1.81884
		SLC46A1	-1.81833
		MED24	-1.81796
		EGR1	-1.81709
		RPS6KA5	-1.81671
		GPR146	-1.81661
		CCDC30	-1.81572
		CXCL12	-1.8147
		PEX5	-1.81317
		OFD1	-1.81208
		ACADS	-1.81019
		DCLK1	-1.80816
		GRAMD1C	-1.8069
		ZNF785	-1.80608
		NACA	-1.80489
		MIR21	-1.8042
		IQCA1	-1.80402
		CSAD	-1.8039
		TNS1	-1.80242
		TSPAN7	-1.80192
		NAALAD2	-1.80162
		CACNB4	-1.8001
		LAT2	-1.79984
		AGBL2	-1.79931
		TPM2	-1.79901
		AX747333	-1.79466
		MAFF	-1.79429
		N4BP2L2	-1.79421
		JAM3	-1.79234
		CCSER1	-1.79191
		AX747850	-1.78752
		ARL13B	-1.78706
		SELP	-1.78623
		ABAT	-1.7858
		CALCOCO1	-1.78503
		MTERF	-1.78477
		RHOBTB3	-1.78459
		AF070581	-1.78312
		CES2	-1.78284
		FGF2	-1.78214
		JUN	-1.78174
		MDM2	-1.77888
		AKTIP	-1.77885
		RHOU	-1.77738
		LURAP1	-1.7771
		BDKRB2	-1.77699
		AFAP1L2	-1.77648
		SFI1	-1.77397
		OR2A1	-1.77171
		C4B-2	-1.77108
		PHF17	-1.77048
		SOS2	-1.7701
		LRRC37A2	-1.76944
		NOTCH4	-1.76907
		SPG20	-1.76785
		TMEM240	-1.76693
[truncated: 863 more rows]

## Sheet: S2a
Genes that were commonly dysregulated in all five classes (early stage ER/PR+/HER-2-, early stage ER/PR-HER-2+, early stage triple negative breast cancer, late stage ER/PR+/HER-2- and late stage triple negative breast cancer). Total 665 genes were found to be downregulated and 18 genes were found to be upregulated in all classes, which are listed below
Downregulated genes in all classes (665)	Upregulated genes in all classes (18)
LEP	UBE2C
GLYAT	KIF14
CA4	EXO1
AQP7P1	KIF20A
APOB	TPX2
SCARA5	SPC25
GSTM5	BUB1B
ACVR1C	RAD51
HIF3A	BIRC5
HSD17B13	HMGB3
CPA1	E2F1
KCNIP2	GTSE1
AX746677	KIF11
ALDH1L1-AS2	CCNB1
AQP7	FANCI
C14orf180	SLC12A8
ANGPTL7	LRWD1
SLC19A3	H2AFZ
ADH1B
PCK1
PLIN1
CIDEC
ADIPOQ
SGCG
CD300LG
AK000840
MRAP
CIDEA
HSPB7
EPB42
GPD1
C19orf80
ALDH1L1
FABP4
FRMD1
HEPACAM
HEPN1
TUSC5
PLIN4
LGALS12
AQP7P3
TMEM132C
FHL1
SMYD1
LPL
ATP1A2
CYP1A1
KCNJ16
TXNRD1
HSPB6
SLC2A4
HBB
GPR144
ADRA1A
AK311558
TIMP4
KLB
SAA2
CLCA4
CHRDL1
OXTR
NPY2R
RDH5
AX747550
S100B
TRDN
SPHKAP
GYG2
SYNM
LIPE
TMEM100
TNXB
BTNL9
FBXO40
CRHBP
CD36
SPTBN4
B3GALT1
C1QTNF9
CXCL2
GPX3
FAM71A
EGFEM1P
SDPR
GSN
RYR3
AL832797
MASP1
PYGM
TRPM3
CMTM5
ITIH5
ANGPT4
AOC3
FXYD1
PFKFB1
FAM196B
ACSM5
KY
PAK7
MLXIPL
PRRT4
G0S2
CSF3
ABCB5
ABCA9
ABCA10
SLCO1A2
FAM107A
CES1
GRIA4
PAMR1
PAPPA2
ABCA8
MME
PDE1C
ACACB
DSC1
COL6A6
DUXA
ATOH8
KLF15
ITGA7
TNNI1
NPR1
CNTNAP3B
CLDN2
KLHL13
SGK2
CLDN19
SYN2
LRRC3B
HHATL
HTR2A
GPIHBP1
BMX
TNNT3
PDK4
LRRTM4
GCK
FOSB
CAV1
MAMDC2
SLC17A7
CCDC178
PPARG
IGSF10
SORBS1
GALNT15
RNF186
LRRN4CL
TEPP
PCDH9
ASPA
CNTNAP3
PIK3C2G
IGFBP6
NAALAD2
ANKRD53
PDE2A
DMD
SCN2A
TMC2
SVEP1
SCN3A
PLXNA4
NRG1
CNN1
CES1P1
HLF
ZBTB16
CD209
IL6
GHR
MAOA
CCL14
ARHGAP20
ALB
CFD
LRRC38
CASQ2
CAPN11
ADRB2
LRRC2
EBF1
KLHL33
MYH11
ALDH1A2
CKMT2
ANGPTL1
AOX1
DMRT2
NSG1
FHL5
FREM1
SALL2
CX3CL1
RGS6
KCNMB1
BC047626
GOLGA8G
KLHL29
TMEM37
EQTN
C2orf88
LUZP2
ENPP2
GPR146
TNS1
CHL1
TRPM6
RHOXF1
GIPC2
MEOX1
ARHGAP19
MAPK10
TSHZ2
F10
EBF2
CCL16
DLK2
CREB5
PID1
EGR1
AVPR2
NTF4
LOC100133920
LRRTM2
C1QTNF9B
ESR2
ADAM33
AK026714
HSPB2
ANXA1
CADM3
LOC286367
MATN2
DLGAP2
SEMA3G
ABCA6
AK123582
FGF2
NRN1
LMOD1
LIFR
NNAT
GPR17
AK123878
CLDN5
CLDN11
AF047486
DENND2A
KLK2
FAM181A
AKAP12
FAM13A
NDRG2
NKAPL
C10orf10
SCN2B
FOS
KLF4
TP63
MYLK
OR2L3
ADAMTS1
GPM6B
BDNF
HOXA5
BAI3
EGR2
VIP
RPL23AP32
TFPI
GNAL
PDE11A
TSPAN7
MT1JP
SLC16A12
CCL28
OR5P2
DHRS7B
AGAP11
ANK2
ATF3
INMT
MT1M
SCN4B
PHYHIP
YPEL4
CSRNP3
TMEM220
ALDH1A1
CACHD1
PRCD
KCNAB1
CORO2B
ZFP36
RBMS3
P2RY12
CABP1
FAM13C
SH3TC2
AK5
AK126380
CDKN1C
STARD9
FAM110D
DARC
TGFBR3
RASL10A
MRGPRF
MOCS1
EFCAB1
ECM2
TCEAL7
FAM126A
ANKRD29
TGFBR2
C10orf128
SEMA3D
ABCB1
DUSP1
HAP1
EDNRB
TNFRSF8
LDB2
IGFBP1
PDE9A
ADHFE1
EGR3
NTRK2
IGF1
APOLD1
GNG11
DST
ISM1
PCDHGA6
NBPF14
AK128833
PER1
SCN11A
FAM189A2
CD34
RGN
AK021804
FAM47E-STBD1
PRDM16
PPP1R12B
AQP1
ADAMTSL4
PROS1
FAM149A
STON1-GTF2A1L
LAMA3
ROBO3
CYP11A1
S1PR1
LIMS2
FGF1
ZNF833P
PLSCR4
CRB2
SNCA
AK094525
CCDC36
TACC1
TMEM88
LOC100130354
NGFR
LRFN5
CRTC1
JAM2
SGSM1
VWF
LDB3
CXorf36
MAFF
SLC47A2
MEIS2
SPRY1
AKAP2
C1QTNF1
AK096718
ANKDD1B
TTN
EGFLAM
LTBP4
SEMA6D
WDR86
KIAA1456
WHAMMP2
KANK1
ABI3BP
CSRNP1
MGLL
SH3BGRL2
GGTA1P
MID1
FOXO1
MYCT1
CXCL12
LCN10
PACRG
RPL21P44
THSD7B
CEP112
SYNPO2
PTRF
TXNIP
FGD4
EPB41L2
PLEKHG5
ART3
NPAS4
PTPRB
CACNA1G
ROBO4
FGF17
CCDC8
PPP2R2B
MMRN2
PDLIM3
SLIT3
OGN
ACO1
ANGPTL2
ASPG
PCDHGA3
CLIC5
CCBE1
SH3D19
FERMT2
BX538221
CHRNA7
PDZD3
ABLIM3
ABCA5
NYAP1
PARK2
KLF9
FRMPD2
DPP4
ARHGEF15
CNRIP1
ECSCR
PCDHGB7
ARID5B
ZNF366
EHD2
F3
PPAP2A
STBD1
RUNX1T1
SPATA9
OR2T4
CDH23
CYR61
KLHL10
RAPGEF3
CYP4F24P
KANK3
BNC2
ZSCAN23
ITSN1
RGL1
RUNDC3B
CLEC1A
NAP1L2
HRNR
IPO11
KDM6A
EFCAB13
ARHGEF28
NFASC
SELP
DLC1
AK094644
FAXDC2
DQ592442
SORBS2
SOX5
SAMD4A
ACTN1
GRM3
KLF6
GABARAPL1
ABCG2
RHOJ
SNURF
ERG
NR3C1
SLC4A7
ACTA2
LINC00671
ABLIM1
OR2L1P
SPARCL1
TTLL10
LIMCH1
CDKN2C
RIC3
CACNA2D1
MROH7
PIK3R1
ADRBK2
NEXN
AX748210
TMED6
PNPLA2
IL11RA
TPTE2P1
EZH1
HOGA1
ZEB2
SLC13A2
CDC14A
WSCD1
FGFR1
THRB
GBE1
SLC26A5
RASSF6
HSPA12A
TCF7L2
SHBG
NAV2
HERC2P3
YIPF7
ST3GAL3
KIAA1683
SEMA5A
TSHR
FAM124A
C17orf103
ZBTB7C
JUN
COL14A1
NR5A2
CCDC169
CCDC136
NOTCH4
THSD1
LRP1
FHOD3
LURAP1
MYL9
AK125955
PKD2
CSRP1
TCEAL5
AHNAK
CAPN3
STAT5A
DIXDC1
TEF
PECR
PDGFA
LPHN2
POLN
PCDHGB6
AMOTL2
ETV1
PLA2R1
AX747850
FILIP1
CBX7
N4BP2L1
TENC1
RNF165
COL4A6
RNF180
SYNE1
SOCS2
CD200
PPP1R15A
TAGLN
SCN7A
CACNA1C
PNPLA7
MAP3K8
C7orf63
PDE5A
NEDD9
SEMA6A
NAV3
ZNF667
SASH1
TTC28
BC039675
ADIRF
CCDC158
MACF1
BC042385
MYOM3
WLS
PRDM5
ARHGAP24
USP53
PCCA
FILIP1L
SHROOM4
LCA5
OR2A1
MXI1
ZFP36L2
NFATC2
SACS
HADH
RFX2
NLRP1
ZNF483
PER2
DNAH6
GAS2L2
ACSBG2
ACADS
SLC25A25
LOC100126784
C5orf64
CACNB4
SHMT1
ARHGAP6
ZNF662
DCDC2
PYROXD2
GPR113
TPPP
ADRA2A
TTC23
DPY19L2
C20orf194
AMT
NTN5
PALM
BTBD11
PGAP1
MPDZ
CCDC39
FBXW7
RCBTB2
STAT5B
TPPP3
TMEM237
PARD3B
HAND2
CADM2
PCDHGA9
RCAN2
POU6F1
EIF1B-AS1
SLIT2
TEAD1
MKRN7P
TPM2
ANKK1
RTTN
PTGER3
RPL32P3
DCLK1
FPGT-TNNI3K
LONRF1
GCNT4
ZHX3
ZNF334

## Sheet: S2b
Differentially expressed class specific genes
Early stage ER/PR+/HER-2-	Early stage ER/PR-/HER-2+	Early stage TNBC	Late stage ER/PR+/HER-2-	Late stage TNBC
CST1	SLC6A20	PAK1IP1	C20orf166	PLCB4
IBSP	HIST1H2BF	EHMT2	PPP1R3A	GEMIN4
GRM4	GRB7	NT5C	MYL1	ADH7
EPYC	FNBP1	DBN1	CSRP3	DDX3X
PYDC1	MIEN1	MIIP	ATP2A1	SBNO1
GNGT1	HPCAL1	MED30	ZSWIM8	RPL22
IGFL3	HIST1H2AE	EIF3C	CHRND	FAM5B
HAPLN1	HIST1H2AG	SNRPF	MYLPF	FAM210A
HOXB13	NSDHL	CCDC58	MYH7	FFAR1
BRSK2	HTRA2	MAGOH	CKM	LOC286359
SYT13	STARD3	LTBR	NRAP	GJA1
TMEM145	FANCD2OS	PSMA5	MYF5	IL36A
NMU	CYLD	C1orf74	SMPX	TNFSF11
MYT1	ST7	FANCG	ACTA1	SLC6A10P
S100P	PPME1	PTS	MYOD1	FAM81B
OPRD1	NAP1L4	PTMA	MYBPC2	MAPK8IP1
TMEM155	CAB39	TCF20	MYH6	CAMK2G
MS4A15	SMUG1	MED14	HFE2	MDM4
GBX2	C7orf50	TPGS2	FBP2	USP41
BMPR1B	SLC39A9	DDX49	COX6A2	ANKFY1
DIO1	GRM2	RRP12	PPP1R27	ANXA5
DQX1	MTA3	PGK1	NEB	COA1
GPR139	ATIC	CPSF1	AL832378	EARS2
CIB3	ELF3	YBX1	TCAP	COX6B2
NELL2	MAGED1	R3HDM1	C3orf43	OR56B1
NEURL	PTPDC1	PPIB	ASB18	PATE1
MMP10	PRKD2	HDAC10	SLN	GPR176
EMX1	NUDC	RPP21	MYH4	GABRR2
FCRL4	SPG21	GNL3	AGBL1	RNU6ATAC
KISS1R	G6PD	EML4	SCGB3A2	SLC5A2
KRT18P55	PAIP1	BICD1	FGF6	ZNF567
KRT37	TC2N	TOMM34	CYP2C9	C3orf72
HES6	NGLY1	FAM207A	XAGE1A	LOC339240
CYP2B7P1	SMG7	POLR2H	CACNB1	P2RX3
TDO2	NOL6	TAPBP	MYH8	KCNJ13
PLA2G10	SRXN1	YIPF2	XIRP1	AGTR2
RIMS4	SPPL2B	LCLAT1	MYOG	SLC22A14
C20orf201	FAM89B	LEMD2	ST8SIA5	FANCC
LPPR5	PUS7L	RARS2	CHRNG	UPK3A
KCNH1	PSMD4	RPP38	GOLGA6L4	EXOC5
LOC283403	COPB1	XPOT	ANKRD2	APOH
RIPPLY3	SEC13	MTA2	SMTNL1	DOCK2
AK125684	SLC39A1	WDR12	RALYL	ZFY
HIST1H3H	CLDN4	PRCC	USP16	OBP2B
HTR1D	ARHGDIA	NABP2	DUSP26	SPINK13
NETO1	NTMT1	C12orf73	LOC644145	ZNF337
FZD6	CCZ1B	PSMC4	ANKRD1	BTG4
SELL	SLC4A5	IMPDH1	BZW2	DPY19L2P1
MAP1LC3A	USP39	FAM83G	MURC	FAM109A
ITPKA	SSBP1	OCIAD2	TRIM63	OR4D1
CDYL	TP53RK	LOC728554	MYBPH	BC094791
PAX1	ARPC5L	TUBA1B	MRPL1	C10orf113
CXCL11	HEATR2	MSANTD3	RAPSN	PRSS30P
PNCK	ALG2	OXR1	LRRC39	ALMS1
CNTNAP2	ARF1	SLC5A6	CEACAM7	SEC14L1
NBPF6	KDELR2	APOO	KLHL34	IFRD2
COL24A1	MAPKAP1	PPM1G	ART1	ORAOV1
CXCR2P1	C9orf91	ABCC4	CAMK2A	SLC26A8
RET	TXNDC17	FAM136A	AK098763	APC2
HIST1H3I	MRPL19	CSK	MAGEA9B	STOML3
LHFPL5	MRPL36	CD47	TNP1	OR1C1
HIST1H2AJ	CYP51A1	MGAT4B	PSAPL1	DLK1
NBPF4	ZDHHC9	ME2	BC013229	ZNF221
GUCY1B2	COPG1	RPUSD3	TRIM72	PHLPP2
IFI6	UBE2L3	CAD	PGAM2	P2RX4
RAMP1	CASP3	TBRG4	DUSP27	SYT3
IL17REL	ATP5G3	AMER1	HUS1	TMPRSS11A
CDH1	NDUFS6	LSM2	PGPEP1L	GPR115
CCDC151	SHB	STIP1	AGFG1	ZNF692
BC019846	F11R	COMMD2	ARPP21	GGN
NOTUM	DAP	TNFRSF12A	A1CF	NOMO3
RUFY4	TSEN15	SASS6	CAMSAP1	KCNQ2
CNTD2	GPR89A	ADRM1	EWSR1	FOXL2
LOC100128885	ORMDL2	CEP72	CHRNA1	CEACAM5
C9orf169	GPI	CASP2	BC040935	TMPRSS11E
HIST1H3C	TFB2M	PDCD2L	HTR2C	RAB5C
POTEG	HTR7	SLC6A6	ALPP	MORN5
MCIDAS	MKRN2	NSUN2	GKN2	KRTAP5-5
LOC253044	HOMER1	RPN1	KCNK4	PPM1B
SPIC	KIR2DS4	FBXO22-AS1	ZP2	DEFB125
TGM3	ST18	C1orf198	NRG4	APLP1
C20orf144	MAP3K13	MRPL37	ZNF431	F11
TLL2	SLC13A4	EIF4E2	ITGB1BP2	HMGB4
HIST1H2AB	APOA1	YEATS2	SCGB1D4	AHCYL2
EPHA8	HOXC9	ITGB2	GDNF	CASP16
PCDP1	NLRP2	SNRPC	SPRR1B	BC011773
FLJ46481	CEACAM21	FAM83F	SPATA31A5	PIK3CD
SLC1A1	NAPG	NUP205	UBE2U	GRP
CCNO	CLEC18C	CSTF3	XAGE1B	C11orf94
BC041451	BAGE	SRM	IMMT	RMND5B
KISS1	DDR1	KCTD5	GPR1	AAMP
CAPN9	TMEM196	ZNF598	ADPRHL1	LAIR2
HIST3H2BB	ATP12A	DCUN1D5	ACHE	KLK11
NBPF22P	SOX1	ZBED4	DNM1L	TAS2R1
KCNE4	NDC1	EPRS	OR6B1	SPRR3
TCRVB	IKZF4	ARHGEF11	TMPRSS11BNL	ABCA2
AX747517	DPPA5	SPDYE8P	CECR2	RPL10L
SERPINA9	C9orf135	TSPYL5	WFDC12	RP1
DLX2	CELP	PRSS53	SLC26A9	CALML3
IL12B	IRS4	NFKB2	PRR23C	BLOC1S5
POLR1B	ABHD17A	TMEM65	AK303207	GPR128
CST6	SCG3	LSM14B	UCP3	SEBOX
CLPS	AK091688	SEP15	MAPK1	BRCC3
AMZ1	PCK2	UQCRHL	MAGEA4	GTF3C3
TUBB8	VN1R2	SF3B4	AIFM1	KNCN
ICOS	ADAP1	PEX13	CHRNA4	SYT16
GJA3	FPR2	GAA	SETD2	GANAB
MMP9	CD28	LPAR2	SH3GL3	CLN3
C1orf167	CACNG7	SNRPD1	ANKRD9	PAH
SSTR2	AB231711	UQCRH	PPP1R3F	ATE1
ALG1L	AIPL1	NUDT15	LMO7	OR2T8
TCRA	LRRC36	URB2	PTGES3L-AARSD1	CHGA
FOPNL	NRGN	SMYD2	CAMSAP2	BTBD7
TNIP3	ZNF571	OSTF1	SPATA3	NXF1
HIST1H2BI	MORC1	EPS15L1	DAW1	UHMK1
DQ583756	THEMIS2	FAM127B	OR4D2	KIAA1875
BCL2A1	TLR6	PDSS2	KLK9	ORM1
KRT19P2	LRTM2	PTPRJ	C1orf100	GALK2
KCNJ10	FGB	ZSWIM1	PPP1R3B	KRTAP3-2
CYP4A22	SYCP2	FNBP1L	AK127888	RPS4Y1
ZIC2	RBFOX3	AHCY	PLOD2	HTR5A
NOL3	CEP97	DUS1L	IP6K3	AV8S2
DYDC2	CDHR5	GALK1	PRB2	AMACR
SRRD	TPTE2	CPSF3	SNORA2B	MGC13053
PLA2G4D	EXT2	NDUFS2	CCDC63	LRRC43
UMODL1	DRG2	NUDT3	MYLK3	LOC100133050
TCRBV6S1A1N1	SNORA21	SOX4	PITX3	ZYX
MYBL1	PTF1A	GEMIN8P4	CALML6	DQ589635
NKAIN4	TFAM	H2AFY2	L2HGDH	KRBOX1
PDCD1	MKKS	KDM2B	ATP2B2	PIWIL1
CCNI2	EML1	NDUFB9	WDR70	AK300387
CXXC1P1	ACBD5	TBCB	PCSK9	CXXC1
PRR25	MS4A6E	C1orf51	OR52M1	OMP
C1orf65	C17orf66	AX748291	CASP5	HAND1
LOC285548	KIF5A	CHMP4C	CUL2	ZNF562
SCXB	SYCP2L	ATP5J	TPD52L3	C12orf50
GBP5	CRH	CTU1	OFCC1	ATP6V1G2-DDX39B
SPATC1	CDKL5	PSMG1	LGSN	MXD1
HIST1H2BB	BEX1	SLC38A10	PAEP	IFT20
OR7E91P	S100G	PABPC3	PRAMEF19	C9orf156
HIST1H2BC	CYTIP	SMG5	AHSG	HFE
OASL	ACTRT2	MSH6	MSS51	OR3A3
DSCAML1	CGA	PDXP	CDH15	TTLL1
C5orf49	LOC392196	USP1	FGA	PRKCG
CCDC108	IGLL1	PFN1	RPRML	SLC6A13
KCNG3	NEUROG2	TRMU	OLFM4	IGHD
bK250D10.C22.8	LCE1C	FJX1	ITSN2	RAPGEF5
FKSG63	SLC6A12	EIF5A	OR1L3	NAA30
FAM83E	LARS	GNB1L	JSRP1	ZNF461
RHCE	JDP2	DCBLD1	TMEM38A	BC040304
UNC5A	SNORA17	HAUS8	ANAPC4	C8orf46
AK126744	FGF22	TMPO	CPNE4	HYDIN
CACNA1E	DPY19L2P2	PSMB4	C2orf61	BBIP1
SHROOM1	SLC34A2	HYLS1	CDX2	OR1L1
CLIC6	ASGR2	CDC123	LMO1	DDX19B
CCKAR	SLC22A24	DPH2	EYA3	ROR2
HIST2H2BF	AK091070	EXO5	OR6C2	POMZP3
12-Sep	TMEM217	SBNO2	NPAS2	MUC6
OR13G1	SLC30A9	VANGL2	MSLN	TSPAN16
KPNA7	GRIP1	PSMB2	ARGFX	ZFYVE19
FAM133B	UBQLN3	ACAT2	TMEM38B	LOC285762
AMH	C21orf88	NARFL	SORCS3	NPHP4
PREPL	ATXN1	TMEM104	TCP11	LOC148413
CXorf22	SLC2A2	HEATR1	OR2T12	AK130400
HIST1H4K	PMS2P5	TPI1P2	PPP1R1C	NOP56
CCR4	TYR	SCNM1	CSF2	HNRNPL
NEFL	RPS17L	RPL6	MUSK	C11orf85
FUT7	CORO7-PAM16	AX747485	PRIM1	PDCD1LG2
FAM172BP	ZNF536	FOXP4	NXPE1	SPICE1
FAM189A1	SMG1P1	DGKZ	RLBP1	NKX2-1
AX747531	BCL2L11	PSMG3	RPAP2	RALB
HIST1H4E	RUFY3	EIF4G1	CA1	MBL2
CRIP1	AZU1	GAR1	SLC22A31	TMEM139
CD3D	LY75-CD302	SMO	DPPA3	TFF2
P775P	SMS	MINOS1	LZTFL1	PDE4A
CD22	TEKT1	MRPL47	LINC00269	FKBP14
CD1B	BC030768	COPS7A	AX747119	NELFA
MRPS30	NTRK1	YARS	TMPRSS11B	VGLL4
HIST1H1D	FCRL1	LSM7	KRTAP4-11	ZNF250
AFAP1	ANKRD20A8P	SFMBT1	RAB4A	STXBP3
ZBP1	BC042649	NUTF2	GJB6	WDR63
HIGD2B	WDR47	PRPS2	IFNA1	RGS7
PARD6B	PRSS50	NSUN5P1	AK054845	SPATA13
HIST1H4C	IFNGR2	HIF1A	LINC00907	TRIP10
LOC254896	PTPRVP	CKAP4	DICER1	BBX
AX746834	C1orf146	VPS72	OTUD6A	FBXW11
SPTSSB	IFRD1	RPP40	OTOP1	MIOS
PSPN	CHIT1	SPDL1	TRIM40	PITPNB
RUNX1-IT1	LOC100216479	PDZD11	PADI1	ADAMTS19
MX1	STX7	POP7	NPHS2	VPS16
TBC1D22B	TUBGCP5	NSMF	ROS1	TMEM106A
AIM2	HNF1B	NHSL1	BC040601	OR1J4
XRCC6	TCAIM	BTG3	DRGX	KAAG1
SND1	GTF2H2	CD3EAP	TCEB3CL2	SPG11
AX746877	FCER2	ZNF93	PAGE4	C1orf27
MYCL1	PRMT5	LRP12	ALPPL2	MMAB
PPP1R42	FAM179A	DQ576756	PTPN20B	TDRD9
THBS3	GPATCH4	TRIM65	GALNT9	C7orf62
NOXO1	SNORA40	CEP70	OR2S2	WDR20
CTNS	FOXN4	C9orf114	AK055145	FAHD1
FSTL4	ANKLE1	TET3	CACNG6	PATE4
HAVCR2	DDX5	GMNN	CTSE	APLP2
SLC17A9	NLRP4	PUS7	TXLNB	UBE2D4
CCDC154	BC033961	PUS1	NLRP11	HS6ST2
SLC7A13	VSTM1	MRPL15	DDIT4L	TRPV4
ASCL2	FAM215A	USP36	C12orf36	TOP3B
BC043356	PRMT1	PTPMT1	ZCCHC16	WASH1
LAG3	GSG1L	PGAM5	RIPK1	MARK4
BC047090	NEUROG3	ENO1	SHH	ELOF1
IFI27	KCNK17	HDGFRP2	FAM151A	PCDHGA7
DSPP	ALKBH8	CCDC137	SLC43A2	STX17
SPRED3	SNAP25	SAMD1	EPPIN	TTI1
ECM1	FYB	RAN	PNPLA3	DCD
AV4S1	MGAT4C	DKC1	CCNA1	NSRP1
SPACA4	AP4M1	NFKBIB	TEX36	TMEM200A
HIST2H2BE	USP47	PI4KB	OTX2-AS1	CWH43
HLA-DQB2	FAM209B	PRKDC	ZNF101	TMEM120B
SERPINA12	DKFZp686G21125	NDUFS3	IQCF6	RGS9
GPD2	ZPBP	POLA2	KRTAP7-1	WDR35
CXCR3	SLC38A9	AK055967	FAN1	LGALS9B
GDPD1	GALNT2	NUDT1	ATF7IP	ZNF500
DHX32	RASAL2	SIPA1L1	RFESD	ZNF827
KLHL35	CDK14	PRKX	OLAH	LRIT2
FAM217B	TNFRSF10C	SLBP	CAND2	JAKMIP2
WFIKKN1	NR0B1	PDCD5	CDR1	PSMA4
TMEM92	COX15	HNRNPR	ZNF160	HACL1
HIST2H2AC	THOC2	PCDHB9	HDHD1	SLC15A2
C6orf141	FMR1	DCLRE1B	PDYN	LOC440905
LOC399815	MTO1	GNAT2	SUMO1P1	TEFM
LOC100287036	BRPF3	PVRL4	FABP2	CXCL13
SLC16A6	DCTN4	FGD1	SSTR3	MXRA8
EOMES	CAPZA2	NRM	AK098783	PIAS2
RNASE10	SYS1-DBNDD2	AK311257	METTL14	BAG6
SAMD3	TBX22	PVR	GBX1	MINA
LTA	PRPH	ATAD5	FNDC7	AX748268
LRRC10B	TMEM235	PCNXL2	RNF144A	RAP1GDS1
CACNA1I	LOC100506013	NFXL1	GPATCH2L	RAD17
RIMKLA	LRRC71	LCMT1	MAPK14	ATP6V1G2
NLRP6	DPEP2	GMPS	SLC22A7	RBMXL2
RASGRP1	LIM2	GALNS	BAAT	RBP3
AK023809	COG3	RELB	WNT3A	POLG
SPAG4	LOC729732	ZNF124	CYP2B6	OR2AE1
SIRPG	NPPA	OPN3	GSX2	TAS2R50
P2RY10	FYTTD1	ODC1	AK097853	TPRXL
PMAIP1	IL17RA	GPX7	CALCA	ZFP57
IFIT1	GTF2H3	TIMM50	UCN3	SMU1
IGF2BP1	CCDC37	DNAJB11	VNN3	GRIN1
RNF113B	DOK2	KRTCAP3	FBXO25	ATP9A
TPP1	PIGK	MVK	GLRA2	COX10
DYM	MIER1	UBQLN4	MYBPHL	DIRAS3
ANKRD50	TPH1	PIEZO1	MAFA	SARDH
CCDC153	MROH2B	CBLL1	IL31RA	RWDD4
CHST8	UBR4	HAX1	VIPAS39	TNF
MICU1	IFITM4P	PTK2	PITX2	MYH9
PRB3	ZNF773	ILF3	WFDC5	DNAH2
RSAD2	ZNF302	JAK3	COX8C	NDUFA4L2
TCRBV13S6A2T	MAPK11	LCP1	TBC1D1	ABCC1
FAM155A	SARS	ARHGEF19	VWC2	KRT32
RNF151	DLGAP1	TMEM180	FUK	BTN2A2
MROH6	KIDINS220	SAP30	SLC25A23	GEMIN8
AK097527	GOLGA8CP	WIZ	CAMK2D	DCAF11
NME8	SLC36A3	HENMT1	MARK3	ADAT1
GRAMD4	EGR4	CRELD2	RHCG	RPL32
TBC1D10C	ADAM9	URI1	BC039319	NGDN
LRGUK	SMG1	PPP1R8	CHRDL2	MTFR1L
TBXAS1	RCHY1	RUVBL1	DACH2	SCAF8
GNAT1	C17orf78	APH1A	SLC16A10	ACVR1B
C10orf91	TMEM191B	AK310226	NLRP7	ZNF610
SLC2A6	LIPF	CALU	OR2A5	PPAN-P2RY11
EVPLL	TAF6	FAM173B	HYAL4	SPAG16
SYCE3	CA8	RANBP1	TJAP1	TBC1D3H
CNBD2	TRIM27	TMEM201	BC070247	SLC9A5
HES2	DRC1	DHTKD1	C17orf105	ACPP
HSPB1	OR2T33	NCK2	HS3ST5	LUC7L3
UBD	COMMD9	TBC1D7	TSPYL6	AX747775
CCND1	DMC1	FPR3	SYCP1	AX746787
KRT71	LOC653786	LIMK1	KRT16	CMTM3
GALR2	COL7A1	TRIM47	GATSL2	C12orf63
DIRC1	DCAF12L1	ASUN	AK025288	G6PC3
C1QTNF9B-AS1	OR51B4	MRPL52	NR1I2	AK310634
OAS1	C10orf107	TAF12	TRIM10	DQ573539
DIRC2	GDPD3	HSPA14	CRLS1	BC037891
SEZ6L2	C1orf173	ARMC10	AK054921	ANO2
DNAJC1	UTF1	BAG2	IDH3B	BAI1
CLDN9	DQ587119	NPM3	CCDC7	OFD1
MZB1	ATP6V1D	ITPR3	CER1	ZNF785
LBX2	FBXO2	TXNRD3	CPA4	NACA
BC043570	PTPN2	JMJD4	QRICH2	CCSER1
LIPH	SLITRK3	RTFDC1	IGF2BP3	AKTIP
SRPR	SLAMF9	CKAP5	HILS1	SOS2
TMTC4	MKS1	C11orf73	MCHR1	USP21
EMR1	ZNF592	KHDRBS3	AK309922	ASTE1
GPR31	ESPNL	RPS2	SOX21	SMIM6
CKMT1B	TEKT2	TPM4	IDI2	TNKS1BP1
HIST1H4H	CHRFAM7A	ACTL6A	MON1B	TFIP11
SLAMF7	DAPL1	TSPAN33	HBD	TUBA3FP
RINL	KLHL14	DESI2	DKFZp686O16217	AMN1
HLA-DMB	ASMT	ENTHD2	TMEM233	SLC30A5
AK128153	ADORA1	SLC25A10	ELOVL6	TMEM108
SUSD4	PABPN1L	HYOU1	LRTM1	POLM
XRCC4	HLA-E	RPS15	CXADR	TBC1D8
YWHAQ	DSCAM	POLDIP3	SLC17A3	UGDH
WBSCR27	TTLL2	C11orf84	ARSF	FBXO39
BRICD5	NDP	PCYT2	TRIM15	NDUFA10
C7orf10	SH3BP2	REPS1	GALNT13	ANKS1A
EXOC2	TREM2	HLA-F	KRT6C	ZNF311
SDR16C5	CORO7	HLA-H	HEATR7B1	TTLL5
CD5	YTHDC2	MVD	PPP2R3A	KLK1
SEMA4C	PTDSS2	C4orf46	ARL13A	DTX3
ACTR1A	LST1	CDK18	TKT	SHROOM3
CMPK2	ASIC2	LIN9	ELP5	SERTAD3
SURF4	G2E3	KIAA1804	MAMSTR	EBNA1BP2
HIST2H2BA	NEFM	TRMT1	CDH16	DUS3L
C18orf23	IL18R1	P4HA1	DEPDC4	DNAJB13
AX747375	NOX5	C7orf13	TXNL4B	NAA60
FAM155B	8-Sep	PRIM2	MFF	XKR6
APOBR	FRMD5	MCM3	SMOC1	GUCY2D
PYY2	CPXM1	GTPBP4	CHST4	DHODH
SNRNP25	ANPEP	LRRC14	TEX9	RPS24
TGM2	RSPH9	ZHX1-C8ORF76	LOC643711	SDE2
EGLN3	CIDECP	SMPDL3B	CDH22	TMEM218
C9orf106	GLS	CDCP1	SLC4A3	C11orf49
BCL9L	RELA	COLGALT1	HSD17B2	SNRPD3
BX648455	WASH3P	CREB3L2	FOLR3	MAPK8
GTF2H2B	KCNC1	SLC45A4	ASB9	ANAPC1
SECTM1	INSRR	BC041646	LOC494141	LOC541473
RFPL1	COQ6	C7orf43	USP13	ZNF652
BATF2	CCT8L2	DNMT1	RTP1	DZIP1
STK4	FAT3	LOC388152	DDI1	DUSP8
EFR3B	CMIP	AGO2	TRPV5	DLG5
HIST3H3	RCL1	KIAA1429	ATP10B	LOC100129858
MAP4K1	MYT1L	BORA	SLC5A1	ACSF3
DCAF10	RFPL4B	DNPH1	GPR61	C16orf46
AK127919	SV2A	XYLB	CDC42	MAP3K9
MAP6D1	LOC146880	TTLL4	UNC5D	RPS6
EPSTI1	OCM	TOMM40	NMBR	CCRN4L
PCIF1	ANKRD11	RRS1	WIPF3	CHPT1
RIMBP3C	BC022568	RBM38	RNASEH1	AX747178
IL27	MESDC2	RCN3	NUCB1	BLVRA
CABYR	FAM106A	LRRFIP2	SHC4	PCDHGA8
PRSS22	SH3GLB1	FAM208B	MRPL48	KLHL2
KCNN2	PLLP	C5orf34	CRLF2	PMS2P4
CD6	DDHD1	USF2	ANKRD36B	FAM43B
EFHC2	IST1	AK097701	LGR5	AX746504
SAMD15	SLU7	MRPL12	C20orf27	TMEM53
CCDC47	NSUN5P2	IBA57	GPR114	PITRM1
ATG4A	BC044596	MCM5	IL1B	GCNT1
SLC2A13	ANKRD20A11P	RRP1	DDN	UNC45A
NCR3LG1	MMP8	OGDH	GJB4	C1RL
SRSF6	PCDHGC4	XPO5	AGTPBP1	PRH1-PRR4
GPC4	BCAP29	ACTR3B	ZNF780B	EXOC4
AKAP5	FAM212A	ANO7	JAK1	CCBL2
HIST4H4	TGIF1	KDELR3	LIPT1	CHMP5
PRICKLE1	BCKDK	PLEKHG4B	KIF21B	BTF3
STMN2	NPY1R	BAK1	DDX58	MRPS27
MTRR	TNRC6B	NUDT5	CAMK1G	SDC3
FER1L4	BCAN	TMCO1	SNORA18	PEX11G
FBXL19-AS1	SCUBE1	CHAF1A	COL19A1	TULP4
CLEC18A	SKIDA1	NCF1	ARMC12	RBM47
IGSF5	CNOT6L	POLR2B	FAM153A	MARVELD3
C16orf70	SCARA3	AK022914	ATCAY	CSNK1A1
IFITM1	TMEM107	GYG1	SLC6A15	ACPL2
AK094577	IKZF1	TUBB	PPM1D	LMF2
CLDN3	CALB1	SS18	AES	AGBL5
RAB39B	DAGLB	PLOD3	ZSCAN2	ZNF195
CLUL1	ADAM32	VARS	BC039000	BC112312
SMA3	EP400	GPR161	ALOX12P2	ZFYVE21
SIX1	AX746575	SFT2D2	PSMB1	KIAA1407
OSM	TRAPPC8	MB21D1	RFC1	MTIF3
TMEM171	NOTCH1	WARS	TTC4	GUCA1B
MMP17	SYT11	GMDS	TAF1	NRL
LOC606724	MAEA	NETO2	KIAA0922	TSC2
TEX22	ZZZ3	BC036778	AX748190	ARFIP2
SAMD9	PHC3	FLJ46906	SNORA48	ANAPC10
AF339817	RCAN3	GZF1	TCRBV12S3	GLA
FAM71C	UHRF2	DTNBP1	CLCA2	BHLHE40
SNX25	ZCCHC2	BC018166	NCOA4	HAUS4
HIST1H2BN	SPINK2	HPRT1	GCM2	LINC00242
PLAU	TGM7	BEND3	ZNF560	TATDN3
C6orf147	PCDH10	ATAD3A	MCPH1	ZNF189
HSPA2	LSAMP	NLN	COBL	DUSP16
CASK	DHRS4	NOP2	SYTL3	GINM1
HMGCR	FLJ20518	DIRAS1	TOMM40L	EEF1A1
HEXIM2	PARP15	NUP35	PAQR3	GRID2IP
GADD45G	SERF2-C15ORF63	METTL13	MTTP	RPL11
CADM1	THBS4	IPO4	FOXI1	FAM114A2
CARD11	FAM216A	SUV39H2	SLC35C1	RSAD1
TBX1	MYO3A	PLOD1	CCR3	HBP1
AX748201	NRXN2	LRRC8D	GJB5	SMCR7
ASAH2B	AK096159	ST14	IL5	ABR
NAT8B	PORCN	RPP25	CCL19	NADK
C20orf195	UGT3A2	SPNS1	MAL	PGAP3
RGS16	CCDC180	SCLT1	IFNAR2	CASZ1
SCAMP5	C11orf70	C17orf70	PDE10A	ZNF561
KRTAP5-9	SLC2A11	AATF	TRIM31	YLPM1
FAM19A5	HR	HLA-DOB	KDELC2	ACTG1
CO9	C12orf68	CDK2AP1	VSX1	STK19
PHLDA2	NFYC	GINS3	TEX12	CCDC113
SPIRE2	SCNN1G	DNMT3A	GPT	FLJ20021
STAT3	DCUN1D4	ZNF74	VPS26A	TEKT4P2
TCEA3	EXOC3L1	LOC100505624	IL1RAPL1	NFE2L1
AX747639	NDUFAF3	CAMKMT	GJB3	ZNF720
LRRC26	PLEKHG4	GYLTL1B	RPS27A	HDAC7
BGLAP	SARM1	COMT	ESF1	AHSA1
MGC16025	DPH5	MTBP	EXTL2	SPRYD7
HLA-B	NKIRAS2	POGK	VWA5B1	BCRP2
PMS2P3	OTUD6B	MYD88	ZNF812	TRIM5
ZNF257	KANSL1	IRAK1	BANK1	CASC3
TINF2	BSN	CHAC2	ZAP70	IPP
CD2	TAS2R5	SLC16A1	TBC1D3P2	FZR1
ABHD2	C11orf42	WDR74	BARX2	GMPR2
APITD1-CORT	ROBO1	CYP2S1	ATOH7	RPS3
ZBTB18	CD33	CKS1B	CHRNB4	WDR6
MORC4	AK126635	LEPRE1	DBI	TADA2A
TMPRSS3	C17orf76-AS1	PIGC	CIB2	RPS26
USP18	IGF1R	MSL3P1	CIR1	THTPA
DLX5	PCGF5	PPAN	CD101	TTC30B
SNX20	U00684	E2F3	SLC4A9	ENDOV
GALNT7	ADI1	NDUFA9	CHD2	BBS12
SPAG17	CCDC57	CHPF2	NF2	OBSL1
TDRD5	HDX	SEL1L3	CENPC1	FOXO3B
SH2D5	LOC283731	SUPT16H	GTF3A	TOM1L1
FAM102A	AP4S1	MTHFD1L	PLEKHG2	ITPKC
SLC25A41	TP53	PTK7	TRIM4	C11orf1
RHOH	MAFK	SPATA12	CAPRIN2	TAS2R14
PLD4	PHLDA1	RFC4	MAST2	PFDN5
FAM86JP	HIGD1B	CENPO	KANK4	PSMB7
C6orf70	ANKRD20A5P	UCK2	YPEL5	RPS3A
AMIGO3	KCNQ3	CD44	OLFM2	PCOLCE
BX648961	PYROXD1	KATNA1	RHOBTB1	AIG1
ITIH6	PRKCD	RBM15	XDH	ARHGEF35
GDI2	LOC100133445	SRPK1	ARMC8	RPS25
ZC3H12D	FAM219B	COTL1	POLR2M	RPL41
CCDC11	KIAA0146	RHBDF2	PAIP2B	CDK11A
NPTX2	CHKB	RPLP0	S100A1	FNDC3A
HLA-DQA2	DYNC2LI1	EXOSC9	UPF2	LPP
HSD11B2	KERA	INCENP	ACOT12	OSBPL7
FHAD1	AK090904	TMSB15B	C7orf65	CORO1B
TUBBP5	ZNF732	TEAD4	KLK10	NOL12
ST3GAL1	LRRC37BP1	SLC35B2	SNTA1	ZBTB7B
PDZD7	ADAM11	ZNF280B	OR1Q1	SKP1
ACOT4	LZIC	AKR1A1	CNNM4	EIF3G
KCNS3	SNORA74A	AK307192	MPP4	EEF2
MTMR1	PPP5D1	ICOSLG	AKAP10	NFKB1
LMCD1	CACNA2D4	DDIT4	PABPC4	ENO4
pp8961	MIB1	ANP32E	EMB	MBTPS1
STAG3L4	PLEKHA1	NCAPD2	VRK2	MDP1
GRTP1	MAGEC3	GBA	ANKRD18DP	KCTD1
MLLT11	SLCO3A1	TMEM219	TTLL7	RUFY1
RNF187	ERCC8	PRR13	TNFSF14	RPL10
ABCB9	AX747021	NCBP2	POMC	AMFR
VSIG8	RNPC3	TFDP1	MSTO1	ZNF79
FAM53A	RAB40A	FSCN1	TERF2	DECR1
CERKL	CBWD2	DHCR7	IDO1	DQ596646
NRSN2	ISY1	PIBF1	GRM6	KDM8
SYT7	C9orf96	DAPK1	TAS2R43	FAM105A
PAQR5	SLC25A43	ATP5I	LSS	BTG1
BC062763	AK056081	HRASLS	BC069756	KAT5
GSPT1	NAP1L6	FIGNL1	GJC1	KCTD18
MESP2	ZNF438	ABCB6	FBXW10	MKL1
TMEM198	PIGH	C14orf2	C11orf72	ARL6
ERP27	MEP1B	R3HDM4	APC	LYPLA2
ECI1	ANKRD6	KLHL7	CCL3	HECW2
FAM163A	LAMB2P1	TPRA1	WBP1L	CKLF
CST7	LRRC4B	SKP2	DYX1C1-CCPG1	LOC643387
IFT52	LOC23117	MGC72080	ZNF436	GEMIN7
VPS37D	AX746968	P2RX5	PPP2R3C	ATP13A3
THOC6	SUPT20H	FAM211B	CRBN	RAE1
RD3	APLNR	HIST1H1E	AK055981	AZI2
FBXO6	ITPR2	TMEM14B	ACYP2	PRDX1
TCEAL3	TSPY26P	CNNM3	CCDC54
DUSP23	GLIS1	LIMK2	AF007147
FAM222A	BAZ2A	EEF1D	TAB2
UNC5CL	MCOLN1	SLMO1	AX748385
NDUFA7	AX746991	UBL7	IWS1
AFTPH	RASGRP2	ARSB	AX748016
MICALCL	MBL1P	PDSS1	AKR1E2
PCGF1	C12orf55	KCNK12	ZNF589
LILRB1	BZRAP1	SRD5A1	AX746765
GAK	BCL2L15	LOC642846	P2RY1
GCDH	GSC	FAM57A	ODF3L2
SMA	LTB4R	FNDC3B	TCRBV1S1A1N1
CCR5	PRRC2B	NFE2L3	ADSL
KITLG	ADRA1D	DGCR6L	CXorf58
RNF32	MGAT1	GAS2L3	ADRA1B
AX747534	GPR35	LAD1	IL17RE
PANX2	SLC23A3	HK3	STPG1
WDR66	GBGT1	ZNF384	MTHFD2L
ZBTB32	MYRF	CCDC77	LHFPL3
ZNF497	METTL8	STARD4	IL8
FAAH	RASSF10	AMD1	CRADD
PTPRU	SLC38A11	PWWP2B	COL4A4
HNRNPD	CARKD	GGH	SFTPD
EIF4E	UNC79	CLDN14	MR1
EIF3CL	ZNF202	SH3KBP1	GMPR
PAK1	ZNF559-ZNF177	ZUFSP	PPP2R5D
C1orf56	OBFC1	PLSCR1	NT5C2
TMEM51	GALT	THOC5	HTATSF1
NME4	ARMCX4	B3GNT4	SVOPL
BARD1	PCDHB2	AK125558	LYSMD3
MRPL24	FKBP6	C1orf227	ASRGL1
TUBG1	ZNF346	SLC7A11	FEM1A
E4F1	CD40	AX747537	AUTS2
RGS1	TMX3	NDUFS8	FLG
HECTD4	LOC613038	ZSCAN5A	LXN
LURAP1L	NEURL2	SHKBP1	XPO7
PDDC1	LOC100631378	MGC2889	THEM5
BC071809	FKBP1B	CHRNA5	PCP4L1
CCDC64B	DDAH1	DNAJC5B	GPR156
ATG4B	LDHAL6A	RASD2	SLC39A14
SNX24	NIT1	ARL9	AMOT
ZYG11A	DLST	CDK2	SOCS5
ZC3H14	PRPF40A	OTUB1	BCR
TOR3A	KIAA1586	KLHL18	DGCR14
AK131347	PMS2	CHTF8	RS1
STMN3	SUV420H1	LAS1L	FGFR1OP2
CATSPER3	NR2C2	ATP2C1	CLDN20
SLC6A1	OSGEPL1	UGGT1	KCNN4
POLB	STAU2	OSBPL3	ZBTB46
CNFN	IGFBP3	ZFP64	LRAT
BMP8B	SLC9A3	AQP9	RNF138P1
INPP5E	NPC1	TSN	LINC00889
KMO	AP3B2	LINC00937	TAF1B
TCEAL6	ATP6V0D1	AK123450	MAP3K7
ATPIF1	DGKA	PABPC1P2	MTRNR2L8
ZNF446	MAPK8IP3	SMC1A	C3orf17
RAB11FIP3	BC038455	FBXW9	MLYCD
RIMBP3	LRRC33	IGSF3	VAC14
NDE1	AK093758	SIGMAR1	LOC100653515
UQCRQ	FOXJ2	SSBP3	ACOT6
IFIT3	SLC36A1	3-Sep	PALM2
ATAT1	PTGER1	BCS1L	LYAR
SIPA1L3	CCT7	MED15	EHHADH
DRAP1	BC041030	TPRKB	METTL7B
LOC730668	PPP1R9A	GPR158	TM4SF1
DLX3	HSPA4L	HIST1H4B	ADD2
C8G	AKAP17A	KLRG2	PPTC7
SEC63	DOPEY1	SEPT9	STAM
C17orf89	AK128656	SLC6A11	ASB3
LSM1	RP9P	ATAD3B	RCSD1
RSF1	ZNF862	EN1	POLR2F
LEPREL2	6-Sep	ERVMER34-1	PPP1R21
ZNF205	TIGD6	HPDL	SFN
TMEM205	LOC284009	OLA1	TMEM133
HSD3B2	ZNF578	RCOR2	CHI3L2
SCGB1A1	MUC12	TFRC	PIM1
SZRD1	INPP5D	HIST1H4I	ZNF850
TH	BCKDHA	IL12RB2	AX747733
PHOX2B	FLJ00322	ZIC1	PCID2
CNGB3	HEY1	B4GALNT1	C11orf54
CFHR5	CRIP3	ZIC4	ZNF841
PNLIPRP3	DLEU2L	REEP3	METTL11B
CRISP2	C10orf2	GAL	CAMP
C6orf223	AREL1	SOX11	CST2
FAM107B	FAM21B	HIST1H1B	CUEDC1
LINC00895	PPP1R13L	MKRN3	API5
CFDP1	GPR27	SMAGP	MGME1
OR51F1	ARHGAP17	TRAF3	RRBP1
BC171868	PIP5KL1	A2ML1	SAMD9L
C2orf83	DNASE1L1	CCDC142	SERINC5
C4orf17	SEC24B	TMC3	10-Mar
SLCO1B1	NOL8	TOE1	POFUT2
TULP1	MUS81	WNT5A	CC2D1A
LOC100506172	NRBP2	GP2	TRIQK
CYMP	hCG-2023280	AQP10	SLC52A1
TBATA	CCNL1	ANKRD30A	MAPKAPK5
TECTB	CLEC9A	PDZK1P1	TTC9B
NANOGP1	PRORSD1P	PEX5L	METTL21A
ADAM2	SORBS3	FAM47A	CAMK2N2
CYLC2	NUTM2D	SLC22A25	CLCN3
AY455283	FAM106CP	CAPN5	GDF11
MAGEB1	C10orf118	ADAM29	TCRAV5.1a
LRIT1	ZFC3H1	CST9L	LY6H
SST	SENP6	UGT2B11	CEP192
AWAT2	PARP4	GHRH	POU5F2
GAGE10	LMBR1L	SLC22A10	DGCR8
OR9G9	ANP32A-IT1	CABP5	SYNGR4
GNRH2	ARPC4-TTLL3	CST9	KLHL12
BCMS	NKTR	OR1L6	BC085014
OR2AG1	SLC35A1	FRMD7	CXCR6
MIA-RAB4B	NFYA	GUCD1	B4GALT2
PRAMEF22	ZNF699	OR4K1	CRTAM
MGC34034	ASPRV1	POTED	ZNF606
X15673	DAPK2	NUP188	GABPB1
OR7C2	GNB3	C6orf25	FAM63A
C18orf63	TNPO3	PLCE1	ZFR
NUP210P1	KATNBL1	FIBCD1	GPR82
GHITM	PCDHA10	MEF2A	RXFP1
REG3G	RPAIN	TTC6	MRPL21
AK055980	FLT3LG	SNX10	PDE6G
OR1A1	IL10RA	ADCY10	TDG
XAGE5	CHST5	PTPRC	PSME3
SLC39A12	LOC100289495	PQBP1	PNPO
OR5M1	POLR2J2	SARS2	ATP5L2
TCTEX1D1	PODXL	OR4M2	BID
ABCG5	AK126278	KLHDC4	SUCLG2
FABP1	METTL17	GOLGA8EP	C4orf21
SULT1E1	NOTCH2	MS4A8	SCARF2
PRR23B	MDC1	ABCC11	ULK3
OR5AN1	PDCD4	PRDM15	PDK3
MOSPD2	DHFRL1	ZPLD1	AK024134
KRR1	CEP164	ANKRD34C	KCNG2
RESP18	HSPA7	RAI14	CCDC132
OR5J2	A4GALT	GOT1L1	SLC39A10
TBC1D3G	GDF1	OR2F2	NOX1
NTNG1	C3	POTEC	C9orf139
OR4C13	SLC25A6	DMRTC2	ENC1
TAAR5	ZNF596	ZNF200	C21orf67
SSRP1	DKFZP434A062	SLC28A2	GPSM3
UGT2B7	ERCC3	SNX17	RXRA
PTH2	CUL9	CYP4F8	ALDH18A1
OR2J3	LOC100130000	SSX6	LYZ
AX746604	NPRL3	GK2	KRTAP5-8
OR1E2	SGCB	SERPINA6	TCEAL4
HSD3B1	GUF1	SNORA38	NUP43
FAM192A	C1R	OR10H2	SMC2
IL17A	MOV10	OR10H1	BEND6
SNORA2A	PRPH2	TMX2-CTNND1	SRP72
B3GAT1	BC039424	PRLHR	FDXACB1
FAM217A	FBXO44	OPRM1	SGPL1
ZNF645	ZNF507	CACNA1A	DCSTAMP
OR2W1	SMYD4	WDR41	PITPNM1
ABCC2	WEE2	NPFFR2	MTR
AK095498	DPP9	PI4K2A	SEMA4B
TMEM59	SERPINB6	KCND3	SCYL3
SPSB4	MAU2	LGI3	FAM114A1
DEFB103A	AK124973	THAP9	ZC3H7A
SPINT3	SLFN11	CYP4Z1	HCK
C2orf82	HECTD3	CCDC83	TCEA1
RHBDD1	RPL23AP53	TRAFD1	SIGLEC14
OR12D3	DDX10	CAGE1	LGALS9
NOBOX	PILRB	CPB1	EAF1
TRIM43	ARHGAP28	RANBP3L	AK127224
OR4D5	ATF4	AR	PSMD2
HRH3	ZMAT3	LOC148696	SETX
RLN3	ZNF114	APOA4	ADAM10
MIA	PLCG1	TNNI3K	NKD1
TBC1D29	ZNRF3	TTC36	CEND1
NANOG	DPY19L1P1	GP9	UXS1
HIGD1C	EIF4G2	CABIN1	MANBA
TSG1	RND2	BC126296	BC131767
FDCSP	LZTS1	RRM1	GCAT
ISX	C1orf145	BC043578	IPO13
GPR32	EXOC1	KCNQ1	MECP2
CABS1	AGAP7	GPR148	ZNF107
ANKRD26P3	LOC100288778	MTF1	C12orf76
MT1IP	TMEM129	CCT2	VAPB
SPATA31D5P	AGAP4	OR6B3	AK125397
DQ596486	DNAJC2	TRDMT1	APOC1
SV2C	ZNF544	UBXN7	SLC26A11
SCGB3A1	TBPL1	SEC23B	GP5
C4orf40	BC035067	C11orf21	LARP1B
OR4F15	FZD1	LOC100130301	POC1B-GALNT4
OR11A1	MON1A	C16orf78	STAU1
FN3KRP	ARFGAP2	VIPR2	MAD1L1
CLDN17	DACT1	STAG2	HCFC1R1
BC016978	ERAS	EPHA6	TNK1
C3orf56	RBBP8	IYD	TADA3
ACD	ALOX12	PMS1	LOC389791
BC038742	NRF1	SLC25A17	NSD1
MUC7	CNN2	IL5RA	ZNF691
APAF1	RNF111	ACOX2	PABPC1L
CCL18	LHB	AREG	BCOR
GABRR1	SLC35E2B	LOC100188947	JKAMP
DEFB118	IRX2	RXFP2	CKMT1A
NCEH1	KIF7	MS4A2	HNRNPA0
SCRG1	SLC2A9	ARHGEF38	SCAP
MYADML	SMAD4	AX747631	AX748058
NANOGNB	TRIM13	AK025321	SLMO2
LOC440518	HIP1R	CLSTN1	OS9
CGB8	LOC283922	SETD1A	METTL12
KIAA1715	AF157115	GNA12	NQO1
SNORD89	ZBED3	CLEC1B	MRPL42
OR52N2	TESK1	DDX60L	IGSF8
AB231723	C4orf36	FAM71D	PIK3R6
BLID	ARPC2	11-Mar	GMEB2
SH2D1A	MAP3K14	AHSP	CDX1
USP29	C20orf197	CYP4X1	LILRB4
LGALS7B	FNDC8	HEMGN	NPL
ODAM	LOC100130987	ZNF99	CSNK1G1
AX747070	SREK1	C14orf39	IREB2
BC070061	CCDC130	COA3	TSSK6
ANKRD30BL	LOC644215	HGD	LRRC16A
SIGLECL1	MTRF1	CRYM	LZTR1
TAAR1	FLJ00285	PLD6	H3F3A
ACER1	SLC45A1	C9orf152	AK126180
BTF3P11	TRNAU1AP	BC043529	ZNF630
SELV	ZNF839	SNORA5C	BECN1
AY927512	DMTF1	EFCC1	MLLT6
MAGEB4	ILKAP	MVP	CSDC2
VN1R10P	BTBD16	ZNF718	AURKAIP1
ZDHHC18	C17orf107	TRIM36	SIRPB2
PHOX2A	ARHGEF33	TMEM150C	FASTKD3
AX748251	SLC18B1	RAB3IP	POGZ
SIMC1	DAGLA	USP14	PTGIR
LHX8	OGG1	RNF219	PRAM1
ADAM22	BX648926	BC137484	EMILIN1
TBC1D28	AX748417	GOPC	ANP32C
CPB2	U2AF1	PRTG	SAP130
RGPD1	MSANTD2	GRK4	PRKCE
HP	ZMYM5	GIPR	HEATR5A
CNTNAP5	GLI2	SMARCAD1	TMEM14C
OR2C3	EXOSC7	PIP	HLA-DRB1
AP1G1	EFCAB2	GTF2H1	R3HDM2
PAPSS2	HCG27	FXR2	MOXD1
SLC15A1	CCR10	TMEM45B	KRTAP5-1
SLCO1B7	BTN3A2	BC048103	AK057681
HAAO	N4BP2L2-IT2	ATP8B5P	KLHL17
NYAP2	PDCD6IP	NCR1	COL6A1
ATF1	WTIP	LACRT	USP10
SYNJ1	BET1	AF161365	USP37
CARD18	ENOSF1	CCL3L3	C11orf68
GAS2L1	COPS5	STH	SAMSN1
AK309109	CSF1	C4orf32	AP2A1
LCN15	LOC389765	IFNA22P	RTEL1-TNFRSF6B
ZNF343	KSR2	PKP2	TBC1D30
HPR	ZNF658B	TM7SF2	ZMIZ1
LYPD5	ZNF383	IL20	EML2
LOC339166	RAB3IL1	FAM170A	IL12RB1
ESX1	RBM10	C16orf45	SNHG3
MOG	NKAPP1	TCRV3-JP2-Cgamma2	RFFL
WNT6	BAP1	DNAI1	FAM35BP
CPA5	SMURF2	SMAP2	PHPT1
BC053951	RAD54L2	FLJ33360	TNK2
BC034795	POFUT1	SIGLEC6	DHCR24
KRTAP5-3	FRMD4B	FAM221B	RPL27
C2orf53	C8orf58	KRT35	FBXO41
VCAM1	ASGR1	JUNB	GREM1
TTC5	AK129672	PGAP2	ANKRD32
GFPT1	OGT	CLPTM1	RAB3D
SERPINB4	CDC16	IL1RL1	ALG11
FIGLA	EXOG	TM9SF1	SPOCK1
LPA	PKD1	TMEM110-MUSTN1	TMEM106C
LCE3A	CCDC65	SAG	ANAPC13
BC153822	HV535469	PLA2G2C	CNIH3
APOA2	BRD8	CSDE1	TNFSF13
NXF4	SLC25A13	PAF1	POLR2D
LINGO2	PLEKHO1	ABHD14A-ACY1	NPAT
PLXNB3	FBXL4	KCNS2	AX746750
LEMD1	AGO3	RAB27B	LOC344967
PRSS38	UNC50	RIF1	SIGLEC5
OR52B2	RNF207	TBC1D3P1-DHX40P1	LRSAM1
ABCA4	HNRNPA1L2	LRRC37A11P	PLEKHO2
RGAG1	FZD10	HOOK1	ZNF3
TNFRSF17	ZNF321P	FAM76A	CDH24
PCDH11Y	TRA2A	KIRREL2	C6orf136
GABRB1	ZMYM1	DNAJC5G	GPR89C
VENTXP7	ZNF445	GRIA3	AK098012
KRT82	CDKN2AIP	BC084560	MRPS2
LBR	AK125871	RAPGEF1	TNFSF13B
C7orf55-LUC7L2	MLF2	MMP2	TMEM160
LBP	ABHD16A	D63785	RPL2B
JMJD7	UCN2	C14orf183	GLE1
POU6F2	WDR31	FAM92A1P2	NUP155
MAB21L3	AK126213	PTPRD	MAPK9
LOC646278	C14orf132	HAO2	NIPA1
BC037918	AK056228	ENTPD1	PTPLAD2
LOC154092	RPL14	UBXN10	TMEM229B
ACRV1	GBF1	LSM5	TGFB1
OR5B12	LOC100505761	KDM2A	FAM111A
RARRES1	ZNF232	MSX2	CNOT6
FLJ00382	SPTBN5	CXCR1	LOC81691
KRT27	TNPO2	KBTBD4	CDK2AP2
PRAP1	LOC645166	LRRC9	ELMO2
MAGEA5	WNT5B	DNAH5	AK123141
ZNF274	SMAD1	SYTL1	HMGCS1
C9orf170	SNORD10	SNORA22	RGL2
AX748036	ZNF853	CDH18	SENP1
SPINK8	MCL1	HOXB1	TGIF2-C20orf24
hCG-2003567	AX748267	BC047074	RMND5A
CDKL4	VPS13D	PRSS57	FGFR1OP
TDGF1	MAX	MNAT1	KCTD3
CD200R1L	HERC2P7	ENPP1	ZNF613
C11orf58	ARVCF	PRKG2	AX747819
ATP5J2-PTCD1	PARP2	PPP1R14D	WDFY4
CYP8B1	CYTH3	NTM	ADORA3
BIN3	CDRT4	TTI2	BC039551
HTR3A	FAM76B	TPSAB1	ARHGEF26
MGC39545	NPRL2	CPA3	CEP41
NLGN4X	ARNTL	GCFC2	ARFGEF1
LEFTY2	C2orf74	RAB3GAP2	ADAMTS7
SLC35G1	DIS3L2	FSIP2	PHB2
DHFR	CECR5	NIPAL2	F2R
SPATA8	CNTLN	CD300LD	MRPS16
ZNF488	SLC25A30	AX747171	TSEN34
FLJ44635	PFAS	C19orf55	PIDD
LINS	MRRF	GPD1L	BC006435
S100A12	MKI67IP	LYZL4	RNPS1
BC033456	CDC37	SCN8A	IQCE
BC026261	DPP8	CNNM1	LMLN
AY364433	PIGZ	CDK5RAP3	NBEAL2
ASIC1	CCDC34	LOC100996634	ARFGAP1
REM1	BDP1	KCNMA1	SPSB2
ELOVL7	LPIN3	C1orf95	ZBTB45
PDIA2	KIAA2018	HOXD8	PTCRA
KCNJ15	PDHB	GLIPR1L1	7-Mar
CEACAM19	IL4R	AX746631	TLK1
KCNJ1	ZNF37BP	TMPRSS7	IRF1
CLCA3P	LOC202181	IQGAP2	SAAL1
OR1B1	MPDU1	AX747593	SETD8
TIMM10B	COQ9	DRD1	ZNF444
KIAA0125	AJUBA	ARMCX5-GPRASP2	ZBTB41
AK127191	LOC642778	MYL4	C19orf66
CPPED1	SENP7	ACTL7B	STK36
C8orf56	LOC100129726	KIAA0368	SLC27A5
SULT1C2	PLEKHM1	DGAT2L6	ARL6IP1
SYT6	AK092965	Z70701	PPIL2
BEX4	ZNF658	CAMK2N1	IL13RA1
AX747968	FLRT3	MARCH11	UNC93B1
AK057259	PRR16	SLAIN2	SCAMP3
RYR2	RBM19	SEMA3E	AP3D1
OR2AG2	RBFOX2	HSDL2	RPS6KA1
LRP11	PKD1P1	ATRNL1	CDC23
ECEL1	MED13L	USP42	AP1G2
TNFRSF1B	PRKAB2	TARP	ABCA7
ASCC3	NCOR1	SSR1	CERS6
VSTM5	AK311005	CCDC126	NOSIP
C12orf75	TBC1D25	NR2F1	ELL3
OXER1	IMMP1L	AK056490	MGAT4A
BC041879	GGT7	PPIP5K2	CHST13
CDH26	NR1D2	ERAP2	ARL2
OR1J2	PGBD2	COL4A3BP	CD300C
AY927515	UNQ6501	P2RY4	C19orf24
FP15737	LOC100652768	RAP1GAP2	MREG
RAD9B	SPPL3	CCDC162P	SP110
LOC440934	CALHM2	GUCY1A2	GSTCD
DUSP2	AK093551	SERPINA1	COMMD3-BMI1
SLC22A16	C1S	APOA5	SPHK1
OR11H12	NDUFAF1	ALDH3B2	GALNT11
FAM95B1	APOL1	DHX40	TARBP2
DNTTIP2	CSF1R	C9orf41	RPA3
EMR2	LTBP3	WDR78	SHARPIN
CCDC104	ACAD9	IDNK	APOE
CD163L1	APIP	LOC441426	GBAP1
ACTBL2	DKFZp586E1322	BX537811	TMEM248
FAM19A3	ZDHHC1	CCKBR	HLTF
DHX36	AX747793	KLHL22	MOSPD3
NRG3	MAN2A2	BFAR	ZNF678
PKN3	ZMYND15	RAP1GAP	FAM213B
RAET1E	MERTK	GLRA1	C2orf15
AMY2A	FAM175A	AK308652	RASAL3
LRRC8C	SH3RF3	ECT2L	EVI2A
RPL31P11	ZC2HC1A	C11orf30	SURF1
NUTM1	MAN2C1	ATPAF2	CCDC115
LONP2	PHF11	CREBZF	LARP4
SLC43A3	EBLN2	NAPA	RPS15A
BC034684	WDR33	SPIN2B	DSCR3
SYT12	ZFX	SULT1A2	MVB12A
NALCN	C9orf72	LMX1B	DNPEP
CHI3L1	TSSK3	RABGAP1	AHCTF1
TBX4	H6PD	SUOX	KIAA0556
WNT1	MED28	CDKN1A	FHDC1
MGC5590	ASB1	MEGF9	XPR1
KRT81	PRDM2	HOXD9	SLC25A29
SCAND3	HSPBAP1	SHANK1	SLC25A39
AY070437	DMAP1	NELL1	RAC2
PBDC1	SLC9B2	AK7	HMHA1
PAPPA	FLJ39739	KRT8P41	BC038574
GDF7	STX4	INTS6	AARS
BD495725	MAP4K5	SLC22A4	VPS28
LOC729059	KRBOX4	ZNF621	MFRP
ALKBH3	PDGFC	TMEM57	SEC24D
SLC10A1	TMCO6	ALCAM	TIA1
HEATR8-TTC4	MTCH1	CCL3L1	KIAA1549L
PLEKHB1	ZFYVE20	RASL11A	CLTC
PCNXL4	MDN1	LOC400043	AMMECR1
FABP5P3	TBC1D2	PEX11A	ILDR1
DTNB	PDPR	SLC25A16	DENND2D
ASS1	ACP6	FCAR	FAM110B
CD1D	SCD5	CYBB	KDM5B
OR1K1	UPRT	CASKIN2	C1orf122
HMOX1	RPL30	SPATA31C2	SLC39A3
ZNF185	POMT2	ARL15	WWC3
VAMP7	LITAF	QARS	ATOX1
STK3	MTIF2	M1AP	AK095366
LIMS3-LOC440895	ZNF501	EDARADD	CCIN
FOXN2	KIAA0040	LNX2	CSTF1
SLITRK4	CPSF4	ACOT1	MSL1
GGT1	P2RY13	FGFR4	ATP6V0E2
WDR64	UNQ2560	PTGDS	EHD1
MCCC1	OPHN1	GPR20	DYRK2
C9	METTL15	FBXL17	C11orf48
VNN1	ERMAP	LASP1	RPL26L1
IL1R2	CCDC84	GNRHR	YTHDF1
IRX4	DNAJC5	MGA	ITGB5
ADARB1	RBMX	TMEM135	VAMP8
DBH	CHDH	NUDT13	DPM2
LCT	GPS2	SMPD3	GLB1
PCDHB4	TCP1	SEMA6B	AK091729
BC132797	AK098491	SHISA2	AK026905
CSRP2	EVC	SEC23A	RPL28
MFAP3L	GLOD4	AX747628	RNPEP
RBMS1	LOC100507462	FBXW12	ARID3A
LOC100132215	PSMC6	CD151	RABAC1
GALNT12	AL357213	TECTA	MSMO1
BV13S6J2.1	ZKSCAN8	IER2	ZSCAN32
FRAS1	NCOA1	AL355711	ATP13A1
ARL4C	PDGFRB	TUBB1	PLXNC1
HECW1	PIP5K1C	DKK2	DMXL2
TCRDV2	CASP1	KIAA0586	FBXO38
ARHGAP26	METTL3	MOB4	LFNG
KCP	CLK2	FGL2	RPS6KC1
PSMA8	RPRD1A	CMBL	BLOC1S3
IDI1	SRP14	GNA14	CDKN2AIPNL
LOC100506136	CCDC22	ZNF138	ZNF625
PDE3A	WDSUB1	HEATR4	CBX3
ANKS6	BC064339	TFAP2A	AK056073
ST3GAL2	SLC27A3	ZNF682	RNF7
TRAF3IP2-AS1	KGFLP2	SLC25A33	PNPLA6
RNF175	HSD17B7P2	NUB1	FANCF
SH2D4B	PHLDA3	ZCCHC11	COL18A1
SPDYA	THOC1	MED27	RABGEF1
MPZL2	JAG1	KCND2	GSR
COL9A3	GCSH	XRRA1	ATP8B1
PSMC1	KIAA1671	PCGF2	IGSF6
XKR3	EID3	PTPN11	ATG4D
TMEM200C	METTL25	MBTD1	ZNF581
TDGF1P3	TNFRSF11A	MAN1C1
CRP	PI4KAP1	PCDH1
ZNF253	SLFN12	AX747368
PPP6C	C1orf204	MALAT1
SYNDIG1L	SLC25A42	ZNF816-ZNF321P
PCGF6	TAF8	BC127870
PLCG2	RELL1	FLCN
AK094990	TSC1	KIAA0232
C17orf99	FCHSD1	SLC6A4
SCPEP1	TMEM159	VEGFC
HAS2	FLJ45340	CCDC176
HOXD1	TAS2R31	METTL20
ADORA2B	KIAA1191	PJA2
BC087858	LTV1	MCRS1
JRKL	TM6SF1	ACVR1
AP4E1	GPSM1	ALDH4A1
GOLGB1	SCFD2	MPV17L
VHLL	SAMM50	ADRA2C
BC016015	NDRG3	CLOCK
CD5L	SNX29P2	RNF133
CDCA7L	IL3RA	SLC16A2
TAB1	GSAP	EIF2D
TSPAN2	LOC284023	DMXL1
IFNGR1	SFXN3	LINC00950
TGFB2	NBR2	ANKHD1-EIF4EBP3
PABPC4L	AASDH	CCDC121
AK125212	KLC4	CACUL1
ACVR2A	ADAT2	ASAH1
LINC00597	C15orf41	ORMDL3
ZFP1	ATP10D	C19orf18
B3GALT2	LENG8	MMP21
PXDN	FUT1	KCNJ5
BC051708	CENPT	ABCC6P2
WIPF2	FBXO4	COPS8
BC034929	GID4	SLC27A2
EIF4EBP2	CCNL2	PBLD
SPNS2	KANSL2	IGSF21
ST7-OT4	SZT2	KIAA1107
KCNH4	NLE1	BC044606
PLCL2	PCDHA2	FPGT
TNFRSF21	SDHAP1	ATAD1
CD163	RAP1A	GPR21
GUCA1A	IFT27	SCP2
SERTAD4	MAML1	CASP8AP2
FLJ42393	TUBGCP6	MACC1
HUNK	ZNF506	CLCF1
CMAHP	EYA2	REEP5
GNL1	C15orf27	JAKMIP3
	TRPC4AP	AK310228
	DCHS1	EMC4
	AK310046	TRH
	PPP2R3B	TMEM144
	C11orf95	ZNF418
	LOC100506639	NFKBID
	AK127443	SETD7
	BTN2A3P	DUSP5
	RILPL2	ZNF486
	IQCC	GTF2IP1
	LOC100506060	NUMB
	LOC100190986	AZGP1
	ACRC	ABHD15
	LOC494150	TBC1D15
	KMT2A	HTR2B
	AK124197	LY6G5C
	N4BP2	C17orf58
	HSD17B14	SRPK2
	ZMYM6NB	ADCK1
	SNAI2	ANKMY2
	MYO9A	SORL1
	KRIT1	HRIHFB2017
	BACE1-AS	DTWD2
	DALRD3	C7orf69
	AK001057	2-Mar
	TMEM253	CDK12
	AK095721	CDH6
	AK095242	CILP
	LOC100506713	AX748322
	MTND5	IGFBP5
	AK096592	SGMS1
	GBA2	SHC2
	AHNAK2	RTN4
	PRKAG1	VEZT
	SLC35E2	PCDHGA12
	RUSC1-AS1	WWC1
	HIRA	BC131755
	AKR1B1	FOXD4L2
	KCNAB3	SMIM14
	AF258550	DRAM2
	CBWD1	ARAP2
	EID2B	GNG12
	AX747379	RGMB
	NBPF9	PARP11
	DSE	ITGA1
	PNISR	PGPEP1
	TFAP2E	RASEF
	C7orf73	CCDC91
	HDAC4	EXOC7
	ZNF876P	ARPP19
	TCF12	PTGR2
	TNC	BC023201
	SGK223	PNPLA4
	WDR91	CA5B
	NEURL1B	BRD1
	SMAD6	UBE2Q2
	HERC1	NAIP
	PHF10	YPEL2
	AARSD1	ZNF92
	GGT5	ZNF823
	CROCCP2	CASS4
	AX747175	SEPSECS
	AX747507	SNTB2
	AVIL	AX747081
	ETFB	FGF18
	SENP3	SERINC1
	LY6G5B	MYLIP
	PGBD1	CNTF
	NID2	CREB1
	NAPEPLD	PRDM6
	TTC38	TOB1
	TP53I3	SERINC4
	PCNP	SAMD8
	DOCK6	NRIP1
	TRAPPC6B	SGK3
	ENG	PLEKHH1
	SYDE1	HECTD2
	BCL7C	BC055085
	AK098095	SC5D
	EHD3	DHX35
	CCDC92	ERICH1
	PEX12	LOC441242
	FAM208A	TDRD7
	CREBBP	SH3D21
	GSK3A	HOXC6
	DDX41	FBXL3
	STK25	KBTBD3
	IMP3	DNAJC28
	DQ577714	LRRC8A
	ZNF248	XPA
	CTSB	CGRRF1
	ZBED5	ZNF326
	PAXBP1	DCAF8
	MAP2K5	ITGA3
	RORA	TSPAN5
	RCOR3	C17orf104
	ZC3H7B	PLA2G4C
	TPST1	ECI2
	POC5	CTSF
	SLC30A4	BMP2K
	COQ7	TSC22D2
	NDST2	TAPT1
	IGDCC4	HPS4
	ULK2	NOXRED1
	B3GNT1	CCNG1
	TMEM170A	SELENBP1
	PKN2	PIK3C2A
	FAM115A	VPS13C
	SNRNP200	FFAR2
	CDKL1	CRAT
	KCNJ14	SLC22A23
	PRMT2	AK128708
	HDAC3	FAM166A
	METAP1D	SYNJ2BP
	SIN3A	AX747372
	CBX6	FAM134B
	ZNF594	LYRM7
	AX748212	SFSWAP
	ARHGEF10L	QDPR
	PHF3	LCOR
	NFATC2IP	ITM2B
	USH2A	ING2
	AX746683	CD9
	C15orf40	CHURC1
	PWWP2A	ATP6AP1L
	ST6GALNAC4	SAP30L
	RAPGEF2	HOXB3
	C19orf44	GAB1
	ANKZF1	TPCN1
	GTPBP6	LPPR2
	PRPF38B	RBM4
	CYB5B	BC023516
	PFN1P2	HERC3
	CD160	KLHDC2
	PPP1R3E	FAM73A
	DBP	SCAI
	AX748371	ATG2B
	ELP6	STRADB
	SUCLG1	TTC3
	UNC119B	TYW5
	AAAS	TMEM192
	PRELID2	DDHD2
	SEPT1	SCAF4
	CCDC13	FLJ14107
	KCNMB4	HSD17B8
	MPI	UBL3
	PLVAP	BAGE3
	PCBD2	SERPINE1
	EFEMP2	FAM26E
	NBPF12	ZNF765
	SPATA5L1	FAM211A
	COL6A2	FAM178A
	DENND5A	RAB6C
	LOC100129195	GPBP1
	RAB40B	ZNF91
	SBDSP1	GM2A
	SLC43A1	ZNF491
	ZNF585B	TRMT10A
	CCDC102B	ING3
	ARHGAP5	WWP1
	USP51	PXMP4
	AX746780	ELMO1
	IFI27L2	URGCP
	RASSF3	UBE2D3
	RUSC2	APMAP
	CCDC102A	FLJ11235
	NOD1	AK126539
	MKNK1	BC022047
	PCED1A	ZNF433
	VAMP4	SUPT6H
	ZNF767	FAM174A
	ANAPC16	GTF2H2C
	SAT2	MRPL42P5
	DIS3	CTSO
	BRF1	AK026502
	LACC1	SYNRG
	CPQ	ZNF275
	BC039500	HIGD1A
	BC014180	NBEAL1
	PLCB2	MYCBP2
	VPS51	GLCCI1
	TSPAN6	TCEANC
	RANGRF	PLCB1
	UBA7	AQP11
	SYNE2	PTGER4P2-CDK2AP2P2
	LPAR4	CWC27
	UROD	OTUD7B
	KIAA0930	AP5M1
	PIAS3	unknown
	GRHPR	TPR
	ZNF227	TSPAN3
	ZNF169	BLCAP
	AK090844	ARL8B
	FAM160A2	NEK9
	ERCC2	CLPX
	FLJ31813	SERTAD1
	PMF1	BMPR2
	TNIP1	SECISBP2L
	LINC00167	FAM154B
	SLC25A28	ZFP36L1
	NT5DC3	HMGN2
	HMGN3	DNAJA2
	C5orf56	SMPD1
	PLK2	NPEPPS
	GNB5	ATP7A
	AF079515	ADD1
	TPK1	RABL3
	BC039122	BC042823
	CYB561A3	MAP3K1
	GLT8D1	BC040901
	TIMP2	C16orf52
	ATP2B1	MID2
	TBC1D19	GOLGA2
	BC029038	ANGPT2
	GTF2A1	EID1
	WDR45	FBXL12
	GIMAP4	HRH1
	ZNF268	NUDT16P1
	FPGS	DCAF17
	EIF5	IKBKB
	ERCC6L2	SLC19A2
	CIZ1	TSPAN31
	SIN3B	SMARCA1
	PARVA	FNIP1
	CARD8	ENPP4
	C17orf100	SON
	IQSEC1	CRYL1
	ZBTB17	CEP104
	BC128546	EEA1
	PQLC1	EBF4
	RAB28	AX747742
	HARS2	FITM2
	ARHGEF17	TADA2B
	PALD1	TCTEX1D4
	ZNF45	GIN1
	NLGN2	MTA1
	KLC1	AK130329
	MAP3K3	AX748200
	KCTD7	C22orf39
	KAT8	HEG1
	PPP3CC	CASD1
	UPF3A	PRKCH
	SH2B3	NTAN1
	KIAA2026	TRIM33
	9-Sep	ANKRD40
	IMMP2L	MIA3
	GTF2I	ZNF852
	LATS2	CR749689
	COPZ1	PRKACB
	CTNNB1	GP6
	DIP2C	GRB10
	PLD2	CCDC159
	CEBPD	ZNF224
	BBS9	AK125821
	HMCN1	PPM1A
	PPP2R5C	VTN
	LPCAT4	LEPROT
	DCP1A	AX747197
	HYAL2	PAPD4
	ARNT	ZNF234
	POLR3GL	ZNF487P
	FAM193A	PINK1
	TANGO6	ERCC4
	ZNF430	IDH3G
	POMT1	AVL9
	RFXAP	SLC46A3
	C10orf11	ZNF30
	VPS9D1	DNAJB1
	RFX3	APPL1
	RREB1	GNPDA2
	SEC14L1P1	RHOT1
	GABPA	BC010030
	C11orf57	GPR152
	TBKBP1	IAH1
	PEAK1	ZFP14
	BC067356	LNPEP
	ADCY3	FLJ00157
	TMEM222	CLEC2B
	HYI	CEPT1
	TMEM242	STK40
	TRMT2A	WSB1
	PKIG	ARHGAP29
	ZNF717	AK122764
	TMEM64	MAP2K4
	CINP	MADD
	UBOX5	CCDC174
	TMEM80	GUSBP2
		IGBP1
		EPHX1
		AK094859
		SMARCE1
		FUBP1
		AX748292
		AMZ2P1
		SMAD5
		AKAP11
		MPP5
		NUP214
		HAL
		DNAPTP1
		LGALS3
		SIAE
		EXD2
		CD69
		RNF214
		FBXL20
		SPRYD3
		PHACTR4
		BC046187
		C4orf33
		ARGLU1
		GLUL
		UBA6
		GAREM
		ADPGK
		SGPP1
		AK097625
		NAAA
		BC065231
		TSNARE1
		UFSP2
		CR749668
		AX746640
		VAMP3

## Sheet: S2c
The inverse expression pattern of genes that were found among different classes. The genes which were upregulated in one class were found to be downregulated in other class and vice-versa. The table below represents the symbols of genes that showed inverse expression among classes
Early stage						Late stage
Downregulated in early stage ER/PR+/HER-2- but upregulated in early stage TNBC	Downregulated in early stage ER/PR+/HER-2- but upregulated in early stage ER/PR-/HER-2+	Upregulated in early stage ER/PR+/HER-2- but downregulated in early stage TNBC	Upregulated in early stage ER/PR+/HER-2- but downregulated in early stage ER/PR-/HER-2+	Upregulated in early stage TNBC but downregulated in early stage ER/PR-HER-2+	Downregulated in early stage TNBC but upregulated in early stage ER/PR-HER-2+	Downregulated in late stage ER/PR+/HER-2- but upregulated in late stage TNBC	Upregulated in late stage ER/PR+/HER-2- but downregulated in late stage TNBC
SSB	KRT7	KCNJ3	PMS2L2	APBA2	PPEF1	ACOT9	ARFIP1
GPN1	VEGFA	FAM196A	RDM1	FERMT1	ASCC2	DEDD	CCDC19
GABRP	ADAMTS4	TPRG1	LPCAT3	MSH2	COL6A3		GRIK5
GCNT2	ASCC2	MS4A7	TPRG1	NOD2	MAGED2		SPACA5
PFKP		PTPRN2	MS4A7	TMC6	ADAMTS4		RAB26
UGT8		RDH16	PYY	FOXK2	MAP7		FN1
HDAC2		NAT1	IGFALS	MUTYH	ACLY		ORC1
CHD1L		TFF1	FAM64A	FAM64A	KRT7		NAT1
CHODL		LOC402160	FKBP8	NPM1	ADIPOR1		MATN3
BCL11A		IGFALS	ARTN	GOLT1B	TDP1		DIAPH3
NUP93		SYT1	AEN	CHODL			SYK
HAPLN3		ZFYVE27	ZNF182	LIG1			DNAAF3
ARRB2		AK097370	CAMK2B	JPH1			C10orf82
PPP1R14C		FKBP8	GFRA1	TOP1MT			SUSD3
FOXC1		CLRN1	ZMYND10	VCAN			THPO
PLCH1		LDLRAD4	SULT4A1	PTPRF			IGFALS
FERMT1		ZNF182	CYP21A1P	TMEM150B			TTC16
ULBP3		CAMK2B	NFATC4	SLC26A6			CPNE1
ZNF462		GFRA1	DCDC5	ADAMTS2			PLEKHD1
PROM1		CYP21A1P	BAI2	CHEK1			BANP
VEGFA		NFATC4	DOK7	SCML2			SLC7A8
CEP76		DCDC5	PADI6	GPR56			MUC1
HPSE		SLC44A4	MUC1	CLN6			CBWD3
WNT2		AKR7A3	FGD3	FES			EFCAB4A
PSAT1		CACNA1H	CCDC74A	SCARB1			C1orf168
TBP		STMND1	DOC2A	RGS10			SPATA17
SRSF12		FSIP1	IRAK4	CEP85			HSD17B4
ARNTL2		PLEKHD1	C20orf26	SPECC1			AMZ2
CEP128		MUC1	CHEK1	NDUFAF6			PTPN7
CDH3		F7	AXDND1	WDR4			SLC4A8
ANXA4		C10orf82	NDUFAF6	KHDC1			SLC44A4
TMEM150B		FGD3	MED12L	RUNX3			EDN2
RASAL1		CD72	SUSD3	PRTFDC1			ESR1
CARD9		CCDC74A	C1orf168	STAG1			APOBEC3H
PARVB		ZSCAN1	C2orf50	SPATC1L			CHN2
AACS		AGR2	PFKM	ELAC2			SCNN1D
NCS1		POTEH	STARD10	TSC22D4			PLEKHH3
ZC3H18		C12orf28	ABHD12B	AGPAT1			TCP11L1
		C20orf26	NPNT	MYBBP1A			C4B+AF8-2
		BCAS1	PHRF1	SLC7A7			PTPN18
		AGR3	DCDC1	RHNO1			ASPSCR1
		BC101234	FGFR3	PTBP1			STIL
		MED12L	LETM2	PHF14			SFXN5
		PKIB	RASA4CP	ERGIC3			KRT18
		C1orf168	WDR93	EP400NL			ARMC9
		PRR15	PCP2	DEF8			IFT140
		SOWAHA	ESR1	CBS			C14orf93
		DNAJC12	SLC23A1	DBF4B			LMF1
		PFKM	TTLL9	UPP1			CHRD
		DGKD	SFXN5	PRPF3			KIF3A
		ABHD12B	CHRD	ZNF462			KLC2
		NPNT	CA12	SERPINH1			IL18BP
		PHRF1	PRRT2	MCM7			STARD10
		CAP2	ENO2	TMEM177			UEVLD
		MAPT-IT1	TMEM101	NOP16			DIO2
		DCDC1	SRI	LOXL3			DEPDC5
		RBM24	NRCAM	ARHGEF1			PAQR6
		FGFR3	BAIAP3	TTC7A			TLE6
		C4B+AF8-2	ANAPC5	SETD6			PIGA
		EPN2	MYO15A	KIAA1967			ERBB2
		WDR93	DUSP15	NCSTN			PSD4
		PCP2	MCF2L	MFSD10			GREB1
		ESR1	C5orf45	MSH5-SAPCD1			MAZ
		GATA3	PAQR6	FOXK1			SMYD5
		SERPINA11	EFCAB12	RNF121			HOPX
		TTLL9	COMMD5	KARS			CASP7
		ANKRD30B	CCDC74B	BC015435			C14orf79
		AKR7L	NOD2	ZGPAT			CHCHD6
		CHRD	C5AR2	SEPHS1			GPR85
		CYFIP2	CHN2	COMMD5			CHEK1
		CA12	MST1	MLST8			ARHGEF3
		PRRT2	TSC22D4	WIPI2			SYTL4
		PCSK4	CPLX1	ANKRD16			ZNF205-AS1
		TRAC	EVL	ARFRP1			ENO2
		LRRN2	TMC5	FIP1L1			ARMC5
		BAIAP3	GRIK4	MLLT10			C5AR2
		DNAL1	PTCD2	YY1AP1			TTC39A
		MYO15A	SLC39A6				SULT1A1
		FOXA1	ABAT				TTC26
		CACNA1D	VCAN				COL6A3
		SLC4A8	CUL1				LILRA2
		IKBKG	NECAB3				AK8
		FMN1	PIGS				SPATA20
		C5orf45	KIF12				LRRC32
		TMEM8B	RIN1				ARSD
		EFCAB12	NFS1				LRRC27
		CCDC74B	ATP1A4				ANKMY1
		EPHA10	SLC7A2				EDEM2
		CREB3L4	ATP8B3				CISH
		ATP2A3	MS4A14				TBX2
		EVA1B	ZKSCAN5				BC032415
		C5AR2	SCUBE2				CCDC24
		NEK5	POLR2J3				NT5M
		CHN2	SERPINA3				VAV3
		REEP1	CCDC114				CLCN2
		CACNA2D2	TXNDC2				BMF
		ROGDI	SCNN1D				TMC6
		MST1	ANKS3				ELMSAN1
		CHAD	TOR2A				IP6K2
		WDR65	NSUN7				ABAT
		C3orf52	HMGA2				SYTL2
		C2orf27A	SSPO				VARS2
		CPLX1	CLEC2D				LRBA
		PCDH7	MAPT				KIAA1324
		NFE2	LONRF2				FDXR
		GREB1L	C9orf50				FAM214A
		C1orf64	TSPAN10				MZF1
		EVL	SREBF1				SLC46A1
		TMC5	MAP9				PRLR
		ZNF586	CDK10				MLPH
		NCAM2	APBB2				RPS14
		IFT122	DACH1				BC070495
		GRIK4	WFDC2				CYFIP1
		AZGP1P1	DDB2				FANK1
		TTC39A	C2orf62				SFI1
		NLRP12	SEMA4G				CHFR
		SLC39A6	HHAT				CUL3
		ASB16	PCSK6				TBCK
		SYT17	P4HTM				ARAP1
		ABAT	HSD11B1L				SNRNP70
		PTGES	WDR96				ELMO3
		SH2D4A	ZNF7				SEMA5B
		KIF12	MDM2				CAMSAP3
		ATP7B	GRAP2				KDM4B
		RIBC1	DVL1				WNT4
		CDK5R1	BC070495				SCNN1A
		ZNF552	ENO3				MYB
		FBXO16	PCGF3				FAM120A
		SERINC2	PARP10				SREBF1
		ATP1A4	KIAA1324				PHF15
		KIAA1467	NHLRC4				SLC9A1
		C6orf165	RAP1B				SH3TC1
		SLC7A2	PHF20				BATF
		MLPH	FLNB				BLNK
		HMGN2P46	TSNAXIP1				UNKL
		SLC11A2	TPCN2				LRRC37A3
		GALNT6	WNK4				CD86
		OVGP1	FBXO24				RIBC1
		ZNF580	ISYNA1				MORF4L2
		GREB1	DHRS4L2				SNRPA1
		NREP	INPP5J				MSH2
		SLC20A2	TP73				TRPM4
		PBX1	GUSBP3				GLOD5
		SCUBE2	PHLDB3				ARHGAP8
		SPDEF	NDUFA5				SORCS2
		HPX	FANK1				GPR137
		ENPP5	NOSTRIN				ZNF385A
		CBWD5	SEMA3B				LIPA
		MAPKAPK3	MIB2				IRX5
		DNAAF1	ST8SIA6				MAPT
		APOF	SPATA24				XBP1
		C6orf211	TMEM175				TPBG
		ELOVL2	SMA4				LAT2
		VAV3	ARMC5				PROM2
		CPEB4	CSF3R				MPP2
		BX648270	SDR39U1
		NPAS1	UBXN11
		MYO5C	GSDMD
		SCNN1D	AGBL2
		TTC40	RGS14
		AL832007	ALG1
		CCDC40	CWF19L1
		MAPT	C16orf91
		LONRF2	PDE6B
		ZNF385A	ABHD3
		SREBF1	LIG1
		EFCAB4A	LRRC17
		MAP9	MYB
		ITGBL1	KCTD13
		ULK4	KHDC1
		APBB2	VAV2
		DACH1	NR2E3
		RARA	PTPRT
		C10orf68	DIDO1
		H2AFJ	CDK20
		BC032415	LRBA
		HHAT	IQCH
		RALGPS2	MORN1
		HSD11B1L	CEP85
		DENND1B	RFX5
		WDR96	SMEK1
		SPAG1	RNF167
		C15orf59	PEX1
		MDM2	DYX1C1
		GRAP2	LOC728613
		BC070495	C1orf86
		MAGED2	BCAT2
		AHRR	TEKT3
		KIAA1324	TLE3
		NHLRC4	SETBP1
		AK123177	NPDC1
		CRIP2	SPATC1L
		FLNB	FAM198B
		LRRC37A3	LOXL3
		TSNAXIP1
		TP53INP1
		GAMT
		LOC100131320
		FBP1
		UGCG
		ZSWIM3
		WNK4
		PREX1
		SUV420H2
		DHRS4L2
		INPP5J
		TP73
		GUSBP3
		CXXC5
		FANK1
		BCAR1
		NOSTRIN
		SEMA3B
		OSBPL6
		CTNND2
		ARHGEF3
		KAT7
		BNIPL
		ST8SIA6
		RAD51D
		SPATA24
		ZNF410
		DNAJA4
		ATHL1
		TMEM175
		PRLR
		CROT
		SMA4
		ASTN2
		REEP6
		LOC254099
		OSBP2
		LYPD6B
		TGFB3
		SYTL5
		TRERF1
		SLC7A8
		GSDMD
		FBXO15
		AGBL2
		RBM11
		ALG1
		SIDT1
		CUX1
		ZNF587
		MEIS3
		TBC1D9
		AK096475
		DPCD
		VWA2
		MYB
		NR2E3
		IGFBP2
		KIF16B
		CBFA2T3
		SEC16A
		PTPRT
		ZNF680
		RAB17
		TRIM3
		CDK20
		IQCH
		MORN1
		SMEK1
		PEX1
		DYX1C1
		WBP1
		LOC728613
		C1orf86
		SETBP1
		CCDC88C
		CCDC163P
		WDR25
		ARHGEF16
		LPAR5
		XBP1
		FAM198B
		ZCCHC10

## Sheet: S3a
Biological pathways in early stage ER/PR+/HER-2-
Ingenuity Canonical Pathways	-log(p-value)	Ratio	z-score	Molecules
Transcriptional Regulatory Network in Embryonic Stem Cells	4.28	0.185	#NUM!	GBX2,NANOG,HIST1H4C,HIST4H4,HIST1H4K,CDYL,ESX1,STAT3,EOMES,HIST1H4H
Th1 Pathway	3.54	0.114	#NUM!	CCR5,HAVCR2,HLA-B,IL27,CXCR3,IFNGR1,STAT3,CD3D,HLA-DQB2,IL12B,LTA,HLA-DMB,ICOS,HLA-DQA2,TRA
Interferon Signaling	3.29	0.194	#NUM!	IFIT3,IFIT1,OAS1,MX1,IFNGR1,IFI6,IFITM1
Th1 and Th2 Activation Pathway	2.94	0.0934	#NUM!	CCR5,HAVCR2,HLA-B,CXCR3,IL27,IFNGR1,STAT3,CD3D,HLA-DQB2,CCR4,IL12B,LTA,ICOS,HLA-DMB,HLA-DQA2,ACVR2A,TRA
T Helper Cell Differentiation	2.75	0.13	#NUM!	IL12B,ICOS,HLA-DMB,HLA-B,IFNGR1,STAT3,TNFRSF1B,TRA,IL17A
Tryptophan Degradation to 2-amino-3-carboxymuconate Semialdehyde	2.69	0.429	#NUM!	KMO,TDO2,HAAO
Tryptophan Degradation III (Eukaryotic)	2.62	0.208	#NUM!	KMO,TDO2,CDYL,HAAO,GCDH
Pathogenesis of Multiple Sclerosis	2.34	0.333	#NUM!	CXCL11,CCR5,CXCR3
Granulocyte Adhesion and Diapedesis	2.12	0.0843	#NUM!	CXCL11,VCAM1,SELL,MMP10,HRH3,IL1R2,CLDN9,TNFRSF1B,CCL18,CLDN17,MMP9,MMP17,CLDN3,HSPB1
p38 MAPK Signaling	2.08	0.0932	#NUM!	IL1R2,PLA2G4D,ATF1,HIST1H3C,PLA2G10,TGFB2,MAP4K1,HIST3H3,TNFRSF1B,TAB1,HSPB1
Catecholamine Biosynthesis	2.03	0.5	#NUM!	TH,DBH
Phospholipases	1.99	0.117	#NUM!	PLD4,HMOX1,PLA2G4D,PLA2G10,PLCG2,NOTUM,PLCL2
Hepatic Cholestasis	1.92	0.0823	#NUM!	ABCG5,SLC10A1,ABCC2,CYP8B1,IL17A,IL1R2,IL12B,LTA,TGFB2,OSM,LBP,SLCO1B1,TNFRSF1B
NAD biosynthesis II (from tryptophan)	1.86	0.231	#NUM!	KMO,TDO2,HAAO
Ceramide Degradation	1.66	0.333	#NUM!	ASAH2B,ACER1
OX40 Signaling Pathway	1.64	0.109	#NUM!	HLA-DQB2,HLA-B,HLA-DMB,HLA-DQA2,CD3D,TRA
LXR/RXR Activation	1.61	0.0826	#NUM!	IL1R2,ABCG5,HPR,LPA,APOA2,C9,LBP,TNFRSF1B,HMGCR,MMP9
Type I Diabetes Mellitus Signaling	1.53	0.0841	#NUM!	IL12B,LTA,HLA-DMB,HLA-B,APAF1,IFNGR1,TNFRSF1B,CD3D,TRA
Mineralocorticoid Biosynthesis	1.52	0.286	#NUM!	HSD3B1,HSD3B2
1D-myo-inositol Hexakisphosphate Biosynthesis II (Mammalian)	1.47	0.167	#NUM!	SYNJ1,INPP5E,ITPKA
D-myo-inositol (1,3,4)-trisphosphate Biosynthesis	1.47	0.167	#NUM!	SYNJ1,INPP5E,ITPKA
Cytotoxic T Lymphocyte-mediated Apoptosis of Target Cells	1.46	0.129	#NUM!	HLA-B,APAF1,CD3D,TRA
FAT10 Cancer Signaling Pathway	1.43	0.109	#NUM!	UBD,TGFB2,STAT3,TNFRSF1B,ACVR2A
Th2 Pathway	1.42	0.0743	#NUM!	CCR5,HLA-DQB2,CCR4,IL12B,ICOS,HLA-DMB,HLA-B,HLA-DQA2,CD3D,ACVR2A,TRA
Sphingosine and Sphingosine-1-phosphate Metabolism	1.41	0.25	#NUM!	ASAH2B,ACER1
Glucocorticoid Biosynthesis	1.41	0.25	#NUM!	HSD3B1,HSD3B2
Allograft Rejection Signaling	1.36	0.104	#NUM!	HLA-DQB2,HLA-B,HLA-DMB,HLA-DQA2,TRA
DNA Methylation and Transcriptional Repression Signaling	1.33	0.118	#NUM!	HIST1H4C,HIST4H4,HIST1H4K,HIST1H4H
Altered T Cell and B Cell Signaling in Rheumatoid Arthritis	1.3	0.0843	#NUM!	IL12B,LTA,HLA-B,HLA-DMB,TRA,IL17A,TNFRSF17
Thyroid Hormone Metabolism II (via Conjugation and/or Degradation)	1.25	0.111	#NUM!	SULT1E1,UGT2B7,SULT1C2,DIO1
IL-10 Signaling	1.22	0.087	#NUM!	IL1R2,HMOX1,CCR5,STAT3,LBP,TAB1
Nur77 Signaling in T Lymphocytes	1.21	0.0943	#NUM!	HLA-B,HLA-DMB,APAF1,CD3D,TRA
Differential Regulation of Cytokine Production in Intestinal Epithelial Cells by IL-17A and IL-17F	1.2	0.13	#NUM!	DEFB103A/DEFB103B,IL12B,IL17A
Superpathway of D-myo-inositol (1,4,5)-trisphosphate Metabolism	1.2	0.13	#NUM!	SYNJ1,INPP5E,ITPKA
Antigen Presentation Pathway	1.18	0.105	#NUM!	HLA-DQB2,HLA-DMB,HLA-B,HLA-DQA2
Neuroinflammation Signaling Pathway	1.17	0.0594	#NUM!	VCAM1,PLA2G10,HLA-B,IFNGR1,HMOX1,PLA2G4D,SOD2,IL12B,PLCG2,HLA-DMB,CRP,TGFB2,SLC6A1,GABRB1,GABRR1,MMP9,ACVR2A,WNT1
Lipid Antigen Presentation by CD1	1.15	0.125	#NUM!	CD1D,CD1B,TRA
Dendritic Cell Maturation	1.13	0.0645	#NUM!	CD1D,IL12B,LTA,PLCG2,HLA-DMB,HLA-B,CD1B,NOTUM,PLCL2,TNFRSF1B,TAB1,TRA
Oncostatin M Signaling	1.12	0.1	#NUM!	OSM,STAT3,PLAU,CHI3L1
Sulfate Activation for Sulfonation	1.1	0.5	#NUM!	PAPSS2
Anandamide Degradation	1.1	0.5	#NUM!	FAAH
Androgen Biosynthesis	1.09	0.167	#NUM!	HSD3B1,HSD3B2
Mevalonate Pathway I	1.09	0.167	#NUM!	IDI1,HMGCR
Triacylglycerol Degradation	1.08	0.0976	#NUM!	FAAH,ABHD2,NOTUM,PNLIPRP3
GABA Receptor Signaling	1.07	0.0745	#NUM!	UBD,CACNA1I,CACNA1E,GABRB1,SLC6A1,KCNN2,GABRR1
Hematopoiesis from Pluripotent Stem Cells	1.05	0.0952	#NUM!	KITLG,IL12B,CD3D,TRA
Superpathway of Cholesterol Biosynthesis	1.03	0.111	#NUM!	IDI1,HMGCR,LBR
Choline Biosynthesis III	1.02	0.154	#NUM!	PLD4,HMOX1
Acute Phase Response Signaling	1.01	0.0629	#NUM!	HMOX1,HP,SOD2,APOA2,C9,CRP,OSM,STAT3,LBP,TNFRSF1B,TAB1
T Cell Exhaustion Signaling Pathway	0.996	0.0625	#NUM!	IL12B,PDCD1,HAVCR2,PLCG2,HLA-DMB,HLA-B,LAG3,STAT3,EOMES,ACVR2A,TRA
DNA Double-Strand Break Repair by Non-Homologous End Joining	0.967	0.143	#NUM!	XRCC6,XRCC4
HMGB1 Signaling	0.959	0.0647	#NUM!	VCAM1,IL12B,LTA,TGFB2,OSM,IFNGR1,TNFRSF1B,RHOH,IL17A
Axonal Guidance Signaling	0.939	0.0522	#NUM!	ECEL1,UNC5A,NOTUM,WNT6,EIF4E,SEMA4C,NTNG1,PAK1,EPHA8,GNAT1,PLXNB3,MMP17,GDF7,PAPPA,ADAM2,TUBG1,BMP8B,ADAM22,MMP10,PLCL2,TUBB8,PLCG2,FZD6,MMP9,WNT1
Thyronamine and Iodothyronamine Metabolism	0.936	0.333	#NUM!	DIO1
Glycerol-3-phosphate Shuttle	0.936	0.333	#NUM!	GPD2
Thyroid Hormone Metabolism I (via Deiodination)	0.936	0.333	#NUM!	DIO1
Fatty Acid β-oxidation III (Unsaturated, Odd Number)	0.936	0.333	#NUM!	ECI1
Hepatic Fibrosis / Hepatic Stellate Cell Activation	0.921	0.0604	#NUM!	IL1R2,CCR5,VCAM1,COL9A3,TGFB2,CXCR3,COL24A1,IFNGR1,LBP,TNFRSF1B,MMP9
Telomere Extension by Telomerase	0.917	0.133	#NUM!	XRCC6,TINF2
ERK/MAPK Signaling	0.907	0.0588	#NUM!	YWHAQ,PAK1,PLA2G4D,ATF1,HIST1H3C,PLA2G10,PLCG2,STAT3,HIST3H3,EIF4E,DUSP2,HSPB1
Antioxidant Action of Vitamin C	0.879	0.0667	#NUM!	PLD4,HMOX1,PLA2G4D,PLA2G10,PLCG2,NOTUM,PLCL2
FXR/RXR Activation	0.876	0.064	#NUM!	ABCG5,HPR,SLC10A1,APOA2,ABCC2,C9,SLCO1B1,CYP8B1
Glutaryl-CoA Degradation	0.87	0.125	#NUM!	CDYL,GCDH
Superpathway of Geranylgeranyldiphosphate Biosynthesis I (via Mevalonate)	0.87	0.125	#NUM!	IDI1,HMGCR
LPS/IL-1 Mediated Inhibition of RXR Function	0.842	0.0571	#NUM!	IL1R2,ABCG5,SLC10A1,SULT1E1,SULT1C2,ABCC2,GSTA4,FABP1,LBP,TNFRSF1B,PAPSS2,ABCB9
Th17 Activation Pathway	0.839	0.0682	#NUM!	DEFB103A/DEFB103B,IL12B,STAT3,DEFB118,TRA,IL17A
Wnt/β-catenin Signaling	0.833	0.0592	#NUM!	UBD,CDH1,TGFB2,FZD6,MAP4K1,WNT6,CCND1,ACVR2A,TAB1,WNT1
D-myo-inositol (1,4,5)-trisphosphate Degradation	0.827	0.118	#NUM!	SYNJ1,INPP5E
Phototransduction Pathway	0.824	0.0784	#NUM!	GUCA1A,GNAT1,GNGT1,CNGB3
Factors Promoting Cardiogenesis in Vertebrates	0.821	0.0674	#NUM!	BMP8B,TDGF1,TGFB2,FZD6,BMPR1B,ACVR2A
Cdc42 Signaling	0.821	0.062	#NUM!	PAK1,HLA-DQB2,HLA-DMB,HLA-B,EXOC2,HLA-DQA2,CD3D,TRA
Heme Degradation	0.818	0.25	#NUM!	HMOX1
Trans, trans-farnesyl Diphosphate Biosynthesis	0.818	0.25	#NUM!	IDI1
Differential Regulation of Cytokine Production in Macrophages and T Helper Cells by IL-17A and IL-17F	0.788	0.111	#NUM!	IL12B,IL17A
GPCR-Mediated Integration of Enteroendocrine Signaling Exemplified by an L Cell	0.783	0.0694	#NUM!	CCKAR,PLCG2,NOTUM,SST,PLCL2
CCR5 Signaling in Macrophages	0.775	0.0652	#NUM!	CACNA1I,CCR5,CACNA1E,PLCG2,CD3D,TRA
Neuroprotective Role of THOP1 in Alzheimer's Disease	0.762	0.0619	#NUM!	PRSS22,PRSS38,HLA-B,SST,TPP1,GNRH2,MMP9
TGF-β Signaling	0.759	0.0645	#NUM!	AMH,TGFB2,MAP4K1,BMPR1B,ACVR2A,TAB1
Agranulocyte Adhesion and Diapedesis	0.754	0.0568	#NUM!	CXCL11,SELL,VCAM1,MMP10,CLDN9,CCL18,CLDN17,MMP9,CLDN3,MMP17
GADD45 Signaling	0.75	0.105	#NUM!	GADD45G,CCND1
Creatine-phosphate Biosynthesis	0.73	0.2	#NUM!	CKMT1A/CKMT1B
Glycerol Degradation I	0.73	0.2	#NUM!	GPD2
Citrulline-Nitric Oxide Cycle	0.73	0.2	#NUM!	ASS1
Lactose Degradation III	0.73	0.2	#NUM!	LCT
dTMP De Novo Biosynthesis	0.73	0.2	#NUM!	DHFR
Maturity Onset Diabetes of Young (MODY) Signaling	0.717	0.1	#NUM!	CACNA1E,FABP1
Synaptic Long Term Depression	0.714	0.0556	#NUM!	CACNA1I,CACNA1E,PLA2G4D,GNAT1,PLA2G10,PLCG2,RYR2,NOTUM,GRM4,PLCL2
cAMP-mediated signaling	0.708	0.0536	#NUM!	AKAP5,OPRD1,CCR4,GDPD1,PDE3A,TAAR1,ADORA2B,HTR1D,CNGB3,STAT3,GRM4,HRH3
Inhibition of Matrix Metalloproteases	0.706	0.0789	#NUM!	MMP10,MMP9,MMP17
Human Embryonic Stem Cell Pluripotency	0.666	0.0563	#NUM!	NANOG,BMP8B,TDGF1,FZD6,TGFB2,WNT6,LEFTY2,WNT1
nNOS Signaling in Skeletal Muscle Cells	0.662	0.075	#NUM!	CACNA1I,CACNA1E,RYR2
Arginine Biosynthesis IV	0.66	0.167	#NUM!	ASS1
Urea Cycle	0.66	0.167	#NUM!	ASS1
UDP-N-acetyl-D-glucosamine Biosynthesis II	0.66	0.167	#NUM!	GFPT1
Zymosterol Biosynthesis	0.66	0.167	#NUM!	LBR
Calcium-induced T Lymphocyte Apoptosis	0.652	0.0667	#NUM!	HLA-B,HLA-DMB,CD3D,TRA
PCP pathway	0.652	0.0667	#NUM!	FZD6,WNT6,PRICKLE1,WNT1
Role of Hypercytokinemia/hyperchemokinemia in the Pathogenesis of Influenza	0.64	0.0732	#NUM!	CCR5,IL12B,IL17A
Glucocorticoid Receptor Signaling	0.638	0.0494	#NUM!	VCAM1,BGLAP,STAT3,KRT71,CD163,CD3D,HSPA2,KRT81,KRT37,IL1R2,SCGB1A1,KRT27,TGFB2,KRT82,PLAU,TAB1,TRA
Wnt/Ca+ pathway	0.635	0.0656	#NUM!	PLCG2,FZD6,NOTUM,PLCL2
Pyrimidine Deoxyribonucleotides De Novo Biosynthesis I	0.625	0.087	#NUM!	NME4,CMPK2
Autoimmune Thyroid Disease Signaling	0.62	0.0714	#NUM!	HLA-B,HLA-DMB,TRA
Ceramide Biosynthesis	0.6	0.143	#NUM!	SPTSSB
Stearate Biosynthesis I (Animals)	0.6	0.0698	#NUM!	CYP4A22,ACOT4,TBXAS1
Glycoaminoglycan-protein Linkage Region Biosynthesis	0.6	0.143	#NUM!	B3GAT1
Role of JAK1, JAK2 and TYK2 in Interferon Signaling	0.597	0.0833	#NUM!	IFNGR1,STAT3
Sirtuin Signaling Pathway	0.593	0.0495	#NUM!	CDH1,SOD2,NDUFA7,POLR1B,GADD45G,XRCC6,ZIC2,HIST1H3C,ATG4B,ATG4A,HIST1H1D,MAP1LC3A,STAT3,HIST3H3
Regulation of IL-2 Expression in Activated and Anergic T Lymphocytes	0.587	0.0588	#NUM!	CARD11,PLCG2,TGFB2,CD3D,TRA
Role of NANOG in Mammalian Embryonic Stem Cell Pluripotency	0.585	0.0547	#NUM!	NANOG,BMP8B,FZD6,WNT6,STAT3,BMPR1B,WNT1
Graft-versus-Host Disease Signaling	0.582	0.0682	#NUM!	HLA-B,HLA-DMB,TRA
iNOS Signaling	0.582	0.0682	#NUM!	IFNGR1,LBP,TAB1
IL-17A Signaling in Gastric Cells	0.572	0.08	#NUM!	CXCL11,IL17A
Role of JAK family kinases in IL-6-type Cytokine Signaling	0.572	0.08	#NUM!	OSM,STAT3
Netrin Signaling	0.572	0.0615	#NUM!	CACNA1I,CACNA1E,UNC5A,RYR2
Role of Oct4 in Mammalian Embryonic Stem Cell Pluripotency	0.564	0.0667	#NUM!	NANOG,PCGF6,IGF2BP1
Thyroid Cancer Signaling	0.564	0.0667	#NUM!	CDH1,RET,CCND1
Leptin Signaling in Obesity	0.561	0.0575	#NUM!	PDE3A,PLCG2,NOTUM,STAT3,PLCL2
Heparan Sulfate Biosynthesis	0.558	0.0606	#NUM!	SULT1E1,SULT1C2,NOTUM,B3GAT1
Remodeling of Epithelial Adherens Junctions	0.558	0.0606	#NUM!	CDH1,TUBB8,TUBG1,EXOC2
Eicosanoid Signaling	0.558	0.0606	#NUM!	PLA2G4D,PLA2G10,GGT1,TBXAS1
Airway Pathology in Chronic Obstructive Pulmonary Disease	0.551	0.125	#NUM!	MMP9
Superoxide Radicals Degradation	0.551	0.125	#NUM!	SOD2
Role of Pattern Recognition Receptors in Recognition of Bacteria and Viruses	0.536	0.0526	#NUM!	OAS1,IL12B,LTA,PLCG2,TGFB2,OSM,IL17A
D-myo-inositol (1,4,5)-Trisphosphate Biosynthesis	0.526	0.0741	#NUM!	PLD4,PLCG2
Amyotrophic Lateral Sclerosis Signaling	0.524	0.0536	#NUM!	PAK1,CACNA1E,HECW1,NEFL,APAF1,CAPN9
Basal Cell Carcinoma Signaling	0.517	0.058	#NUM!	BMP8B,FZD6,WNT6,WNT1
Prostanoid Biosynthesis	0.509	0.111	#NUM!	TBXAS1
Leucine Degradation I	0.509	0.111	#NUM!	MCCC1
Colorectal Cancer Metastasis Signaling	0.507	0.048	#NUM!	CDH1,TGFB2,FZD6,MMP10,IFNGR1,WNT6,STAT3,RHOH,CCND1,MMP9,MMP17,WNT1
IL-6 Signaling	0.507	0.0515	#NUM!	IL1R2,CRP,LBP,STAT3,TNFRSF1B,TAB1,HSPB1
Melatonin Signaling	0.504	0.0571	#NUM!	PLCG2,NOTUM,GNRH2,PLCL2
Dopamine-DARPP32 Feedback in cAMP Signaling	0.503	0.0503	#NUM!	CACNA1E,ATF1,KCNJ10,KCNJ15,PLCG2,KCNJ1,NOTUM,PLCL2
Aryl Hydrocarbon Receptor Signaling	0.499	0.0511	#NUM!	TGM2,GSTA4,TGFB2,APAF1,DHFR,CCND1,HSPB1
Bladder Cancer Signaling	0.492	0.0538	#NUM!	CDH1,MMP10,CCND1,MMP17,MMP9
NF-κB Signaling	0.485	0.0489	#NUM!	IL1R2,CARD11,LTA,PLCG2,BMPR1B,TNFRSF1B,TAB1,TRA,TNFRSF17
B Cell Development	0.484	0.069	#NUM!	HLA-B,HLA-DMB
TNFR2 Signaling	0.484	0.069	#NUM!	LTA,TNFRSF1B
Leukocyte Extravasation Signaling	0.479	0.0481	#NUM!	VCAM1,RASGRP1,PLCG2,MMP10,CLDN9,RHOH,CLDN17,MMP9,CLDN3,MMP17
PKCθ Signaling in T Lymphocytes	0.479	0.0494	#NUM!	CACNA1I,CACNA1E,CARD11,PLCG2,HLA-B,HLA-DMB,CD3D,TRA
Embryonic Stem Cell Differentiation into Cardiac Lineages	0.471	0.1	#NUM!	NANOG
Apoptosis Signaling	0.471	0.0526	#NUM!	PLCG2,APAF1,CAPN9,BCL2A1,TNFRSF1B
Dopamine Degradation	0.465	0.0667	#NUM!	SULT1E1,SULT1C2
Role of Cytokines in Mediating Communication between Immune Cells	0.455	0.0577	#NUM!	IL12B,IL27,IL17A
Toll-like Receptor Signaling	0.445	0.0533	#NUM!	UBD,IL12B,LBP,TAB1
Chondroitin Sulfate Biosynthesis	0.441	0.0566	#NUM!	SULT1E1,SULT1C2,B3GAT1
autophagy	0.441	0.0566	#NUM!	ATG4B,ATG4A,MAP1LC3A
Sperm Motility	0.439	0.0496	#NUM!	PLA2G4D,PLA2G10,PLCG2,NOTUM,CNGB3,PLCL2
Assembly of RNA Polymerase I Complex	0.438	0.0909	#NUM!	POLR1B
Acyl-CoA Hydrolysis	0.438	0.0909	#NUM!	ACOT4
Pancreatic Adenocarcinoma Signaling	0.431	0.0492	#NUM!	PLD4,HMOX1,TGFB2,STAT3,CCND1,MMP9
Gαi Signaling	0.431	0.0492	#NUM!	OPRD1,CCR4,HTR1D,STAT3,GRM4,HRH3
Glioblastoma Multiforme Signaling	0.426	0.0473	#NUM!	PLCG2,FZD6,NOTUM,WNT6,PLCL2,CCND1,RHOH,WNT1
Role of Macrophages, Fibroblasts and Endothelial Cells in Rheumatoid Arthritis	0.424	0.045	#NUM!	IL1R2,VCAM1,PLCG2,LTA,FZD6,NOTUM,OSM,WNT6,PLCL2,STAT3,TNFRSF1B,CCND1,WNT1,IL17A
Protein Kinase A Signaling	0.42	0.0444	#NUM!	AKAP5,GDPD1,ATF1,PDE3A,HIST1H3C,RYR2,NOTUM,PLCL2,DUSP2,YWHAQ,TH,PTPRU,PLCG2,TGFB2,HIST1H1D,CNGB3,HIST3H3
Dermatan Sulfate Biosynthesis	0.416	0.0545	#NUM!	SULT1E1,SULT1C2,B3GAT1
SPINK1 Pancreatic Cancer Pathway	0.416	0.0545	#NUM!	CLPS,CPB2,CPA5
Hematopoiesis from Multipotent Stem Cells	0.409	0.0833	#NUM!	KITLG
Pregnenolone Biosynthesis	0.409	0.0833	#NUM!	CYP4A22
Regulation of the Epithelial-Mesenchymal Transition Pathway	0.409	0.0462	#NUM!	CDH1,TGFB2,FZD6,PARD6B,WNT6,STAT3,MMP9,CLDN3,WNT1
BER pathway	0.409	0.0833	#NUM!	POLB
Sphingosine-1-phosphate Signaling	0.406	0.048	#NUM!	ASAH2B,ACER1,PLCG2,NOTUM,PLCL2,RHOH
Atherosclerosis Signaling	0.406	0.048	#NUM!	VCAM1,LPA,PLA2G4D,PLA2G10,APOA2,MMP9
Cellular Effects of Sildenafil (Viagra)	0.398	0.0476	#NUM!	CACNA1E,PDE3A,PLCG2,NOTUM,PLCL2,KCNN2
MIF-mediated Glucocorticoid Regulation	0.396	0.0588	#NUM!	PLA2G4D,PLA2G10
PPARα/RXRα Activation	0.393	0.046	#NUM!	IL1R2,GPD2,APOA2,PLCG2,NOTUM,TGFB2,PLCL2,ACVR2A
Melatonin Degradation I	0.391	0.0526	#NUM!	SULT1E1,UGT2B7,SULT1C2
Role of IL-17A in Psoriasis	0.382	0.0769	#NUM!	IL17A
Leukotriene Biosynthesis	0.382	0.0769	#NUM!	GGT1
Cholesterol Biosynthesis I	0.382	0.0769	#NUM!	LBR
Bile Acid Biosynthesis, Neutral Pathway	0.382	0.0769	#NUM!	CYP8B1
γ-glutamyl Cycle	0.382	0.0769	#NUM!	GGT1
Cholesterol Biosynthesis II (via 24,25-dihydrolanosterol)	0.382	0.0769	#NUM!	LBR
Cholesterol Biosynthesis III (via Desmosterol)	0.382	0.0769	#NUM!	LBR
CD28 Signaling in T Helper Cells	0.375	0.0465	#NUM!	PAK1,CARD11,HLA-B,HLA-DMB,CD3D,TRA
Heparan Sulfate Biosynthesis (Late Stages)	0.369	0.0508	#NUM!	SULT1E1,SULT1C2,NOTUM
Complement System	0.367	0.0556	#NUM!	C9,C8G
Iron homeostasis signaling pathway	0.361	0.0458	#NUM!	HMOX1,HP,BMP8B,STAT3,BMPR1B,CD163
Methylglyoxal Degradation III	0.358	0.0714	#NUM!	CYP4A22
Regulation of Cellular Mechanics by Calpain Protease	0.348	0.0492	#NUM!	CAPN9,CNGB3,CCND1
Serotonin Degradation	0.337	0.0484	#NUM!	SULT1E1,UGT2B7,SULT1C2
Superpathway of Melatonin Degradation	0.337	0.0484	#NUM!	SULT1E1,UGT2B7,SULT1C2
Superpathway of Citrulline Metabolism	0.336	0.0667	#NUM!	ASS1
Histidine Degradation VI	0.336	0.0667	#NUM!	CYP4A22
G-Protein Coupled Receptor Signaling	0.334	0.0427	#NUM!	OPRD1,CCR4,GDPD1,PDE3A,RASGRP1,TAAR1,RGS16,ADORA2B,HTR1D,STAT3,GRM4,HRH3
GPCR-Mediated Nutrient Sensing in Enteroendocrine Cells	0.331	0.045	#NUM!	CACNA1I,CACNA1E,PLCG2,NOTUM,PLCL2
Communication between Innate and Adaptive Immune Cells	0.329	0.046	#NUM!	IL12B,HLA-B,TRA,TNFRSF17
PXR/RXR Activation	0.327	0.0476	#NUM!	ABCC2,PAPSS2,ABCB9
Granzyme B Signaling	0.316	0.0625	#NUM!	APAF1
14-3-3-mediated Signaling	0.313	0.0435	#NUM!	YWHAQ,TUBB8,PLCG2,TUBG1,NOTUM,PLCL2
Crosstalk between Dendritic Cells and Natural Killer Cells	0.313	0.0449	#NUM!	IL12B,LTA,HLA-B,TNFRSF1B
Cardiac Hypertrophy Signaling	0.301	0.0418	#NUM!	CACNA1E,GNAT1,PLCG2,TGFB2,NOTUM,PLCL2,RHOH,TAB1,EIF4E,HSPB1
RAN Signaling	0.298	0.0588	#NUM!	KPNA7
Granzyme A Signaling	0.298	0.0588	#NUM!	HIST1H1D
Neuropathic Pain Signaling In Dorsal Horn Neurons	0.296	0.0431	#NUM!	PLCG2,NOTUM,PLCL2,GRM4,KCNN2
MIF Regulation of Innate Immunity	0.292	0.0476	#NUM!	PLA2G4D,PLA2G10
tRNA Splicing	0.292	0.0476	#NUM!	GDPD1,PDE3A
Dermatan Sulfate Biosynthesis (Late Stages)	0.292	0.0476	#NUM!	SULT1E1,SULT1C2
Pyrimidine Ribonucleotides Interconversion	0.292	0.0476	#NUM!	NME4,CMPK2
Serotonin Receptor Signaling	0.292	0.0476	#NUM!	HTR3A,HTR1D
Death Receptor Signaling	0.291	0.0435	#NUM!	TNFRSF21,APAF1,TNFRSF1B,HSPB1
Tight Junction Signaling	0.289	0.0419	#NUM!	TGFB2,IGSF5,CASK,CLDN9,TNFRSF1B,CLDN17,CLDN3
UVB-Induced MAPK Signaling	0.282	0.0441	#NUM!	HIST1H3C,HIST3H3,EIF4E
Ubiquinol-10 Biosynthesis (Eukaryotic)	0.281	0.0556	#NUM!	CYP4A22
Tec Kinase Signaling	0.278	0.0414	#NUM!	TNFRSF21,PAK1,GNAT1,PLCG2,STAT3,RHOH,TRA
G Beta Gamma Signaling	0.277	0.042	#NUM!	CACNA1I,PAK1,CACNA1E,GNAT1,PLCG2
Lymphotoxin β Receptor Signaling	0.274	0.0435	#NUM!	VCAM1,LTA,APAF1
Endothelin-1 Signaling	0.273	0.041	#NUM!	PLD4,HMOX1,PLA2G4D,GNAT1,PLA2G10,PLCG2,NOTUM,PLCL2
Aldosterone Signaling in Epithelial Cells	0.273	0.0412	#NUM!	PLCG2,ASIC1,NOTUM,DNAJC1,PLCL2,HSPA2,HSPB1
Primary Immunodeficiency Signaling	0.272	0.0455	#NUM!	ICOS,CD3D
Pyrimidine Ribonucleotides De Novo Biosynthesis	0.272	0.0455	#NUM!	NME4,CMPK2
iCOS-iCOSL Signaling in T Helper Cells	0.271	0.0417	#NUM!	HLA-B,ICOS,HLA-DMB,CD3D,TRA
Salvage Pathways of Pyrimidine Ribonucleotides	0.269	0.0421	#NUM!	NME4,PAK1,CMPK2,ACVR2A
TREM1 Signaling	0.267	0.0429	#NUM!	NLRP6,PLCG2,STAT3
Cardiomyocyte Differentiation via BMP Receptors	0.265	0.0526	#NUM!	BMPR1B
Chondroitin Sulfate Biosynthesis (Late Stages)	0.261	0.0444	#NUM!	SULT1E1,SULT1C2
Role of Lipids/Lipid Rafts in the Pathogenesis of Influenza	0.25	0.05	#NUM!	RSAD2
Inflammasome pathway	0.25	0.05	#NUM!	AIM2
Role of Wnt/GSK-3β Signaling in the Pathogenesis of Influenza	0.244	0.0411	#NUM!	FZD6,WNT6,WNT1
TNFR1 Signaling	0.234	0.0417	#NUM!	PAK1,APAF1
Polyamine Regulation in Colon Cancer	0.225	0.0455	#NUM!	PSMA8
Apelin Cardiac Fibroblast Signaling Pathway	0.225	0.0455	#NUM!	TGFB2
IL-22 Signaling	0.202	0.0417	#NUM!	STAT3
Tumoricidal Function of Hepatic Natural Killer Cells	0.202	0.0417	#NUM!	APAF1
Natural Killer Cell Signaling	0	0.0391	#NUM!	PAK1,SH2D1A,SYNJ1,PLCG2,LILRB1
Neuregulin Signaling	0	0.022	#NUM!	NRG3,PLCG2
Synaptic Long Term Potentiation	0	0.0325	#NUM!	PLCG2,NOTUM,PLCL2,GRM4
Fc Epsilon RI Signaling	0	0.0315	#NUM!	PLA2G4D,SYNJ1,PLA2G10,PLCG2
Actin Cytoskeleton Signaling	0	0.00889	#NUM!	PAK1,LBP
Huntington's Disease Signaling	0	0.0241	#NUM!	TGM2,UBD,PSMA8,APAF1,CAPN9,HSPA2
NRF2-mediated Oxidative Stress Response	0	0.0251	#NUM!	HMOX1,SOD2,GSTA4,ABCC2,DNAJC1
p53 Signaling	0	0.0354	#NUM!	PMAIP1,GADD45G,APAF1,CCND1
Coagulation System	0	0.0286	#NUM!	PLAU
Mitochondrial Dysfunction	0	0.0242	#NUM!	SOD2,NDUFA7,GPD2,UQCRQ
VDR/RXR Activation	0	0.039	#NUM!	BGLAP,TGFB2,CST6
Ceramide Signaling	0	0.0099	#NUM!	TNFRSF1B
TR/RXR Activation	0	0.03	#NUM!	HP,DIO1,SYT12
Regulation of Actin-based Motility by Rho	0	0.0235	#NUM!	PAK1,RHOH
Role of BRCA1 in DNA Damage Response	0	0.025	#NUM!	ATF1,BARD1
RAR Activation	0	0.0107	#NUM!	SDR16C5,TGFB2
Erythropoietin Signaling	0	0.0114	#NUM!	PLCG2
α-Adrenergic Signaling	0	0.0111	#NUM!	PLCG2
Activation of IRF by Cytosolic Pattern Recognition Receptors	0	0.0328	#NUM!	LTA,ZBP1
Caveolar-mediated Endocytosis Signaling	0	0.0141	#NUM!	HLA-B
Clathrin-mediated Endocytosis Signaling	0	0.0337	#NUM!	OR1A1,UBD,LPA,SYNJ1,APOA2,GAK,AP1G1
Fcγ Receptor-mediated Phagocytosis in Macrophages and Monocytes	0	0.0326	#NUM!	PLD4,HMOX1,PAK1
IL-8 Signaling	0	0.0345	#NUM!	PLD4,HMOX1,CDH1,VCAM1,CCND1,RHOH,MMP9
IL-12 Signaling and Production in Macrophages	0	0.0342	#NUM!	LPA,IL12B,APOA2,TGFB2,IFNGR1
Role of PKR in Interferon Induction and Antiviral Response	0	0.0244	#NUM!	APAF1
Role of NFAT in Regulation of the Immune Response	0	0.0372	#NUM!	AKAP5,GNAT1,PLCG2,HLA-B,HLA-DMB,CD3D,TRA
FcγRIIB Signaling in B Lymphocytes	0	0.0345	#NUM!	CACNA1I,CACNA1E,PLCG2
LPS-stimulated MAPK Signaling	0	0.0316	#NUM!	PAK1,ATF1,LBP
NF-κB Activation by Viruses	0	0.0105	#NUM!	CCR5
CD40 Signaling	0	0.0375	#NUM!	ATF1,LTA,STAT3
CD27 Signaling in Lymphocytes	0	0.0192	#NUM!	APAF1
IL-3 Signaling	0	0.0222	#NUM!	PAK1,STAT3
IL-17 Signaling	0	0.0323	#NUM!	CXCL11,CRP,IL17A
CXCR4 Signaling	0	0.0175	#NUM!	PAK1,GNAT1,RHOH
Thrombopoietin Signaling	0	0.0278	#NUM!	PLCG2,STAT3
CTLA4 Signaling in Cytotoxic T Lymphocytes	0	0.04	#NUM!	HLA-B,CD3D,AP1G1,TRA
Induction of Apoptosis by HIV1	0	0.0333	#NUM!	APAF1,TNFRSF1B
B Cell Activating Factor Signaling	0	0.0244	#NUM!	TNFRSF17
IL-9 Signaling	0	0.0213	#NUM!	STAT3
CCR3 Signaling in Eosinophils	0	0.0226	#NUM!	PAK1,PLA2G4D,PLA2G10
IL-15 Signaling	0	0.0357	#NUM!	VCAM1,STAT3,IL17A
Virus Entry via Endocytic Pathways	0	0.0254	#NUM!	PLCG2,HLA-B,AP1G1
Reelin Signaling in Neurons	0	0.0106	#NUM!	MAP4K1
HIF1α Signaling	0	0.0323	#NUM!	MMP10,EGLN3,MMP9,MMP17
Angiopoietin Signaling	0	0.0118	#NUM!	PAK1
Relaxin Signaling	0	0.0312	#NUM!	GNAT1,GDPD1,PDE3A,RLN3,MMP9
CNTF Signaling	0	0.0149	#NUM!	STAT3
Agrin Interactions at Neuromuscular Junction	0	0.0274	#NUM!	PAK1,NRG3
Renin-Angiotensin Signaling	0	0.0233	#NUM!	PAK1,PLCG2,STAT3
Docosahexaenoic Acid (DHA) Signaling	0	0.037	#NUM!	APAF1,BCL2A1
Semaphorin Signaling in Neurons	0	0.0385	#NUM!	PAK1,RHOH
Thrombin Signaling	0	0.024	#NUM!	GNAT1,PLCG2,NOTUM,PLCL2,RHOH
Molecular Mechanisms of Cancer	0	0.0387	#NUM!	PMAIP1,BMP8B,APAF1,WNT6,BMPR1B,RHOH,CCND1,PAK1,CDH1,GNAT1,RASGRP1,FZD6,TGFB2,TAB1,WNT1
Cell Cycle Regulation by BTG Family Proteins	0	0.027	#NUM!	CCND1
Corticotropin Releasing Hormone Signaling	0	0.0216	#NUM!	CACNA1I,CACNA1E,PLCG2
HGF Signaling	0	0.0333	#NUM!	PAK1,PLCG2,STAT3,CCND1
FLT3 Signaling in Hematopoietic Progenitor Cells	0	0.0227	#NUM!	STAT3,EIF4E
GNRH Signaling	0	0.024	#NUM!	CACNA1I,PAK1,CACNA1E,GNRH2
Cholecystokinin/Gastrin-mediated Signaling	0	0.0187	#NUM!	SST,RHOH
Melanocyte Development and Pigmentation Signaling	0	0.019	#NUM!	KITLG,PLCG2
ATM Signaling	0	0.0208	#NUM!	ATF1,GADD45G
Antiproliferative Role of Somatostatin Receptor 2	0	0.0238	#NUM!	SSTR2,SST
Androgen Signaling	0	0.0296	#NUM!	CACNA1I,CACNA1E,GNAT1,CCND1
Germ Cell-Sertoli Cell Junction Signaling	0	0.0341	#NUM!	CDH1,PAK1,TUBB8,TUBG1,TGFB2,RHOH
Growth Hormone Signaling	0	0.0233	#NUM!	PLCG2,STAT3
Prolactin Signaling	0	0.022	#NUM!	PLCG2,STAT3
CREB Signaling in Neurons	0	0.0323	#NUM!	CACNA1I,CACNA1E,GNAT1,PLCG2,NOTUM,GRM4,PLCL2
Melanoma Signaling	0	0.0317	#NUM!	CDH1,CCND1
Prostate Cancer Signaling	0	0.0099	#NUM!	CCND1
Renal Cell Carcinoma Signaling	0	0.0341	#NUM!	UBD,PAK1,EGLN3
Small Cell Lung Cancer Signaling	0	0.023	#NUM!	APAF1,CCND1
Endometrial Cancer Signaling	0	0.0278	#NUM!	CDH1,CCND1
Glioma Signaling	0	0.0165	#NUM!	PLCG2,CCND1
Acute Myeloid Leukemia Signaling	0	0.0306	#NUM!	KITLG,STAT3,CCND1
Type II Diabetes Mellitus Signaling	0	0.0196	#NUM!	CACNA1I,CACNA1E,TNFRSF1B
Chronic Myeloid Leukemia Signaling	0	0.0179	#NUM!	TGFB2,CCND1
Non-Small Cell Lung Cancer Signaling	0	0.0235	#NUM!	STK4,CCND1
Production of Nitric Oxide and Reactive Oxygen Species in Macrophages	0	0.0308	#NUM!	LPA,APOA2,PLCG2,IFNGR1,TNFRSF1B,RHOH
Gα12/13 Signaling	0	0.014	#NUM!	CDH1,CDH26
p70S6K Signaling	0	0.0288	#NUM!	YWHAQ,PLCG2,NOTUM,PLCL2
ERK5 Signaling	0	0.0145	#NUM!	YWHAQ
mTOR Signaling	0	0.0196	#NUM!	PLD4,HMOX1,RHOH,EIF4E
Myc Mediated Apoptosis Signaling	0	0.026	#NUM!	YWHAQ,APAF1
G Protein Signaling Mediated by Tubby	0	0.0333	#NUM!	PLCG2
Systemic Lupus Erythematosus Signaling	0	0.04	#NUM!	SNRNP25,PLCG2,HLA-B,C9,CD22,LSM1,CD3D,TRA,C8G
ILK Signaling	0	0.0207	#NUM!	CDH1,RHOH,CCND1,MMP9
FAK Signaling	0	0.0377	#NUM!	PAK1,ARHGAP26,PLCG2,CAPN9
EIF2 Signaling	0	0.00909	#NUM!	CCND1,EIF4E
April Mediated Signaling	0	0.0256	#NUM!	TNFRSF17
Retinoic acid Mediated Apoptosis Signaling	0	0.0169	#NUM!	APAF1
AMPK Signaling	0	0.00917	#NUM!	HMGCR,CCND1
PAK Signaling	0	0.00926	#NUM!	PAK1
Hereditary Breast Cancer Signaling	0	0.0336	#NUM!	UBD,GADD45G,BARD1,TUBG1,CCND1
Rac Signaling	0	0.00813	#NUM!	PAK1
RhoA Signaling	0	0.00826	#NUM!	SEPT12
Role of Osteoblasts, Osteoclasts and Chondrocytes in Rheumatoid Arthritis	0	0.0391	#NUM!	IL1R2,BGLAP,DLX5,BMP8B,FZD6,WNT6,TNFRSF1B,WNT1,IL17A
Phospholipase C Signaling	0	0.0381	#NUM!	PLD4,TGM2,HMOX1,PLA2G4D,PLA2G10,PLCG2,RHOH,CD3D,TRA
Ovarian Cancer Signaling	0	0.0333	#NUM!	FZD6,WNT6,CCND1,WNT1,MMP9
HER-2 Signaling in Breast Cancer	0	0.0208	#NUM!	PARD6B,CCND1
Regulation of eIF4 and p70S6K Signaling	0	0.0123	#NUM!	EIF4EBP2,EIF4E
Estrogen-Dependent Breast Cancer Signaling	0	0.0116	#NUM!	CCND1
Role of NFAT in Cardiac Hypertrophy	0	0.0314	#NUM!	CACNA1I,AKAP5,CACNA1E,PLCG2,TGFB2,NOTUM,PLCL2
Glioma Invasiveness Signaling	0	0.0385	#NUM!	PLAU,RHOH,MMP9
IL-1 Signaling	0	0.022	#NUM!	GNAT1,TAB1
Breast Cancer Regulation by Stathmin1	0	0.0142	#NUM!	PAK1,TUBB8,TUBG1
TWEAK Signaling	0	0.0294	#NUM!	APAF1
Role of MAPK Signaling in the Pathogenesis of Influenza	0	0.026	#NUM!	PLA2G4D,PLA2G10
Role of PI3K/AKT Signaling in the Pathogenesis of Influenza	0	0.013	#NUM!	CCR5
Antiproliferative Role of TOB in T Cell Signaling	0	0.0385	#NUM!	TGFB2
MSP-RON Signaling Pathway	0	0.0135	#NUM!	IL12B
PI3K Signaling in B Lymphocytes	0	0.0305	#NUM!	ATF1,PLCG2,NOTUM,PLCL2
Inhibition of Angiogenesis by TSP1	0	0.0312	#NUM!	MMP9
P2Y Purigenic Receptor Signaling Pathway	0	0.0216	#NUM!	PLCG2,NOTUM,PLCL2
Cyclins and Cell Cycle Regulation	0	0.0375	#NUM!	MYT1,TGFB2,CCND1
Role of Tissue Factor in Cancer	0	0.0234	#NUM!	PDIA2,PAK1,EIF4E
IL-17A Signaling in Airway Cells	0	0.025	#NUM!	STAT3,IL17A
Role of IL-17A in Arthritis	0	0.0143	#NUM!	IL17A
IL-17A Signaling in Fibroblasts	0	0.0286	#NUM!	IL17A
Role of JAK2 in Hormone-like Cytokine Signaling	0	0.0312	#NUM!	STAT3
Role of JAK1 and JAK3 in γc Cytokine Signaling	0	0.0132	#NUM!	STAT3
Actin Nucleation by ARP-WASP Complex	0	0.0161	#NUM!	RHOH
NGF Signaling	0	0.00806	#NUM!	PLCG2
Paxillin Signaling	0	0.00847	#NUM!	PAK1
Signaling by Rho Family GTPases	0	0.0239	#NUM!	CDH1,PAK1,GNAT1,CDH26,RHOH,SEPT12
RhoGDI Signaling	0	0.0345	#NUM!	CDH1,PAK1,GNAT1,GDI2,CDH26,RHOH
Sertoli Cell-Sertoli Cell Junction Signaling	0	0.0393	#NUM!	CDH1,TUBB8,TUBG1,IGSF5,CLDN9,CLDN17,CLDN3
Gap Junction Signaling	0	0.0343	#NUM!	BGLAP,TUBB8,PLCG2,TUBG1,GJA3,NOTUM,PLCL2
Telomerase Signaling	0	0.0172	#NUM!	TPP1,TINF2
Mouse Embryonic Stem Cell Pluripotency	0	0.0354	#NUM!	NANOG,FZD6,STAT3,TAB1
eNOS Signaling	0	0.018	#NUM!	PLCG2,CNGB3,HSPA2
nNOS Signaling in Neurons	0	0.0217	#NUM!	CAPN9
VEGF Family Ligand-Receptor Interactions	0	0.0312	#NUM!	PLA2G4D,PLA2G10,PLCG2
Ephrin A Signaling	0	0.0323	#NUM!	PAK1,EPHA8
Ephrin B Signaling	0	0.0278	#NUM!	PAK1,GNAT1
ErbB Signaling	0	0.0286	#NUM!	PAK1,NRG3,PLCG2
ErbB2-ErbB3 Signaling	0	0.0395	#NUM!	NRG3,STAT3,CCND1
ErbB4 Signaling	0	0.0256	#NUM!	NRG3,PLCG2
Estrogen-mediated S-phase Entry	0	0.0385	#NUM!	CCND1
GDNF Family Ligand-Receptor Interactions	0	0.0357	#NUM!	PSPN,PLCG2,RET
Retinoate Biosynthesis I	0	0.0323	#NUM!	SDR16C5
Nicotine Degradation III	0	0.0208	#NUM!	UGT2B7
D-myo-inositol-5-phosphate Metabolism	0	0.0385	#NUM!	PLD4,SYNJ1,PDCD1,PLCG2,DUSP23,DUSP2
Pyridoxal 5'-phosphate Salvage Pathway	0	0.0312	#NUM!	PAK1,ACVR2A
Glutathione-mediated Detoxification	0	0.04	#NUM!	GSTA4
D-myo-inositol (1,4,5,6)-Tetrakisphosphate Biosynthesis	0	0.029	#NUM!	SYNJ1,PDCD1,DUSP23,DUSP2
Nicotine Degradation II	0	0.0185	#NUM!	UGT2B7
Superpathway of Inositol Phosphate Compounds	0	0.0391	#NUM!	PLD4,SYNJ1,INPP5E,PDCD1,PLCG2,ICOS,DUSP23,ITPKA,DUSP2
D-myo-inositol (3,4,5,6)-tetrakisphosphate Biosynthesis	0	0.029	#NUM!	SYNJ1,PDCD1,DUSP23,DUSP2
3-phosphoinositide Degradation	0	0.0395	#NUM!	SYNJ1,PDCD1,INPP5E,MTMR1,DUSP23,DUSP2
3-phosphoinositide Biosynthesis	0	0.0255	#NUM!	SYNJ1,PDCD1,ICOS,DUSP23,DUSP2
Retinol Biosynthesis	0	0.0263	#NUM!	PNLIPRP3
Acetone Degradation I (to Methylglyoxal)	0	0.0345	#NUM!	CYP4A22
Fatty Acid β-oxidation I	0	0.0333	#NUM!	ECI1
Epithelial Adherens Junction Signaling	0	0.0342	#NUM!	CDH1,TUBB8,TUBG1,TGFB2,ACVR2A
Gαq Signaling	0	0.0312	#NUM!	PLD4,HMOX1,PLCG2,RGS16,RHOH
Gαs Signaling	0	0.0377	#NUM!	RYR2,TAAR1,ADORA2B,CNGB3
PEDF Signaling	0	0.0105	#NUM!	SOD2
UVA-Induced MAPK Signaling	0	0.0268	#NUM!	PLCG2,NOTUM,PLCL2
STAT3 Pathway	0	0.0303	#NUM!	IL1R2,TGFB2,STAT3,BMPR1B
Oxidative Phosphorylation	0	0.0192	#NUM!	NDUFA7,UQCRQ
Adipogenesis pathway	0	0.00758	#NUM!	FZD6
HIPPO signaling	0	0.0357	#NUM!	YWHAQ,STK4,STK3
Unfolded protein response	0	0.0364	#NUM!	PDIA2,HSPA2
Estrogen Receptor Signaling	0	0.0224	#NUM!	HIST1H3C,HNRNPD,HIST3H3
EGF Signaling	0	0.0143	#NUM!	STAT3
Cell Cycle: G1/S Checkpoint Regulation	0	0.0303	#NUM!	TGFB2,CCND1
SAPK/JNK Signaling	0	0.027	#NUM!	MAP4K1,TAB1,TRA
PI3K/AKT Signaling	0	0.0394	#NUM!	YWHAQ,NANOG,SYNJ1,CCND1,EIF4E
PTEN Signaling	0	0.0244	#NUM!	SYNJ1,BMPR1B,CCND1
Nitric Oxide Signaling in the Cardiovascular System	0	0.0182	#NUM!	CACNA1E,RYR2
Cardiac β-adrenergic Signaling	0	0.036	#NUM!	AKAP5,CACNA1E,GDPD1,PDE3A,RYR2
Protein Ubiquitination Pathway	0	0.0301	#NUM!	UBD,PSMC1,USP18,USP29,HLA-B,DNAJC1,HSPA2,HSPB1
Amyloid Processing	0	0.02	#NUM!	CAPN9
FGF Signaling	0	0.0109	#NUM!	STAT3
JAK/Stat Signaling	0	0.011	#NUM!	STAT3
Cell Cycle: G2/M DNA Damage Checkpoint Regulation	0	0.0204	#NUM!	YWHAQ
Xenobiotic Metabolism Signaling	0	0.0248	#NUM!	HMOX1,SULT1E1,UGT2B7,SULT1C2,GSTA4,ABCC2,SLCO1B1
IL-4 Signaling	0	0.0323	#NUM!	SYNJ1,HLA-B,HLA-DMB
B Cell Receptor Signaling	0	0.0212	#NUM!	SYNJ1,PLCG2,CD22,BCL2A1
Insulin Receptor Signaling	0	0.021	#NUM!	SYNJ1,ASIC1,EIF4E
Chemokine Signaling	0	0.027	#NUM!	CCR5,PLCG2
Integrin Signaling	0	0.028	#NUM!	PAK1,ARHGAP26,PLCG2,TSPAN2,CAPN9,RHOH
PPAR Signaling	0	0.0306	#NUM!	IL1R2,TNFRSF1B,TAB1
IGF-1 Signaling	0	0.0177	#NUM!	YWHAQ,STAT3
Dopamine Receptor Signaling	0	0.0132	#NUM!	TH
Glutamate Receptor Signaling	0	0.0357	#NUM!	SLC1A1,GRM4
VEGF Signaling	0	0.00926	#NUM!	PLCG2
T Cell Receptor Signaling	0	0.0345	#NUM!	CARD11,RASGRP1,CD3D,TRA
PDGF Signaling	0	0.0306	#NUM!	SYNJ1,PLCG2,STAT3
BMP signaling pathway	0	0.0375	#NUM!	BMP8B,BMPR1B,TAB1
Gustation Pathway	0	0.0397	#NUM!	CACNA1I,P2RY10,CACNA1E,GDPD1,PDE3A,ASIC1
Phagosome Formation	0	0.0325	#NUM!	PLCG2,NOTUM,PLCL2,RHOH
Phagosome Maturation	0	0.0217	#NUM!	TUBB8,HLA-B,TUBG1
Macropinocytosis Signaling	0	0.0225	#NUM!	PAK1,PLCG2
Cancer Drug Resistance By Drug Efflux	0	0.0182	#NUM!	ABCC2
Sumoylation Pathway	0	0.0312	#NUM!	CDH1,GDI2,RHOH
Osteoarthritis Pathway	0	0.039	#NUM!	IL1R2,BGLAP,SERPINA12,DLX5,FZD6,MMP10,TNFRSF1B,MMP9
GP6 Signaling Pathway	0	0.0227	#NUM!	PLCG2,COL9A3,COL24A1
IL-7 Signaling Pathway	0	0.0114	#NUM!	CCND1
Opioid Signaling Pathway	0	0.0292	#NUM!	CACNA1I,TH,RGS1,OPRD1,CACNA1E,RYR2,RGS16
Adrenomedullin signaling pathway	0	0.0248	#NUM!	LTA,PLCG2,NOTUM,PLCL2,KCNN2
NER Pathway	0	0.0392	#NUM!	HIST1H4C,HIST4H4,HIST1H4K,HIST1H4H
SPINK1 General Cancer Pathway	0	0.0135	#NUM!	STAT3
Endocannabinoid Developing Neuron Pathway	0	0.0234	#NUM!	STMN2,STAT3,CCND1
Endocannabinoid Cancer Inhibition Pathway	0	0.0127	#NUM!	CDH1,CCND1
Apelin Cardiomyocyte Signaling Pathway	0	0.0263	#NUM!	PLCG2,NOTUM,PLCL2
Apelin Endothelial Signaling Pathway	0	0.00794	#NUM!	VCAM1
Calcium Signaling	0	0.0354	#NUM!	CACNA1I,AKAP5,MICU1,CACNA1E,HTR3A,RYR2,PNCK
GM-CSF Signaling	0	0.037	#NUM!	STAT3,BCL2A1,CCND1
Ephrin Receptor Signaling	0	0.0229	#NUM!	PAK1,EPHA8,GNAT1,STAT3

[truncated: 8 more sheets: S3b, S3c, S3d, S3e, S4a, S4b, S4c, S4d]
